# Supplementary material for: Rapid Identification of Alien Chromosome Fragments and Tracing of Bioactive Compound Genes in Intergeneric Hybrid Offspring Between Brassica napus and Isatis indigotica Based on AMAC Method
Source: Int J Mol Sci. 2025 Feb 27;26(5):2091. doi: 10.3390/ijms26052091 (PMC11899788; doi:10.3390/ijms26052091)
Supplement: Supplementary file 1 [file ijms-26-02091-s001.zip]

Archive with 8 entries (7 files):
- supplementary20250115/Table S1.xls
- supplementary20250115/Table S2.xls
- supplementary20250115/Table S3.xls
- supplementary20250115/Table S4.xls
- supplementary20250115/Table S5.xls
- supplementary20250115/Table S6.xlsx
- supplementary20250115/Table S7.xlsx
- supplementary20250115/
