# Supplementary material for: Rapid Identification of Alien Chromosome Fragments and Tracing of Bioactive Compound Genes in Intergeneric Hybrid Offspring Between Brassica napus and Isatis indigotica Based on AMAC Method
Source: Int J Mol Sci. 2025 Feb 27;26(5):2091. doi: 10.3390/ijms26052091 (PMC11899788; doi:10.3390/ijms26052091)
Supplement: Supplementary file 1 [file ijms-26-02091-s001.zip › supplementary20250115/Table S1.xls]

## Sheet: Sheet1
Table S1 Chromosome information of Woad-v1.0
Chrmosome name	Group Numbera	Chromosome Codeb	Chromosome Length （bp）	No.of genes	No. of genes with intron	No. of introns
I1	Lachesis_group0	f	37197722	3803	3734	16311
I2	Lachesis_group1	d	36165591	4449	4360	20012
I3	Lachesis_group2	b	37882070	4550	4469	20907
I4	Lachesis_group3	e	34449053	3756	3686	16852
I5	Lachesis_group4	c	33476566	3312	3261	14361
I6	Lachesis_group5	g	38253781	4106	4054	17868
I7	Lachesis_group6	a	33398267	4009	3941	17258
ALL unmapped Contigs	-	-	43052415	2338	2279	8904
Note: a is from Kang M et al.,2020; b is from Kang L et al.,2014
								F

## Sheet: kanglei SSR
SSRa	TGGAAAATCAGCGAGAAAACTAGG	GCATAAGGTAAGTGCCAAAGCAAT	80-1200
SSRb	TTTGTTGTCAAGTTGCATTCATCA	CCATTGTATCTGGAATTGGAGGAG	80-1200
SSRc	GCATTATCGCTGCCAAAACTCTAC	AAAATAAACTTCGTGCAGCCCTTT	80-1200
SSRd	TGTGTGTAAACGATGGTTGCTAAT	TGTGAAATCCCCTTGTTAAAATCT	80-1200
SSRe	ATGTGCCAATACCACACCTTACAA	TGGCATTAGTGGATTCGAGGTATT	80-1200
SSRf	ATCTTGCCTTCCTTGATTTTAGGG	ACCCCAGACAAAGAAATTCAACAA	80-1200
SSRg	TGTCTGGCCGAACAAAATAACATT	TTGCAGATTTTGTTTCAAGATGGA	80-1200
