# Supplementary material for: Rapid Identification of Alien Chromosome Fragments and Tracing of Bioactive Compound Genes in Intergeneric Hybrid Offspring Between Brassica napus and Isatis indigotica Based on AMAC Method
Source: Int J Mol Sci. 2025 Feb 27;26(5):2091. doi: 10.3390/ijms26052091 (PMC11899788; doi:10.3390/ijms26052091)
Supplement: Supplementary file 1 [file ijms-26-02091-s001.zip › supplementary20250115/Table S2.xls]

## Sheet: Sheet1
Table S2 Information of 41,003 single-locus (SL) IP markers
IP Primer Development Name	Chromosome	Forward Primer (5'-3')	Reverse Primer (5'-3')	Start	End	Size of PCR product(bp)
Iin00010_intron_1	I1	GCAGAAAAGCTTCAACCTGG	TTCATTGAGCTCTGGCAATG	87075	87358	284
Iin00010_intron_2	I1	AGATGGAACAACTTGGTGGC	CCAGGTTGAAGCTTTTCTGC	86802	87094	293
Iin00010_intron_4	I1	GTACCATTTCCGGGATCAGA	TTGACCGGTAGGAAGCTCAC	85920	86304	385
Iin00010_intron_6	I1	AGCATCATCCCTTCCAACAG	TGATGTTTGTGCAGCTTTCC	85502	85657	156
Iin00010_intron_11	I1	TCACGGTCTAAGGCAACCTC	GCGTCGTTACTCCAAAGCTC	83950	84499	550
Iin00010_intron_12	I1	GATTTTGTGTTGCCCGACTT	GAGGTTGCCTTAGACCGTGA	83759	83969	211
Iin00010_intron_13	I1	AACTGCAATGTGCAATTCCTT	AAGTCGGGCAACACAAAATC	83538	83778	241
Iin00010_intron_14	I1	ACTTGCAATCGTGGACTCAG	TTGCACATTGCAGTTGAGAA	83247	83552	306
Iin00010_intron_15	I1	TTCAAAATGGCAGCTGTTTG	TTCTGATTTGCTGCTGTTGC	83012	83241	230
Iin00010_intron_16	I1	TTTCCATGGATGTTCGACTG	CAAACAGCTGCCATTTTGAA	82717	83031	315
Iin00010_intron_19	I1	TTCGCAGTTCCTCCAGAGTT	ACCAAAAAGTGCAAGACGCT	82069	82248	180
Iin00010_intron_20	I1	CAGAACCAGCAAGATCCACA	AACTCTGGAGGAACTGCGAA	81506	82088	583
Iin00011_intron_12	I1	ATCAATATGGCTCTGCACCC	TGTCATGTGATGAAGGGAGAA	91744	91896	153
Iin00011_intron_13	I1	ATCCTTCATCTCCTCCAGCC	AGCGTGTCGTTGTTATGCAG	91609	91783	175
Iin00012_intron_1	I1	CATCTTGAAACGGGACTGGT	ACCAGCTTGATGTTTTTGGG	97623	97887	265
Iin00012_intron_6	I1	TTGGGAATGGATGAGTAGGC	AGCTTCTCCGTCCTCACGTA	98882	99354	473
Iin00012_intron_7	I1	TGCTCAGTTACGTGAGGACG	CGGACATCAGCTCAGTTTCA	99327	99932	606
Iin00012_intron_8	I1	GCTTGTGCCGAATAATTGGT	CCACCTGTGGTTCAGGTTCT	100249	100733	485
Iin00013_intron_1	I1	ACACTGATGGAAGGCAGACC	CCCATGCACTTCTGTTTGAG	102608	102856	249
Iin00013_intron_2	I1	CTCAAACAGAAGTGCATGGG	AGGGAGATTGGGCAGAGAGT	102837	103022	186
Iin00013_intron_3	I1	GCGATGAATACTCTCTGCCC	GATGTATCTTCGCTCCCCAA	102994	103388	395
Iin00013_intron_4	I1	TTGTTGGGGAGCGAAGATAC	GAGCCCCAAATAGACGTTCA	103366	103760	395
Iin00013_intron_5	I1	TGAACGTCTATTTGGGGCTC	CTTTACTTGCGGACACCCAT	103741	104034	294
Iin00014_intron_3	I1	CCAAGGCTTCAAGCAAAGAG	TCCTCGAGAAAGGTCTTCACA	107415	107593	179
Iin00014_intron_4	I1	TGCTCTCCAAAGGTGAGTAACA	CTCTTTGCTTGAAGCCTTGG	107279	107434	156
Iin00014_intron_5	I1	CCTTCAGTCTCCCAAGCATC	CTGCTGCCACTACCTCTTCC	106940	107171	232
Iin00014_intron_6	I1	GCCTACCGACTGAAAACTCG	CATGATGCTTGGGAGACTGA	106801	106962	162
Iin00014_intron_7	I1	CGTCTCATGAGTGAGCCTGA	GTAACTGCAGATCCGTGGGT	106689	106877	189
Iin00014_intron_11	I1	CTATAGGCAGGATTGACGCC	GGGCATCATTTGTGGTTTTC	106016	106184	169
Iin00014_intron_12	I1	TGAAGCTTCGTACCAACAGC	TGCTCTCGCTTTAACCGAAT	105911	106126	216
Iin00014_intron_13	I1	TGCATGCCCAAATTAACAAA	TCATCTTCTCCACTTCGCCT	105509	105793	285
Iin00015_intron_1	I1	GATACCCGAAGATCCGTGAA	GATTGGCAAACATGATGCAG	109815	109952	138
Iin00015_intron_2	I1	TGCATCATGTTTGCCAATCT	TGACAACCAACCATCCAAGA	109934	110134	201
Iin00015_intron_5	I1	CCAAGCCAAACAAAAGGTGT	GCTCCAAAGACGAAACCAAG	110640	110858	219
Iin00015_intron_6	I1	CAACCAACTGGCTGAGGAAT	AAGTCTTCACGGCTGAGGAA	110858	111096	239
Iin00016_intron_1	I1	CCTTTCAGCTGGGTCTCAAC	GTCTACGACCACCCTTCCAA	112733	113510	778
Iin00019_intron_1	I1	GGATCTTAGGGACACGCAAA	CGCTTCATGCTTGGACATTA	120566	120740	175
Iin00019_intron_2	I1	TATAGGATGGCCCAGAAACG	CCTGCTGCTTTCCTGTTTTC	120374	120629	256
Iin00019_intron_3	I1	CACTTGTCCTCTCTGCGACA	CGTTTCTGGGCCATCCTAT	120157	120393	237
Iin00019_intron_4	I1	GTCTCCACAGAGGAAGCGAC	TGTCGCAGAGAGGACAAGTG	119993	120176	184
Iin00019_intron_5	I1	TGTTCCAAAGAAATCTAGGCTCA	GTCGCTTCCTCTGTGGAGAC	119857	120012	156
Iin00019_intron_6	I1	TCTCTTCCAATGGCTGTTTG	TTTTGCTCTTCTTCATGGCA	119547	119902	356
Iin00019_intron_7	I1	TAACCATCAGGGTCAGCTCC	TTCAAACAGCCATTGGAAGA	119252	119568	317
Iin00019_intron_8	I1	TTTGCTCCCACATAAAAGGC	TTTCGTGGAGACTGAGCAAA	118981	119242	262
Iin00019_intron_11	I1	TGCGATGAAAATCAAAGTGC	TAAGCGAGAGGTTTGCAGGT	118424	118607	184
Iin00019_intron_12	I1	CCAAGCTGCTCCTTCATTTT	GCACTTTGATTTTCATCGCA	118234	118443	210
Iin00019_intron_13	I1	CCAGAATCTTGCGACCTAGC	TGCGCACAAACTGCATAGAT	118065	118228	164
Iin00019_intron_14	I1	CTTTAAGTGCAGGAGTGCCC	AAAGGATTGGTGTTTTTGGC	117841	118052	212
Iin00019_intron_17	I1	GATCAGGCGTACCTCGTTTT	AGTTGCTGTGAACCGAGACA	117233	117472	240
Iin00020_intron_1	I1	CTCTGCATCCATTGCTTTCA	GCCCAAGAATACTCCACCAA	125230	125746	517
Iin00020_intron_2	I1	TGCTCGTTCAGCTGTTTCAC	ACAGCGCATTCAAGAAATCC	125314	125541	228
Iin00020_intron_4	I1	TTCTCTCTTCCACGGCTTGT	GGCTCATTGCAGCCTAAAGA	124786	125025	240
Iin00020_intron_5	I1	CTGTGACCTGTGCTTCCAAA	ACAAGCCGTGGAAGAGAGAA	124600	124805	206
Iin00020_intron_7	I1	TTTAGCCACTTCGATTTCGG	AGTTGCAGAGATGGAGGCAG	123909	124390	482
Iin00020_intron_8	I1	TTTCAGATCCCAGCTGACCT	CCGAAATCGAAGTGGCTAAA	123789	123928	140
Iin00020_intron_9	I1	CGTGAGCACGGATCTTGTAA	CATGCAGACCCAGATGCTAA	123486	123784	299
Iin00020_intron_10	I1	GGCTAGCTAAAGCACCCTGA	CGCTTCTGCAAAAGAAGGAC	123237	123485	249
Iin00020_intron_11	I1	GCTCGCTGGCATCTTTAAGT	TGGGTGGTCTTAGGAAGCTG	123039	123328	290
Iin00020_intron_12	I1	GCACAAATCAGCAGGATGAA	AGCTTGATTCCACTGTCGCT	122716	123017	302
Iin00020_intron_13	I1	TGCAAGCTCACGTACTGATTC	TAACCGCTCAAAATGAAGCC	122631	122832	202
Iin00020_intron_15	I1	ACATCCTGCTGTTGTGACTCT	TCTCAGGTTCACCACTATGGG	122224	122382	159
Iin00020_intron_16	I1	TCTCTGAGCTTGTTGCCTTG	TGCAGCAGAACACCAGATTC	122041	122211	171
Iin00020_intron_17	I1	TCAAGCTCCTCGATTTCCTC	AGCACAGACACAACGGCATA	121894	122029	136
Iin00020_intron_20	I1	TGGTACGCTTGCTGACACTT	TGTTGCTTCAGTTCAGTCCG	121426	121570	145
Iin00021_intron_1	I1	GGGGAGACAGAGTTCCATCA	CCTGAATCTCCTCGGTTCAT	132489	132781	293
Iin00021_intron_2	I1	TGAACCGAGGAGATTCAGGT	GAAGCTCAGTCGTGGCTTTC	132763	132984	222
Iin00021_intron_3	I1	GAAAGCCACGACTGAGCTTC	AGGAAGACCATTTTGGGTCC	132965	133134	170
Iin00022_intron_1	I1	GATGCCTAGAAGCTTGCCAC	TTCAATCTCCGCCTCAGTCT	135875	136432	558
Iin00022_intron_2	I1	CTGGAACTGATCAGGGCATT	CAAGATCTCTTGTGATGGCG	135485	135777	293
Iin00022_intron_3	I1	CTGGAACTGATCAGGGCATT	TACCACTGGAAGGCGACAAT	135485	135622	138
Iin00022_intron_7	I1	CGATACAGGATCTGGTCCCT	GCACAAAGCCCATTTTCAAT	134760	134920	161
Iin00022_intron_8	I1	CAATCTGTCTCTCCACATCGC	GCGTCTAAAGAGGAAAGGTACA	134584	134726	143
Iin00022_intron_9	I1	CAGGAGTTGCTACACCCTCA	CAGCGATGTGGAGAGACAGA	134460	134606	147
Iin00023_intron_2	I1	CTGCCAGTGTGTGAAGAGGA	GCTGCTTTCCAAAGAGGAGA	139759	139927	169
Iin00023_intron_3	I1	CAAGAACAAATGGGTTTGCC	GCAGCAACGGGAGAGTTTTA	139517	139762	246
Iin00023_intron_4	I1	TGCACAGCATAGTGCATCAA	GGCAAACCCATTTGTTCTTG	139413	139536	124
Iin00024_intron_1	I1	GCCAACGATCTCAGTTCCAT	ATAGAAGCTCTTGGCTCCCA	141185	141400	216
Iin00024_intron_2	I1	TTGGGAGCCAAGAGCTTCTA	TGGACTTCTCCATATGCGGT	141380	141806	427
Iin00024_intron_3	I1	CCGCATATGGAGAAGTCCAC	CCTTTTCTCGATTTCACGGA	141788	142015	228
Iin00024_intron_4	I1	GACGCGACAAAACTATCCGT	GCCCCCGTTCCTAGTGTTAT	141981	142285	305
Iin00024_intron_5	I1	ATAACACTAGGAACGGGGGC	GCACTGCGCTATAGTTTCCC	142266	142459	194
Iin00024_intron_6	I1	GGAAACTATAGCGCAGTGCC	TGTACACGCAACCACTTCGT	142441	142755	315
Iin00025_intron_1	I1	CGGATCAAAGATTCCTTCCA	ACCTGAAATAGCACCAACGG	143593	143968	376
Iin00025_intron_2	I1	CCGTTGGTGCTATTTCAGGT	ATACGCTCACGAACAAGCCT	143949	144176	228
Iin00025_intron_3	I1	AGGCTTGTTCGTGAGCGTAT	AGAATCCCCTGTGAGACCCT	144157	144367	211
Iin00025_intron_4	I1	AACCTCAGGGGAGATGGTCT	CTAACTGTCTCTCCCGCCTG	144400	144609	210
Iin00026_intron_1	I1	CGAGCTCTCTGTCTTCCCAA	CGCTTCAGCTTCTTTCGACT	149267	149512	246
Iin00026_intron_2	I1	AATCCCAAGCACCTTCTCCT	TCAGCTCCATACTTTTTAGCCA	149543	149720	178
Iin00026_intron_3	I1	TGGCTAAAAAGTATGGAGCTGA	ACCGGATGTTGGATACCTGA	149699	149873	175
Iin00026_intron_4	I1	TCAGGTATCCAACATCCGGT	GCCTCTCCAACAGCTTGAAC	149854	149996	143
Iin00027_intron_1	I1	ATCTCAAATCCCTCCTGGCT	TTGCAAGTGCATGTCTCTCC	150921	151461	541
Iin00027_intron_2	I1	ACATGCACTTGCAACCTCAG	TGTGGCGTAAAGACGTGGTA	151448	151678	231
Iin00027_intron_5	I1	GACCGACGACATCCACACTA	CCCTCTCTGCTCCTCTCTGA	152089	152364	276
Iin00028_intron_1	I1	GCTGCCTGGACCTCTGTTAC	CCTCGACCGTAAGTTTGCTC	153005	153322	318
Iin00029_intron_2	I1	GAAGCAGCAGCATATCCACA	AGGAAATCCCAACGTGACAG	155577	155844	268
Iin00029_intron_3	I1	GACTTCTGCTAGACCGGACG	TGTGGATATGCTGCTGCTTC	155279	155596	318
Iin00029_intron_5	I1	AGCTGCAACAGCTTCTCCAT	AAGATGAGAAAGAAAGCGGC	154838	155037	200
Iin00029_intron_6	I1	CCAGCCAAGACGATATGACA	TGTGCAGGCCATAGAAACTG	154705	154901	197
Iin00029_intron_7	I1	TGCCTCCCGATCATAATCTC	ATGACCGTCAGCATGTTCAA	154423	154629	207
Iin00030_intron_3	I1	CGTCTGTCCTTGGAGTCACA	AGAACAAGGCGGGGTTTTAT	157844	158162	319
Iin00030_intron_4	I1	ATAAAACCCCGCCTTGTTCT	ATGCCTGATGTCTCCTCCAC	158143	158582	440
Iin00030_intron_6	I1	TTCTTAGCCAAGCAAATGGG	GCATCTTCTATGGCTCCGTC	158962	159216	255
Iin00030_intron_8	I1	CTGGCAAGTGGAACAATCCT	AAAGACATCTGGTGATGCCC	159496	159746	251
Iin00031_intron_2	I1	GCTTCTTCAGTTGCTCCACC	CTATGCGTGGGAGAAGAAGC	161404	161804	401
Iin00033_intron_1	I1	ACTCCACAGTCACTGGGTCC	TCTTAAATGGGCCTGTCCTG	172883	173634	752
Iin00034_intron_3	I1	TATGTAGTGGCACGTCGCTT	GAGAAGGCTTGTGAAATCCG	178308	178475	168
Iin00034_intron_4	I1	GCCGTAATGAACTGGGAAGA	TCACAGTTTCACGGAATGGA	177958	178396	439
Iin00034_intron_5	I1	ACATGGTTCCCTCGACTCAC	ATGACTCTCGTTTCGATGCC	177730	177905	176
Iin00034_intron_9	I1	AATTCACCATTGCTTCTGCC	GCCAAGCAGCATGTAACAGA	176958	177107	150
Iin00034_intron_12	I1	ATTGGACTAAACACCGCTGG	GGCTCGTGTTTACAGCAACA	176092	176310	219
Iin00034_intron_19	I1	CATTGACACACACCGTTTCC	GTGTTGGTTGATCGGGCTAC	174550	174765	216
Iin00034_intron_21	I1	CCCGGAAAACAACTTCTTCA	CACTCTTCAGGAGCTGGACC	174061	174252	192
Iin00034_intron_22	I1	GGTTTGCACCCAAACTCATT	CACTCTTCAGGAGCTGGACC	173915	174252	338
Iin00035_intron_1	I1	CTTTTGCTCATCTTCCAGCC	CTCGAAAGAACATTCGCCTC	180650	180932	283
Iin00036_intron_2	I1	CGTTCCCTACATGCTCAACA	TCATCAGTTGGATTGAGAAGAGA	183766	183941	176
Iin00037_intron_3	I1	ATCTTTGTGCTGCTCCTGGT	CTCCTTTCACCAAGCCCATA	185198	185429	232
Iin00037_intron_4	I1	CCTGCAGAACAATGCTTCAA	AATCCTTTTGGTCAGGGGAT	185387	185797	411
Iin00037_intron_5	I1	GATCCCCTGACCAAAAGGAT	TCTCAGCATCCAGTACACGG	185777	185994	218
Iin00037_intron_7	I1	AGATTGTTGAAACAAGGCGG	CAGAGGAGGTTTCAGCAAGG	186128	186297	170
Iin00038_intron_1	I1	TGTTGTCACCTGAGCCTTCA	CCCCTCAAAGGATTTTCCTC	190268	190474	207
Iin00038_intron_2	I1	TTCCCGTTCTTGTCAATTCC	ACCCTTACACTGGTCGATGC	189900	190182	283
Iin00038_intron_4	I1	GATCTTTGCTTCATCACCCG	CGTTAAGGGAGTCTGCTCCA	189566	189702	137
Iin00038_intron_5	I1	CTATTCCGGTTCCTGTTCCA	GCTTATGCCAAAAGACCCAA	189378	189542	165
Iin00038_intron_6	I1	CAAGAATAGCCACGCCAAAC	TGTTCTTTGAGGAGCACGAA	189173	189350	178
Iin00038_intron_7	I1	GCCTGAAGTTTTCTGGGTTC	TAGTTCAATGGTTTGGCGTG	189013	189202	190
Iin00038_intron_8	I1	CTTCCACATTCCACTGCTCA	TCATGGTCTCACTTGCTGCT	188672	188847	176
Iin00039_intron_1	I1	TGAGATCACTTGGATTCGGA	GGCTCTACCCTCCTTCCAAC	193355	193836	482
Iin00040_intron_1	I1	TCACCAACAATCTCTTATCACCA	AGCTTTTTAGAGGAAGCGGG	198978	199362	385
Iin00040_intron_2	I1	CCTCCACGTCGACTCCTTTA	TGAGTTGACGAAAGAATGCG	199300	199616	317
Iin00040_intron_3	I1	CGCATTCTTTCGTCAACTCA	TCGATAGCTTTGGCCTCAGT	199597	199923	327
Iin00040_intron_4	I1	GGGGACACAATACTCGGAGA	CACTTCTCGGGACTTTCTCG	199831	200136	306
Iin00041_intron_1	I1	GGAGACACCATCATCAACGA	TGGTGAGATCCGCTTCTTCT	200718	201138	421
Iin00042_intron_4	I1	CTATGATGTTGCCACCGCTA	GATGCGAAGTGAAGCAAACA	204153	204318	166
Iin00042_intron_5	I1	TGTTTGCTTCACTTCGCATC	AAGGAGAGAAGCCGCAGAG	204299	204459	161
Iin00042_intron_6	I1	TTGCGCTACTTCAAAGGACA	CCTTTGATCCCAAAGCAAAA	204476	204681	206
Iin00042_intron_7	I1	ATCAAAGGGTCGACAAATGC	TCGTACATACGGGCATCAAA	204674	204898	225
Iin00042_intron_8	I1	CAGAATGTTTGATGCCCGTA	TGGTTGTAAGCAGCATGAGC	204872	205130	259
Iin00042_intron_11	I1	GAGTGTGAGGAGCGGAAAAC	TTCATTTCCGTGTGGCATAA	205472	205733	262
Iin00043_intron_1	I1	GCAGGAACTCAGTCGTGTCA	GCACTTTCTCGCTTTCCAAC	207372	207925	554
Iin00044_intron_1	I1	ACGTTGGTCACTCGAGATCC	CCGATCAACGGAAGAGATGA	209047	209304	258
Iin00047_intron_1	I1	TTGAACATTCTTGTCGCAGC	TTTCGGTTAGGGTTTGATCG	216263	216655	393
Iin00047_intron_2	I1	CGATCAAACCCTAACCGAAA	GAACCACTCAAGCTTGCTCC	216636	216940	305
Iin00048_intron_4	I1	GGTCTTCACCTTGCTTCTGC	CGGGTTTGATGAAGAGGTGT	218965	219151	187
Iin00050_intron_8	I1	TGAATCGACTTTAGGGGGTG	GGCCAACACCTTCTTACCAA	222531	223172	642
Iin00052_intron_1	I1	CTGACCGCTCCATGTATCCT	CGCCAGTGACAACTGAGAAA	235329	235523	195
Iin00052_intron_2	I1	TTTCTCAGTTGTCACTGGCG	GTGCAGTCCGTAATCCCACT	235504	235675	172
Iin00052_intron_6	I1	ACGGCAAATTGGAGAGACAG	GTGAAAAATTCACGAGCGGT	236189	236381	193
Iin00052_intron_7	I1	CGTGAATTTTTCACCAACGA	CACGTTCACTTCCAGCAAGA	236368	236531	164
Iin00054_intron_2	I1	CGAAATAGTCGATCCCGTTC	TACTTTCCGTGGGAGGTGAC	245063	245225	163
Iin00054_intron_3	I1	GTCACCTCCCACGGAAAGTA	ATTTCTTGAGCTTTGCGCTC	245206	245461	256
Iin00054_intron_4	I1	GAGCGCAAAGCTCAAGAAAT	CGCCACTTCCATCTTGTTTT	245442	245581	140
Iin00054_intron_5	I1	AAAACAAGATGGAAGTGGCG	ACCTTCCTTTAAGCTCCCCA	245562	245766	205
Iin00056_intron_3	I1	CAAGTGGTGGAGAGAGCACA	AGACTCCCCTGTTCCTTGGT	249089	249526	438
Iin00057_intron_1	I1	TTTCTCCACCTCCTCCTCCT	TCGACGAGCTACGATTCCTT	253803	254084	282
Iin00057_intron_2	I1	CAGCACCCCTCCAACTACAT	TTTGGGGTAACAACTCCCTG	253037	253325	289
Iin00057_intron_3	I1	CTGTTGTGCGGATGAGAGAA	ATGTAGTTGGAGGGGTGCTG	252761	253056	296
Iin00057_intron_4	I1	ATTTGTGCGTAGGTTTTCGG	TTCTCTCATCCGCACAACAG	252380	252780	401
Iin00057_intron_5	I1	ATGGAAGCAAGCCTGCTAAA	ACCTACGCACAAATCGAACC	251922	252393	472
Iin00057_intron_6	I1	CCAATGGACTCCAACTGCTT	GAGGTGCTGGTACGGGAATA	251654	252044	391
Iin00057_intron_7	I1	TTTCCGGATGTCGTTAGACC	TGCAGGTAGTGAAGGCAGTG	251346	251750	405
Iin00057_intron_8	I1	TCCATGCTTGATGCTCCATA	GGTCTAACGACATCCGGAAA	251080	251365	286
Iin00060_intron_3	I1	CCTTAGCGGACTCATTCTCG	ACAGAACCCAAGATTGCACC	272625	272835	211
Iin00061_intron_1	I1	AGGCAAAAGCTGAAACCTGA	GTTTCAGGGAACATGGCAGT	273444	274179	736
Iin00062_intron_1	I1	TGAATCTGTTCAGCACAGCC	TTCCCCTGGCTCTTACAATG	277076	277757	682
Iin00062_intron_2	I1	TGAATCTGTTCAGCACAGCC	AAGCAATATGTGGATTGGGC	277076	277293	218
Iin00062_intron_4	I1	TGTGAAGAACGTTTTGAGCG	TACTGAAATGGCTGCTCACG	276392	276858	467
Iin00063_intron_2	I1	CAGGCGTTTTACAAGCATCA	GAAAAGCACGCTTTCGAATC	281008	281364	357
Iin00063_intron_3	I1	CTTGGCAATCTCACCAGGTT	TGATGCTTGTAAAACGCCTG	280826	281027	202
Iin00063_intron_4	I1	CCCAAAGGGAAGTTTGGATA	AACCTGGTGAGATTGCCAAG	280542	280845	304
Iin00063_intron_6	I1	TTTTGCAGCTGGTCTAGTTTTG	TGAGTGAGCACCCAGAGAGA	280119	280345	227
Iin00064_intron_1	I1	GCATTTGCTCCAGAGTCTCC	CTGAACGTCCTGTTTGGGAT	288674	289372	699
Iin00064_intron_2	I1	GACGGCTCAGGTTGAGCTAC	CACCAGGTTTGTCTCCGACT	288132	288552	421
Iin00066_intron_4	I1	TACAAAATTTCGCACAAGCG	AAGCGCATGGTCTCAGTCTT	296209	296988	780
Iin00067_intron_2	I1	TTTTCCACTCGCAACTTTCC	CAATTTGCCAAAACTCGTCC	307724	307919	196
Iin00067_intron_5	I1	GTGCGGTGCTGAAAGAGAAT	TTTGGGACTTTGGTTTCCAG	307102	307302	201
Iin00067_intron_6	I1	CCCTTTAGACCTCTCACGGAT	ATTCTCTTTCAGCACCGCAC	306889	307121	233
Iin00067_intron_9	I1	GAAGCTGTGTTGCTGTCCAA	ACCCGCATATTCAGATGGAG	306250	306450	201
Iin00069_intron_7	I1	GAGCAAAAGCTGGATTAGCC	CAAGAAAGGTCTTGCCGAAG	311629	311784	156
Iin00070_intron_2	I1	AGCGATGGCCACAACTAACT	ATGGCGAGAAAAGGGATTCT	315786	316045	260
Iin00070_intron_8	I1	GACCGTATCAACTCCTCCCA	CCTTCATCGATACCGTGGTT	314555	314737	183
Iin00072_intron_1	I1	TCCAATCCGACTTCAAGGAC	AGGAGGTGCGTTCTTGCTTA	323565	324258	694
Iin00076_intron_3	I1	CTCTAATGCACAACGAACCG	CCGAAACATCACTGAAGCAA	338191	338356	166
Iin00076_intron_5	I1	TTTGTGCTTTGAAGCGAATG	AGGTCGAGGATCTTCTGCAA	336673	337248	576
Iin00076_intron_6	I1	TCATGCGTCTTTCTCTGTGC	AGAAGCTGGCGTTCTGGATA	336856	337081	226
Iin00076_intron_8	I1	GGGATGATCGATTGCGTAAG	GCCGAAGCAATACAAAGCTC	336545	336779	235
Iin00077_intron_1	I1	TGCCTCTCTTGCTTCAAACC	GCTATCTGCGCATCCTTTTC	345831	346157	327
Iin00077_intron_3	I1	TGGCATCCTGAGTGTCTCTG	ACCGTTCATAGCAGGCCTTA	346861	347086	226
Iin00077_intron_4	I1	AAGGCCTGCTATGAACGGTA	GCAACACTTGGGAGTTCCAT	347068	347267	200
Iin00077_intron_8	I1	AAGGGTTGTTCGTAACTGCG	GATAAGCGTGCATCATCTCG	347935	348114	180
Iin00077_intron_9	I1	TCTTGGCTCACGAGATGATG	ATCAGAGCACGCACCTTTCT	348085	348392	308
Iin00079_intron_1	I1	TCATTGCAGCGAGATGAAAG	AAGTGTGTTCAGCACGCAAC	361254	361798	545
Iin00079_intron_2	I1	ATCGTCGAACCTCAGCAAGT	TCGCTGCAATGAACAGAAAC	360610	361265	656
Iin00080_intron_1	I1	GCTTGGTAAACCGGTCGATA	GGTGAAATCGAGGCTGAGAG	363361	364026	666
Iin00081_intron_1	I1	ACTCCCCTTTTCTTGACCGT	TCGAGGAAGTTGGTGAAAGTG	366816	367361	546
Iin00084_intron_6	I1	CTCCCAGATTTCTGGACACC	TCTCAGGCTCTTTGCAGTTG	383914	384060	147
Iin00084_intron_7	I1	CACAAACTGTTCGTTGCCAG	ATGCGGCAGGTTATTCAGAT	383728	383955	228
Iin00084_intron_10	I1	GCCGAGCTTTTCATATTCAAC	GAGTGGTCAGGGAAGAGCTG	383050	383345	296
Iin00084_intron_11	I1	ACAGTGGTAAAGCAGGCTCC	TTGAATATGAAAAGCTCGGC	382855	383069	215
Iin00084_intron_12	I1	ATGCGACTGGAGAACCATTT	TTATGGAGCCTGCTTTACCA	382695	382878	184
Iin00087_intron_4	I1	TTCATGACCTGTGAAGCTGG	TTGAATGGGGTTTTGTTGGT	414338	414583	246
Iin00087_intron_5	I1	ACCAACAAAACCCCATTCAA	AGCTTTAGGATCCTCTGCCC	414564	414775	212
Iin00088_intron_2	I1	ACCGTGAATCCACTGTCTCC	AGCGATTCGAGAACAGGCTA	415966	416201	236
Iin00088_intron_3	I1	TGAGCTAACCACCACACCTG	CTTGCGAGTGAACGTCAAAA	415630	416070	441
Iin00089_intron_3	I1	GAAGCTGTCGATGATGCAAA	ATTCTCACCCGCCTACTCCT	418988	419613	626
Iin00092_intron_1	I1	GCTCAGAACCGATCCAATGT	GTCGTGGCTCAAAGAGCTTC	428842	429342	501
Iin00092_intron_3	I1	CACCTAAGCCGGAAGTTGAA	TGAAGATCCTCTGCAGCCTT	429546	429729	184
Iin00092_intron_4	I1	TTGAAAAGGCTGCAGAGGAT	CCAGAAGCATTGGGATCATT	429705	429848	144
Iin00092_intron_5	I1	CCGAATAATGATCCCAATGC	TCCATAAGCCTCAAACTCCC	429823	430027	205
Iin00092_intron_7	I1	CCAAAGGCTATGCCTTCATC	TTGCGGTTGTTGTTGTTGTT	431086	431392	307
Iin00092_intron_8	I1	GACTGCTGTCGAGGAGGAAC	CCTTCCTCTGACTCACCTCG	431356	431891	536
Iin00093_intron_3	I1	CTGGATGAACTCTTGACGCA	GCGTCCACGACCTTTCTTTA	433410	433632	223
Iin00093_intron_4	I1	TAAAGAAAGGTCGTGGACGC	GTCCCATTTGATCGGCTAGA	433613	433984	372
Iin00093_intron_5	I1	TTGTGGCAAAATGGTTTGAA	CTCCTGAGCTCATCCCTTTG	433939	434251	313
Iin00093_intron_7	I1	TGGACAACAAACTCCTGCTG	TGCTTCATTTTTGTTCTTTCCA	434527	434805	279
Iin00093_intron_8	I1	TGGAAAGAACAAAAATGAAGCA	GCGATTCACAAGATGGTCCT	434784	435085	302
Iin00093_intron_9	I1	AGGACCATCTTGTGAATCGC	GGTCAGGATGGTTGCAGTTT	435066	435263	198
Iin00093_intron_10	I1	AAACTGCAACCATCCTGACC	TTTACCGCACTGTCCAACAA	435244	435415	172
Iin00093_intron_11	I1	TTGTTGGACAGTGCGGTAAA	CATCGATTCTGCAAACCTCA	435396	435636	241
Iin00093_intron_12	I1	GATGGCAGTGTGAAACTGGA	TCCTGCAGTTGCTCTTCTCA	435633	435789	157
Iin00093_intron_13	I1	TAGAGCTGGAGGTCTCGGAA	CGCAAGCCTGTAAACATGAA	435806	436042	237
Iin00093_intron_14	I1	TTCATGTTTACAGGCTTGCG	GAAACTGCCCTTTGCCAATA	436023	436220	198
Iin00093_intron_15	I1	TATTGGCAAAGGGCAGTTTC	ATCATCAGGTCACTCCGGTC	436201	436449	249
Iin00094_intron_2	I1	TAACACCGCTTGCATTACCA	ACATGTGCCATCTCCAGTCA	438162	438361	200
Iin00094_intron_4	I1	GCACCAAAAGCAGTGATTGA	AGCCATGAGCAAATCCAGAG	438571	438941	371
Iin00094_intron_5	I1	AGGCCTATCGTTGTGCTTGT	TTAGTGCAATCACACCCTGG	438814	439051	238
Iin00094_intron_6	I1	GAAGATGGAACACTGCATCG	ATGTGCTGAGGTTGCAGAGA	439057	439235	179
Iin00094_intron_7	I1	TCTCTGCAACCTCAGCACAT	AGTGATGAGACATCCGGCTC	439216	439435	220
Iin00094_intron_8	I1	GAGCCGGATGTCTCATCACT	GATGCAAGATCCTTCGCTGT	439416	439634	219
Iin00094_intron_9	I1	ACAGCGAAGGATCTTGCATC	AGTGGGCAAGACTGGAATTG	439615	439958	344
Iin00094_intron_11	I1	CATCTGTTCATGGTGCCAAC	TTCTTGGGTTCGGAAGACAG	440179	440539	361
Iin00094_intron_12	I1	CTGTCTTCCGAACCCAAGAA	ACATCCTCGAAACTTTCCCA	440520	440739	220
Iin00094_intron_14	I1	CATAACAATGCATTCAGCGG	CTCATCGTCGAGAGTGTCCA	440920	441192	273
Iin00096_intron_2	I1	TTCGTTTGGAGAAGGGTACG	TGGCTTCGCTACCTTGAGTT	448688	448917	230
Iin00098_intron_1	I1	TGCAACAAACATCTTCTCGC	CCTGCAACTTGACCCTTCTC	462962	463305	344
Iin00099_intron_2	I1	TGCTTGAGGACTTGTGTTGC	TGAGTGCAAGAAGGACATGC	465379	465721	343
Iin00099_intron_3	I1	GCATGTCCTTCTTGCACTCA	CCTCAAGACGGATGACATGA	465702	465916	215
Iin00099_intron_4	I1	ATCCGTCTTGAGGGCTTCTT	AGATCAGAAACTGCGGAGGA	465904	466105	202
Iin00099_intron_5	I1	CCTCCGCAGTTTCTGATCTC	ACCTTTGGCAAATTTCATGC	466087	466362	276
Iin00099_intron_6	I1	AGCATGAAATTTGCCAAAGG	CCTGATTCCACAATACCCCT	466342	466699	358
Iin00099_intron_7	I1	TGAATTGTGCAGGATGCAAT	TCCGTTTCATCATCTCTCCC	466613	467161	549
Iin00099_intron_8	I1	GGGAGAGATGATGAAACGGA	GGACCTAAGTGAGAGCACGC	467142	467541	400
Iin00099_intron_9	I1	GCGTGCTCTCACTTAGGTCC	GACGTCGTCGTGACTTGAGA	467522	467987	466
Iin00099_intron_10	I1	TCGTCTCAAGTCACGACGAC	GTTGCTGAATCACAGCCTCA	467965	468276	312
Iin00101_intron_1	I1	AGGAGATTCAACGTCGATGG	TCGCCGTAGGCTCTCATATT	496391	496604	214
Iin00101_intron_2	I1	CACAAGTTTGCTCCGTCTCA	CCATCGACGTTGAATCTCCT	496182	496410	229
Iin00101_intron_3	I1	AAAGACAGGAAGCCGAGGAT	CCTGTTGCGTTTATCCGATT	495863	496104	242
Iin00101_intron_4	I1	TGCACGTATCAAACCCTCTG	TTTGAACATTGCTTGCCATC	495692	495899	208
Iin00101_intron_5	I1	GTCGGATGAAAAGCAAAAGC	TGCAGAGGGTTTGATACGTG	495492	495713	222
Iin00101_intron_8	I1	CGCACTTTGCAAAACTGAAA	AGAAGTCCACCCAAAGCTGA	494747	494964	218
Iin00101_intron_9	I1	CCCTTTGTGGTGATGCTCTT	TTTCAGTTTTGCAAAGTGCG	494448	494766	319
Iin00101_intron_10	I1	AACTCCAAAGCGCCATACAC	CTGAGCATCAGCTCCAAGC	494287	494494	208
Iin00101_intron_12	I1	GGCTCTCACGGGATAATGAA	GCCAAAACTGCTCCAATAGC	493965	494200	236
Iin00101_intron_13	I1	CAACCAGAAACAGGTGCCTC	TTCATTATCCCGTGAGAGCC	493739	493984	246
Iin00101_intron_14	I1	CCCTGGTTTGGTTCTCTTCA	AGGCACCTGTTTCTGGTTGT	493362	493757	396
Iin00101_intron_15	I1	CATAATCGACTTTCGGCCAT	TGAAGAGAACCAAACCAGGG	493078	493381	304
Iin00221_intron_20	I1	AGCAAAGCTTCGATCAGCTC	TTCGGCTGCTGTAGAAGGAT	1090900	1091123	224
Iin00221_intron_15	I1	TTCAGCCTGCAGATGTTGAC	AATGGCTGCAAGACCTTCAT	1089260	1089530	271
Iin00221_intron_14	I1	AAATGCTGGTTCCACTCAGG	TCAACATCTGCAGGCTGAAC	1089065	1089278	214
Iin00221_intron_13	I1	GCAGCTGGAAACACAGTTGA	CCTGAGTGGAACCAGCATTT	1088816	1089084	269
Iin00221_intron_10	I1	TCATGTCTCAATTATGCCGC	TTCAGACGCTGAGTTTCCCT	1087674	1088197	524
Iin00221_intron_9	I1	TGGGAGATGTATTGTCCTCTTTG	GCGGCATAATTGAGACATGA	1087391	1087693	303
Iin00221_intron_8	I1	AGTTGACCTGGCTGGAAGTG	TGAATTCTCGTAAGGAACGG	1087105	1087449	345
Iin00221_intron_7	I1	GTTGTCAGAGCAACTTGCCA	CACTTCCAGCCAGGTCAACT	1086769	1087124	356
Iin00221_intron_5	I1	TGTTCAGTGATGTCCAACCG	AACGAGCGTATAAACCACGG	1085987	1086538	552
Iin00221_intron_6	I1	CCGTGGTTTATACGCTCGTT	CAACTCTTTCCTGCGAGAGC	1086519	1086843	325
Iin00220_intron_7	I1	GTTGTGCATGTTTCCAGGTG	AGGACGGTGTCCGTTAACAC	1077869	1078350	482
Iin00220_intron_3	I1	CGTTGCTGGTTTAGTCCTCC	TGGAGACCAATGATTGACCA	1079325	1079539	215
Iin00219_intron_1	I1	TCCACGAATCTTGCCTCTTT	TGGCTTCTTCTCTCCTGCTC	1074118	1074512	395
Iin00218_intron_3	I1	GTCAATGCTAGGGAGCCAAG	TCGTTGGAATCCTTTGGAAG	1073050	1073569	520
Iin00218_intron_2	I1	TATGAGTGCGCCTGTGAGAC	TTGGCTCCCTAGCATTGACT	1072517	1073068	552
Iin00217_intron_6	I1	CGCCGTCTAAGATCCTCTTG	TCCAGCTCATACGAAAACCC	1069699	1070278	580
Iin00218_intron_1	I1	GGAGGAGCTTGTGCTTGTTC	GTCTCACAGGCGCACTCATA	1072076	1072536	461
Iin00217_intron_5	I1	GACAAAGCTGAATGGGCAAT	CTCCCTCGGTACACATTCGT	1068771	1069372	602
Iin00216_intron_1	I1	ATTGCTACGTCACGAGGAGG	GAAATCCTCAAAGCCACCAA	1066145	1066365	221
Iin00214_intron_5	I1	CCTCCTAATGGATGCAATGAA	GGGGTCCTGCTGCTACTACA	1056669	1056856	188
Iin00214_intron_2	I1	GCTTCATATCTTCCCGTCCA	GAAGAAGAAGGTTGCCGAAA	1058392	1058831	440
Iin00213_intron_5	I1	AAGAGAAGAGTCCCCTCCCA	AGCCGGGCTATAACCAATTC	1044927	1045150	224
Iin00213_intron_4	I1	CCATATCCATATTGGGTCGC	ATGTTTTTCCGTTCACAGCC	1045316	1045800	485
Iin00213_intron_3	I1	ATGTTGCTGCTGCTGAAATG	CAGCGACGCAGTTGATTAAG	1045371	1045924	554
Iin00213_intron_2	I1	CTCGCCCCAGAGGTAAAACT	GGCTCAGATTCAACTCCAGC	1046638	1047365	728
Iin00209_intron_1	I1	GCCTCTCTCAACCTCGTCAC	TTCCATTGTTCCATTGCTCA	1031700	1032413	714
Iin00206_intron_12	I1	GGATTCTGGTCCACCTGGTA	ATTGCTGGTTTCAGGGACAC	1015008	1015310	303
Iin00206_intron_8	I1	TGGTTCAACGTCAATTCCAA	ACTGGGACACCACTTTCTGG	1016038	1016269	232
Iin00206_intron_6	I1	GGCTCTTTGCGAAACTCTTG	GTGATTTGGACAACACAGCG	1016300	1016692	393
Iin00206_intron_3	I1	CAATACCACTGAGAACCGCC	ATCTCCTGATTGGTCATCGC	1017230	1017433	204
Iin00206_intron_2	I1	GCGATGACCAATCAGGAGAT	TTGTTTGGGGAGTGATCCAT	1017414	1017676	263
Iin00205_intron_3	I1	TGAGACACTGTGGGAGCTTG	CCTTGTTCTCTTCTCCGCAC	1013146	1013389	244
Iin00205_intron_2	I1	GCGCCGTTTTTAAAAGGAA	CATACCGGCCAACAGTTTCT	1011831	1012327	497
Iin00204_intron_2	I1	CAACCCGAGTATCCACGTCT	CCTGGAATTAGCAACGGTTC	984933	985227	295
Iin00202_intron_2	I1	TCCTTGAGTTTGGTCTCGCT	CCCTCTTCGTGAAGGTCAGT	962088	962389	302
Iin00202_intron_3	I1	TTACCTAGCCCAATGGCATC	TTATGAGGACAAGGATGGGG	961780	962057	278
Iin00202_intron_4	I1	ATTTCTCCACTGCTCTCGGA	ATGAAAGGCTGTGATGCCA	961453	961811	359
Iin00202_intron_1	I1	TCCTTGAGTTTGGTCTCGCT	TGCCACAAAACATACCGAAA	962088	962657	570
Iin00200_intron_7	I1	GGACCAGCTGCAAGAATCTC	GGTTGAAGGAGTGCCTTCTG	947308	947604	297
Iin00200_intron_6	I1	TTGATCCGACTTCCAGATCC	GACTTTCTCGGCTTGTTTCG	947707	947962	256
Iin00200_intron_5	I1	GAAACAAGCCGAGAAAGTCG	TCTGGTTGTAACATGGGCAA	947944	948635	692
Iin00200_intron_2	I1	CGCTTGTCTTTAGGAGACCG	ACGAGAGAGACAGGACCGAA	949520	949879	360
Iin00200_intron_1	I1	TTCGGTCCTGTCTCTCTCGT	AGACCATGCTTCAATCCGTC	949860	950087	228
Iin00199_intron_8	I1	GAAACGGTCGCTCTTACAGG	AGCACATAGCTTCCGCCTAA	945300	945694	395
Iin00199_intron_5	I1	ACATCGATGATAGCGCTCCT	GCCTAGAGCAACTCCTGCTG	944758	944947	190
Iin00199_intron_4	I1	GATCGGTGTGGGGTTAACTG	ATCGATGTATGGTGCTGCAA	944508	944765	258
Iin00199_intron_3	I1	TTCTCCCATATTCGCTGGAC	AGTTAACCCCACACCGATCA	944361	944526	166
Iin00199_intron_1	I1	ACGAAAGTTGGCCAGAGAGA	GTTCCAGCTGAGCAAAGACC	943711	944183	473
Iin00198_intron_17	I1	ACTAAACCCCCAAACCGAAG	GTGGTGGCCTCTTGTTCATT	941323	941472	150
Iin00198_intron_16	I1	ACCCAGTTCTCCAAGTCCCT	CTTCGGTTTGGGGGTTTAGT	941169	941342	174
Iin00198_intron_10	I1	TGACATGCCAAGAATTTGACTC	CTTGTAAGCGATCAGCACGA	939882	940082	201
Iin00198_intron_11	I1	TCATCGTGCTGATCGCTTAC	GATGGAGTGTCCTTCCCTCA	940060	940275	216
Iin00198_intron_9	I1	CCATAGTTGGACCGCTGTTT	TTGAGTCAAATTCTTGGCATGT	939741	939905	165
Iin00198_intron_8	I1	GGCTATCCGGACGATATTGA	CGGTCCAACTATGGCAGTTT	939534	939754	221
Iin00198_intron_6	I1	CGTGATTCATATCTGCACCG	CCCATTCCATATTCGGTTTG	939034	939344	311
Iin00198_intron_5	I1	GATGTCATGCAACAGGGAGA	CGGTGCAGATATGAATCACG	938887	939053	167
Iin00198_intron_1	I1	CGAATTTTCCGGTGATATGG	CAAACTCTTCATGCCCTTCTG	937952	938243	292
Iin00194_intron_1	I1	AAGCAAGGCAACCTCAAGAA	CTCAGCTTGATTGGACGACA	911523	912213	691
Iin00192_intron_2	I1	ATTGAAGGGATCGAGGTTCC	GCCTAGCAACAAAGCACTCC	907149	907817	669
Iin00192_intron_1	I1	CCGTGGGCAGATCAAGTATT	GGAACCTCGATCCCTTCAAT	907004	907168	165
Iin00190_intron_7	I1	TGCCGGTTTATAGGTCCTGA	AGAAACTGCGCGTAGCAAAT	901881	902211	331
Iin00190_intron_3	I1	AATCCCCACCTTCTGTTTCC	TGGTGCATCACATCCTTCAA	901283	901455	173
Iin00190_intron_2	I1	TTGGATGGGAACCAGTTAGG	GGAAACAGAAGGTGGGGATT	901078	901302	225
Iin00189_intron_9	I1	CCACTCTGCAAATCGCTACA	AAGAAGGCATCCGACGTCTA	896868	897059	192
Iin00189_intron_6	I1	GATCAAACATCACCTGTGCG	AACCATGTTCGCCTAAGTGG	897681	898042	362
Iin00189_intron_5	I1	CACTCCTCTGTGTGGCTTGA	GGTGATACGCAGTCATCCCT	898145	898534	390
Iin00189_intron_4	I1	CACTCCTCTGTGTGGCTTGA	CGAACCGTCATTCACACAAC	898145	898689	545
Iin00188_intron_6	I1	ATGCTGTTTTCTTGGCTGCT	GTTTGGATGGATGGAACTGG	894235	894389	155
Iin00188_intron_5	I1	TAGCGCCATCAATTTTTCTG	GGTTCTGTTTTGCAGGGTGT	894492	894895	404
Iin00188_intron_4	I1	TCAGCGGGATACGGATAGTC	TGGGATGCAATCATAGCAGA	894794	895017	224
Iin00188_intron_3	I1	GATTGCATCCCACGACTTCT	TCACATTGCAATTGGAGCAT	895006	895243	238
Iin00187_intron_7	I1	CCATCTTTCCGAGTCGATGT	TCCTTCTGAAGCGGTAACAAA	888541	888722	182
Iin00187_intron_6	I1	CCATCTTTCCGAGTCGATGT	TGAAGCCGGAAGAAAAAGAA	888541	889089	549
Iin00187_intron_3	I1	TTCATGCTCTTGCTGCAAAC	GCAGAATGTGCTGAGACGAA	891158	891565	408
Iin00187_intron_2	I1	CCTTCAATTTTCTCTCCGCA	AGCTGAAGCGAAGAAACGAG	891394	891750	357
Iin00186_intron_3	I1	AATGGAGAGTTCGTGCTGCT	GGAACACGAGGCTGAAGAAG	881461	881953	493
Iin00184_intron_6	I1	TGTTCCTGAACTTGCACGAG	AGCCTTTTGCTTTCCAGGAT	865622	865795	174
Iin00184_intron_4	I1	GAGCATGCCTTCTCATTGGT	CCTGTGATCTTGCTGACTTCTC	864999	865157	159
Iin00184_intron_3	I1	GCGTGTAGGGGATAGTGGAA	GGACCGCTGTAAGCATAACC	864816	865035	220
Iin00184_intron_2	I1	CTTGGATCCGAACATCGTTT	TTCCACTATCCCCTACACGC	864281	864835	555
Iin00182_intron_3	I1	CTTTTGAGGCATTTCGGATG	TATCAGGAGTGCCAACACCA	856375	856589	215
Iin00176_intron_10	I1	CTCTCTTGCTCCTGTACCCG	AACTATGCATTGGGCCTGTC	828819	829157	339
Iin00176_intron_7	I1	GAGCTTTCCCTTTTGCTCCT	CCGTGGTCTTGATATCCCTC	829470	829777	308
Iin00176_intron_6	I1	AGAAAATTAACCGCTTCGCA	ACGTCACTATTTTCCGCCAC	829992	830346	355
Iin00176_intron_1	I1	AAGCTCTGCAGCCGGTATAA	AATGAGGGAGACGAAGTGGA	831031	831346	316
Iin00175_intron_2	I1	ATGCCTTGCTTCTGTCCACT	GGCGCTAACAGGTTCTGAAG	827715	828257	543
Iin00173_intron_3	I1	TCAGAGGTCGGAGACTGGAT	ACCTGCTCGACAAAATGACC	819748	820182	435
Iin00171_intron_2	I1	TCAATGTTGTCGGATGTGCT	GATCCGAAAGAAGATGTGGC	814709	815155	447
Iin00170_intron_9	I1	TTCTTTAACCGCCTTTGTCG	CGCAGGATTCCAATGAATTT	811063	811445	383
Iin00170_intron_8	I1	GAATTGCCTCCCAGATTCCT	TCCGTAGATCCTTTGCTTGC	811400	811671	272
Iin00170_intron_3	I1	TAGCCATGGCACTGCTGTAG	TGGAATGTGCCCTCCTAGTC	812418	812782	365
Iin00170_intron_2	I1	GACTAGGAGGGCACATTCCA	ACAAGTTCGCACATTCGTTG	812763	813027	265
Iin00170_intron_1	I1	TGGCTTCAATCCAGGAGAAC	TACCGGGATCGTCTTGCTAC	813089	813581	493
Iin00169_intron_1	I1	CGGTGGATAACCGTCCTTAG	CTCACCGGCATTACTTTGCT	809906	810179	274
Iin00168_intron_4	I1	AAAACGCCGTTATTGAAGGT	AGTTCTCTGGTTGCGGGTT	808716	809200	485
Iin00168_intron_3	I1	AGTCCTTTGCAGAGCGTCAT	ATAACGGCGTTTTGGGCT	808550	808728	179
Iin00167_intron_4	I1	CTTCTGTCTTGCTCCTACGCT	TCCGCCGAATATGAAAAGAC	805380	805610	231
Iin00167_intron_3	I1	TTTTCATATTCGGCGGAGTC	TGGAGGCAATCACTAACTTGAA	805594	805763	170
Iin00167_intron_2	I1	TTTTCATATTCGGCGGAGTC	CCACGAACTCATGCTTCAAA	805594	805917	324
Iin00167_intron_1	I1	TTCTTCCTTGAGCCCCATAA	GACACCGGAAGAAGAAGCAG	806057	806312	256
Iin00166_intron_8	I1	AGAAGCATCAAGAGCTGGGA	CTTCGAGAGGTTTGAGACCG	803997	804389	393
Iin00166_intron_6	I1	CGAAGCTCCAAAGGCAATTA	CTCCAGAGAGCTCGGACAAG	803251	803394	144
Iin00166_intron_4	I1	AAGAATTTGCGCCAGAAGAA	CCATGAAACAGCCTTCCATT	802742	802954	213
Iin00166_intron_3	I1	GTTCTTGGGTTTGCAAGGAG	CATGCGCTCGATTACTTTCA	802441	802717	277
Iin00166_intron_2	I1	TGTTGATCGATTGGGACGTA	CTCCTTGCAAACCCAAGAAC	802194	802460	267
Iin00166_intron_1	I1	AAACGGAGGCTGCTGAAGTA	TACGTCCCAATCGATCAACA	801480	802213	734
Iin00165_intron_5	I1	GTTGATGCTGCTGATCCTGA	GCCAATCAATCACTTGGTCA	800610	800936	327
Iin00165_intron_4	I1	ATACTGCCGTTCTGTTTCCG	TCAGGATCAGCAGCATCAAC	800476	800629	154
Iin00165_intron_3	I1	CCGGTGGATACAGTGAAGACA	TAGGTTGACCACCGAGATCC	800258	800453	196
Iin00164_intron_8	I1	TTGAGCCGAGTTGCTGTATG	TTTGTGCAAAACCCACAAAA	796191	796769	579
Iin00164_intron_7	I1	TCCGACAAACGGATCACATA	TTTGTGCAAAACCCACAAAA	796477	796769	293
Iin00164_intron_2	I1	TCTTCGAGCTATGGTTCGCT	CTTATTGCCGGCGTATGTTT	797556	797908	353
Iin00164_intron_1	I1	AACCGTGGATTCCGGTAAAT	GTGGAGATCATGAGCGGTTT	797929	798140	212
Iin00162_intron_8	I1	CAAAGTCGAGAAAAACCCCA	TCCATTGCTGCTAGTGTTGC	791785	792306	522
Iin00162_intron_6	I1	AACGGTGGAATTTGATCACG	GCTTGATATCTCCAGAGGCG	791104	791319	216
Iin00162_intron_3	I1	ACAGGAGCACCACTGAAAGG	TCCGGTAGTCTTGACAGCAA	790572	790796	225
Iin00162_intron_2	I1	GAGCCTGTGTGTACAAGCGA	CCTTTCAGTGGTGCTCCTGT	790399	790591	193
Iin00162_intron_1	I1	GTGGCGCTAAGTCCAAAGAG	GCTCTTCGAATGGCAGAAAC	790229	790402	174
Iin00161_intron_9	I1	TGCTCTTAGCCGAGCTTTGT	CCCTTCGGGTCTCTAGCTTC	788326	788736	411
Iin00161_intron_10	I1	GAAGCTAGAGACCCGAAGGG	GCAATCCAAAGGTGGTTCAT	788717	788934	218
Iin00161_intron_5	I1	AGCAGAACCCATTGATCGAC	CATGACCTCGTGCTGAAGAA	783955	784398	444
Iin00161_intron_1	I1	GGATTGTTCACCGAAATTGG	GGTGGCACTGTAAGTGGAAA	782667	782969	303
Iin00159_intron_4	I1	AAACTCGCCTTCTTGGGATT	ATCACTAATCCGGCATTTCG	778182	778642	461
Iin00159_intron_3	I1	CTGTTCGTTGCGTTTTCTGA	TCCTCAGTTGAAACGGCTCT	778783	779139	357
Iin00159_intron_2	I1	AGAGCCGTTTCAACTGAGGA	TTGCGAAATTAACAGGGGAC	779120	779456	337
Iin00159_intron_1	I1	GGACACCACGGATTGAGATT	TGTGTGGGATCGTCTTTTCA	779357	779640	284
Iin00157_intron_1	I1	TTTTGATTCTTGACCAGCTCC	TTCAACGGCATCATTTTTCA	768223	768670	448
Iin00157_intron_2	I1	ACGACAAAAGCCCATCAAAC	CGCCATGCTTATCACAACTG	766604	767164	561
Iin00156_intron_1	I1	ATTACCGCCGTCGTAGTGAC	GTAACGGTGGTTCCGTTGTT	764291	764448	158
Iin00155_intron_3	I1	CAAAGCTTCGAGAAAATCCG	CGAGCTTGGTTGTTCAGACA	757819	758473	655
Iin00154_intron_2	I1	GAACGATCAAGACGGTGACA	AGTAGGTGTGCGGTTTTTGG	755052	755529	478
Iin00153_intron_1	I1	CAGATGTTCCAGTTTCCCGT	ACTTTCTTGCTCCCAAAGCA	747512	748021	510
Iin00152_intron_2	I1	TTTACCAGTTTCGAGTCCCG	TAGTGTTGTGTTTGCCTCGG	737375	738078	704
Iin00152_intron_1	I1	TCTCAACTCTTTCCGCACCT	CTCCGCTTCTCAAACTCACC	738263	738960	698
Iin00151_intron_3	I1	ACTTGCCAGGACCAAATGAC	CTTTGCTACAATGGGCGAAT	735139	735444	306
Iin00151_intron_2	I1	ACCCGAGATGTTATTGTCGC	GTCATTTGGTCCTGGCAAGT	734869	735158	290
Iin00150_intron_1	I1	GATGATCTGCATGTTCTTCATCA	TGACATGCGTGTAAGGGAAA	728981	729512	532
Iin00151_intron_1	I1	GCTCTTTGCCTCACCATCTC	GGATTGCGTCAAGAGCTTTC	734401	734821	421
Iin00149_intron_1	I1	CAAGATCTTTTGTCCTCGGC	TTGTGCAGTGAAAACGAAGC	725155	725391	237
Iin00148_intron_9	I1	TGGTTTCTGCTGCCCTAACT	TTTCCTCGACAAACTGCTCC	721281	721479	199
Iin00148_intron_6	I1	CGCATTTAATTCATCAGTCCC	TTTTCTACGGCCACGACAAT	721765	721920	156
Iin00148_intron_8	I1	TTGATGATCATACCGGAGCA	TCCAAATTCATCAACGCAGA	721446	721611	166
Iin00148_intron_7	I1	CCTCGGGTGAGACTAGATGC	TGAACCACGACTTGAAGCAC	721566	721738	173
Iin00148_intron_4	I1	ACAAGAAGTTCGGGTCCCTT	GCGTAAGCTTCGCCTCATAG	722124	722314	191
Iin00148_intron_3	I1	CTTACGCAGCTCATGGTCAA	CAACATTCGAAAACTCCAAGC	722308	722587	280
Iin00148_intron_2	I1	CAAGCTTGGAGTTTTCGAATG	CGGGCGTGGAAAATATAGTG	722564	722849	286
Iin00148_intron_1	I1	AAGGATCACAGAATCCACCG	GTGATCCGACCCAAGGATTA	722675	723241	567
Iin00147_intron_6	I1	ACATCTATGGGCAACCGAAG	TTACTCGTTTCGGCTTTCGT	719002	719280	279
Iin00144_intron_11	I1	CATGACCTCCGAGACCATTC	ATTGTTGGTTCCTGGTCCTG	699429	699586	158
Iin00144_intron_12	I1	CCTACAGGACCAGGAACCAA	CTGTGGCCGTTGAGACTACA	699563	699788	226
Iin00144_intron_9	I1	AACCTTTGCTGGTCATCAGG	CCCATTTCACGCAATTAACC	699082	699237	156
Iin00144_intron_6	I1	GCGCTTTGATCCTGAAACAT	TGAACCAGTTGCAAGCAAAG	697969	698169	201
Iin00144_intron_3	I1	CAGGAGATGCTGAGGGAAAG	TCGGAAGTATGCCCCTCTAA	697005	697627	623
Iin00144_intron_1	I1	TTCACTCACCTCCGTCGAAT	GTGGAACCATATTCCCATCG	696233	696777	545
Iin00142_intron_1	I1	CCCCAGCAACTATGTCCTGT	TCCTTCTAATGGCGGTGAAG	675910	676549	640
Iin00139_intron_1	I1	TCACTTCATTGACGGCTCTG	AATGAGAGTGGGGTCACAGG	664147	664511	365
Iin00139_intron_2	I1	CCTGTGACCCCACTCTCATT	TGCAGTTGCTAACACAGATGG	664492	664729	238
Iin00138_intron_1	I1	CAGTTTGAAGCAATGGCTGA	CGGAAGTCCGTTAGCTTGAG	657554	658305	752
Iin00137_intron_8	I1	GCCTTCTTCGCCTCCTCTAT	TGGATCAAGAATTGCGAATG	654592	654849	258
Iin00136_intron_2	I1	CCTTACGCCAAGAAGACTGC	TGGCTGATTGACTGCTTTTG	652925	653427	503
Iin00134_intron_2	I1	TCCACGAGTGATTTCACCAA	CTCTGCCAGAAATACGGAGC	649918	650551	634
Iin00134_intron_1	I1	GCAGCTTCCAAAAGCGTATC	CTCTGCCAGAAATACGGAGC	650283	650551	269
Iin00131_intron_5	I1	GGTCGTTGTTGTCGTCATTG	TTTGTTTACGTTTTTCGCCC	628506	628833	328
Iin00130_intron_9	I1	AAATACAAGTCCTGCTGCGG	CCCACATCTTGTGCATTTGT	627714	627936	223
Iin00130_intron_8	I1	ACAGGACAATGGAAAGCACC	CCGCAGCAGGACTTGTATTT	627444	627733	290
Iin00130_intron_6	I1	AAGGAAGATGCTTGTGGTGG	TTTCTGGACTTGCTCTCCGT	626944	627137	194
Iin00130_intron_5	I1	TTTAAGAACCCGCATGATCC	ACCACAAGCATCTTCCTTGG	626802	626961	160
Iin00130_intron_3	I1	CAGCAAATACCGTAGCATGG	CAAGAGAAGCCGCCTGTAAC	626375	626617	243
Iin00126_intron_4	I1	CGGCAACACCACATACTGAT	AACTGGTAATGTAACGCCGC	614015	614333	319
Iin00126_intron_3	I1	TGTTGAGGTGTTGCAAGGAA	GGCATGACTGCCATTACTGA	614196	614367	172
Iin00126_intron_1	I1	TCTTACAAACCCCACTTGCC	GCGATTGATCGTTTACCGTT	614830	615030	201
Iin00126_intron_2	I1	CCAGTTGAGCAACACCAGAA	AATCGATGGCGAGAAGAGAA	614328	614808	481
Iin00125_intron_7	I1	GAGGCGTTTTCGAAGTTCTG	GCCATGAGAAGCACAAGACA	613092	613435	344
Iin00125_intron_6	I1	GCAGGGAATAGAATGCCAAA	CAGAACTTCGAAAACGCCTC	612956	613111	156
Iin00125_intron_5	I1	TTTCGAAAATGCCCAAAAAG	TTTGGCATTCTATTCCCTGC	612533	612975	443
Iin00125_intron_4	I1	AATGTTTCAACTTCACCGCC	GGCATTTTCGAAACAGGAAA	612260	612545	286
Iin00125_intron_3	I1	TTAGCAATGCAAATCAACCG	AAGTTGAAACATTGCCCTCG	611984	612272	289
Iin00124_intron_4	I1	TGGGGGTAGAACTGGTGGTA	TGATACCCAATTCCAACAAGG	603338	603658	321
Iin00123_intron_28	I1	GTCTTGCAAGCACACGACTC	TGGCAAAAGTATGATAGCTGC	602450	602689	240
Iin00123_intron_24	I1	CCTGAGAGGTTAGCCGAGTG	CCCGTACCATCGTTTGTTCT	601620	601778	159
Iin00123_intron_7	I1	AGCTGGTGCAAGTTTGAGGT	TTCTTTCTGGAGCTGGCATT	597092	597565	474
Iin00123_intron_3	I1	GCATCAAAGCTGAAGAACGA	ACATCAGCCCTCTCAAATGC	596342	596534	193
Iin00121_intron_1	I1	CGTTTTGCACGACAAGAGAA	CCACTCCAAAACCATGGAAG	581167	581822	656
Iin00119_intron_2	I1	GCTTGCGTTGTTTCCTTTTC	CGACGTCCGAGGATTACCTA	569310	569637	328
Iin00119_intron_1	I1	TCTTCGCGATTTTTGGTCTT	GCCTTTAGCTCTCTTCGGCT	569559	570061	503
Iin00118_intron_15	I1	CTTCTCATCCCTTCTCGTCG	TCATCGAGTTTGGTTCGGAT	563519	563705	187
Iin00118_intron_14	I1	ATCCGAACCAAACTCGATGA	AACACGGAACCTTTGTGACC	563686	563877	192
Iin00118_intron_13	I1	ATTACACGCGCATGCATCT	TCCTGGAACGCATATTGTGA	563919	564070	152
Iin00118_intron_10	I1	AGAGCCTCGTCATCTTCCAA	GAAGGAAGGACACCCAGTTG	564454	564613	160
Iin00118_intron_9	I1	CAACTGGGTGTCCTTCCTTC	GCCTTTGATGCTTAACTGGG	564594	564739	146
Iin00118_intron_8	I1	TCTTCCACCAACTATTCCCG	ATGGCTGCAATAATGGCTTC	564760	564969	210
Iin00118_intron_7	I1	AGCCATTATTGCAGCCATTC	GGAGCTTGAAGAAGCATGGA	564952	565166	215
Iin00118_intron_5	I1	GAGAATCGCATCCTCCTCTG	ACCGGGTTTTCTTGGGATAC	565398	565691	294
Iin00118_intron_4	I1	ATCCCAAGAAAACCCGGTAG	TACCCGCTGATATCGAGTCC	565674	565811	138
Iin00118_intron_3	I1	AGCTTCACTTCGACCGAACA	TGAAGGTGATCTGCTTGTGG	565855	566015	161
Iin00118_intron_2	I1	CCACAAGCAGATCACCTTCA	CGCGGTTGGAGAAGAAATTA	565996	566205	210
Iin00115_intron_3	I1	TTGCTCTCACGAAACAAACG	TCAAGGGAAGCAATCAAACC	553817	554290	474
Iin00115_intron_2	I1	TTTCCATTCCACGATCCACT	CCGTTGATCTTGAAGCCATT	554460	554591	132
Iin00113_intron_1	I1	GACTGAAACTGGCGAGAAGG	ACCCTAGATCTATCCGCCGT	546161	546682	522
Iin00111_intron_10	I1	CGAATACTCGCCGTATGACA	TCGACAATATCGGTCGTCAA	537597	537865	269
Iin00111_intron_9	I1	TGTGCCAAGTTCCTTGTTGA	TATTCGCGTATCGCATGAAA	537253	537602	350
Iin00111_intron_7	I1	ATTCTCCAACAATGCGGTTC	ATATGCAAGAACCCAGCCAC	536528	537072	545
Iin00111_intron_6	I1	AGTTTTCATCGACGACCCTG	GAACCGCATTGTTGGAGAAT	536222	536547	326
Iin00111_intron_5	I1	CGAAGCCCTGTTCACTTCTC	CAGGGTCGTCGATGAAAACT	536088	536241	154
Iin00111_intron_3	I1	GGCAGGCTTTGCTCTATGTC	ATTTCCTTCGGGTTCTTCGT	535564	535768	205
Iin00111_intron_4	I1	ACGAAGAACCCGAAGGAAAT	GAGAAGTGAACAGGGCTTCG	535749	536107	359
Iin00111_intron_1	I1	GGCTTCTCGATTGTCCTTTG	CCGAATCTTTCAGCTTCCTG	534907	535297	391
Iin00110_intron_1	I1	TCTGTGGTCGTTGATGGAAA	CAGAGAGCAAAGTCGGGTTC	531662	532128	467
Iin00109_intron_4	I1	CCCGAACAAGAAGAGTCAGG	TAGAGTGGTGGGACTTTCCG	530628	531010	383
Iin00109_intron_3	I1	TGTCTTTCACCGAGCACTTG	CCTGACTCTTCTTGTTCGGG	530348	530647	300
Iin00108_intron_6	I1	TTGGTTCTGGACAATGGACA	TCTTCCCATAGCTTTGCCAC	528810	529162	353
Iin00107_intron_2	I1	GCCCATGTCCAAGAAACACT	CTTCTCGGTCTGACTTTCCG	522945	523473	529
Iin00105_intron_8	I1	ACGGATTTCACCTGAATGCT	AAACTGACTTCCCGTGTTGC	518476	518707	232
Iin00105_intron_6	I1	TCGTCAGGAATATGATGGCA	CCGGATCTTCGAATGGATAA	518155	518334	180
Iin00105_intron_7	I1	CATTCGAAGATCCGGAAGAG	AGCATTCAGGTGAAATCCGT	518320	518495	176
Iin00104_intron_1	I1	GTCTTCAAGCTCTCCATGCG	GACATTCCGGTAACGCTTGT	512262	513017	756
Iin00103_intron_2	I1	ATGTGTTCCGCTGGTCCTAC	GATTGTCCCGGTCTCAAGAA	505746	506208	463
Iin00103_intron_1	I1	TTGAGACCGGGACAATCTTC	CAACGCTAGTTGAATCGGGT	506192	506502	311
Iin00102_intron_9	I1	AAGCTGGAGAAAGCCAAACA	CCCAGTTATTCAACGGGATG	500722	501044	323
Iin00102_intron_8	I1	CGGGTTCCTCTGGAAACATA	GCAAGCTGTGATGCAAAAAG	501142	501457	316
Iin00102_intron_7	I1	CTTTTTGCATCACAGCTTGC	AGGCTCTTCGTTTGGTTTCA	501438	501677	240
Iin00102_intron_6	I1	GACTACCTCTGGTGCCATCC	TTGTCAAGCTCGCTGACTTC	501556	501762	207
Iin00102_intron_5	I1	GTGTTTAGCCATGCCGAAGT	TTGTCTGGGCTGGCTTATTT	501728	501937	210
Iin00102_intron_4	I1	ATTGAACCCGGGTGAACATA	CGTCTGTGTTTGGTTGTTCG	502008	502285	278
Iin00102_intron_2	I1	ATTGAACCCGGGTGAACATA	TGGTCGTGGTACATTTGGAA	502008	502569	562
Iin00102_intron_1	I1	GGAGCACTCATGGTTGGAAT	GTCAGAGGAAGCTCCGTCAC	503074	503622	549
Iin00101_intron_21	I1	ATAGCACTGGGGTTGAGGTG	TCACTATCTCAAGGTGGCCC	491453	491992	540
Iin00101_intron_19	I1	GGGCCACCTTGAGATAGTGA	CTTGAGCCGCTTTTAATTGG	491973	492299	327
Iin00101_intron_16	I1	CTCGAGGTGTTTCTTGCCAT	ATGGCCGAAAGTCGATTATG	492834	493097	264
Iin00222_intron_1	I1	CGCCAATGAAGAATCTGACA	AGTGCAAATCCGTCCGTTAC	1095559	1095745	187
Iin00222_intron_2	I1	CTCCTGACCATGTAGCCCAT	GTGCAAATCCGTCCGTTACT	1095291	1095744	454
Iin00222_intron_4	I1	GAGTGAATGCCAAGCACTGA	AATTACAGCCATTCGGCCTT	1094444	1094600	157
Iin00222_intron_3	I1	GAGTGAATGCCAAGCACTGA	CAGCATTTTAGACCCCCAAA	1094444	1094819	376
Iin00222_intron_5	I1	GAGATTCTCCTCCCCTTGACTT	CGGCCACTTGTGTCTTACCT	1094240	1094444	205
Iin00222_intron_7	I1	CGCTCAGACTTGTGTAGGCA	TAAGAATGCCAGGTGTGCTG	1093798	1094061	264
Iin00222_intron_8	I1	GAGGATGAAGCCACCTGAAA	AGAACCGGTACTTGTGTGGC	1093493	1093696	204
Iin00222_intron_9	I1	AATGGATGGGCTTACACAGC	AGAACCGGTACTTGTGTGGC	1093387	1093696	310
Iin00223_intron_3	I1	CACGTTGGGAGAGGAGTCAT	TTCAGGCCTCATCCATCTG	1105315	1105548	234
Iin00225_intron_1	I1	TCCGATTGTTGTTCGTGAAA	CACAATGGTCCAAACTGGTG	1110933	1111453	521
Iin00225_intron_2	I1	CACCAGTTTGGACCATTGTG	TCGGTTTCTTCAATTTTGGC	1111434	1111697	264
Iin00224_intron_3	I1	ACCTGACGCCACATTTTCTC	GCCGAGTTGCAGCTAAAAAC	1107049	1107230	182
Iin00225_intron_4	I1	TGGAGATTGAGGGCCATAAC	TCCAGAAACAGAAAGTGCCA	1111893	1112230	338
Iin00228_intron_2	I1	CCAGGAATAGCCGCAGATAG	CGGACCTTTTGATGGTCTTC	1130378	1130591	214
Iin00229_intron_6	I1	TCTTCAAGTGAAGCCGTCCT	TATGCCACATAGGATTGCCA	1159903	1160117	215
Iin00232_intron_1	I1	TCCGCCGTGGTAAAGTAAAC	GCCTTTTGCACTATAAGAAACACA	1168759	1169540	782
Iin00234_intron_1	I1	AGGAGGAGGAGGAGAACGAG	TTTGTGGTTTCTAATCGGGC	1175134	1175803	670
Iin00237_intron_2	I1	AGCATCTTCGAAACCCTGAA	GCCATTTCCTTCTTGTGGAG	1194382	1194812	431
Iin00237_intron_3	I1	GTGCGAGAGAACTTTTTGGC	GTGCCCCTTATTCAGGGTTT	1193929	1194411	483
Iin00237_intron_4	I1	GGGGAAATCGAGGTTACCAT	GCCAAAAAGTTCTCTCGCAC	1193504	1193948	445
Iin00237_intron_5	I1	GGCCACCTTGAGGCTTAAAT	AAGCGTGATCCAATGAGACC	1193396	1193577	182
Iin00237_intron_7	I1	ACAAAGGAGCTTACCCAACG	ACAGAGGCCCTTGTTCTTGA	1192902	1193138	237
Iin00237_intron_8	I1	TCCCCGTAACTATTGCCAAC	GGGAAAATGGGGAATCTTCT	1192726	1192946	221
Iin00237_intron_6	I1	TTGAATCACGCCGTTCATAG	GGCACCTTCGAAATGCTAAA	1193084	1193335	252
Iin00237_intron_11	I1	TCATTGAACCGTTGTCCAAA	CGCCGCCAATATCTTACAAT	1192039	1192247	209
Iin00238_intron_2	I1	GCCTACTTGGCACAGCTTTC	TTGTCCCCTCTGTAATTGGC	1198191	1198668	478
Iin00238_intron_3	I1	TCGAAGCTTGACCACTTCCT	TCATGAACTGCTGCTCCAAC	1198670	1199230	561
Iin00238_intron_1	I1	GAACGGCGATCTTGATCATT	AGTCGGATCCAACACCAGAC	1197903	1198180	278
Iin00239_intron_3	I1	TCGAGTGATAGAGCGAACGA	CGACCTCTTCTGTGCCAAAT	1201244	1201485	242
Iin00240_intron_1	I1	GGTGACATGGAGGCTCCTAA	TCCTCCATCTCCTTCAATCG	1203138	1203356	219
Iin00240_intron_5	I1	CAGTACCGTGGTAGGCGATT	ATTGGTAGGGCATGTAACGC	1205199	1205421	223
Iin00241_intron_1	I1	TTATCTTCCGCCGTGATTTC	TTCTTTTGAGCCAAAGCTGC	1206212	1206908	697
Iin00242_intron_2	I1	CTCTATTTGCGCTGAGGAGC	CGTTCCCAAGGAGAAGTTCA	1208728	1208988	261
Iin00241_intron_2	I1	AATTCAGAAGGTGCTGCTCG	AGAAGCTCGAGTTGCTTTCG	1206969	1207174	206
Iin00242_intron_4	I1	AAGGGAAATGGAATTACGGG	AGGCCTGTGAGTGAATCAGG	1209133	1209423	291
Iin00242_intron_5	I1	CTCACAGGCCTTTCAAAACTG	CCTCACCGCTGAGATTATTTG	1209413	1209555	143
Iin00242_intron_6	I1	CGGTGAGGTTCCTCAGAGTT	GTTACGCAAGGGTGAGGGTA	1209548	1209724	177
Iin00242_intron_7	I1	TACCCTCACCCTTGCGTAAC	ACAACTCCAGCGATGATTCC	1209705	1209884	180
Iin00242_intron_8	I1	GGAATCATCGCTGGAGTTGT	GGAAAGCTTCGTCTCCTCCT	1209865	1210288	424
Iin00243_intron_1	I1	GTTCAAGCTCGGTGGTTCAT	ATCGTCCAAGAACCGATGAC	1211939	1212330	392
Iin00245_intron_1	I1	GAGGAGTTCCTGCTGTTCCA	AATGCGGGGAATATGAACAC	1223572	1223763	192
Iin00245_intron_2	I1	CGCAAACGACTTTTCCTAGC	AAGAAGCTTCCACGTCCAGA	1223396	1223559	164
Iin00245_intron_3	I1	TAGCTTCAACCGGCTTGTTT	GCTAGGAAAAGTCGTTTGCG	1223254	1223415	162
Iin00245_intron_4	I1	TTTCCGAGAAACCGAGAGAA	AACAAGCCGGTTGAAGCTAA	1223082	1223272	191
Iin00246_intron_1	I1	CGATTTGGAGAAAGATCCCA	CATGGTCCTGGTGCCATTAT	1232425	1232842	418
Iin00248_intron_2	I1	GGGACCCGAAAACTCTTCTC	TTGCCAACGACATTCTTCAG	1237796	1238246	451
Iin00248_intron_3	I1	TATCTTCTCGGCCACACCTC	AGAGTTTTCGGGTCCCTTTC	1237523	1237811	289
Iin00250_intron_2	I1	AACCCTGACAAGCCAAACAC	GGTTTAAGACATGCGACGGT	1250677	1250978	302
Iin00250_intron_3	I1	ACCGTCGCATGTCTTAAACC	GTGGTACAACACGCGCATAG	1250959	1251424	466
Iin00251_intron_1	I1	GAATTTCGCAGAGGCGTTAG	TGCGTCTTCAACAATGCTTC	1253305	1253822	518
Iin00252_intron_5	I1	ACCAAATCAACACCAGGAGC	TTCTTTACCACCGACCGAAC	1284317	1284544	228
Iin00252_intron_8	I1	CGAACCGATGAAGATGCTTT	CTTGCAAAGAATACGACGCA	1284992	1285350	359
Iin00255_intron_2	I1	ACCGGTTGCTTTGCTATGAC	ATTGAGGCCCACTTTGTGTC	1293538	1293932	395
Iin00255_intron_3	I1	AGAGAAGCCTGTGGAGGACA	GATCTTCACCTTCCCAACGA	1294413	1294744	332
Iin00255_intron_4	I1	TGGCAGCTGATTTGTTGAAG	CCGCAAGTGTCAAGAGATGA	1294604	1294995	392
Iin00257_intron_1	I1	CACATCGTCTTGATCCGAAA	ACTCTGAGAACAGCCTCCGA	1301547	1301799	253
Iin00257_intron_4	I1	TTGTTCGGTGTTCTTCCTCC	GTCCTGGAATTGAAGGCTTG	1300778	1301008	231
Iin00257_intron_5	I1	ATTTAGCTGCAGGCTCGTTG	GGCTTGCTTTGTCTTTCTGG	1300539	1301052	514
Iin00258_intron_1	I1	TCGGTTTTTCAATCCCTCAC	AACTACAGCCGCAGCTTCAT	1303362	1303720	359
Iin00257_intron_9	I1	CAAACCGGTCTGTGATCTGA	AGAGGGGAGCAGGAAGAGTC	1299125	1299465	341
Iin00257_intron_7	I1	TCAAATCTCCAAGCCAAAGC	CACCCGAAAGAATCGTTGAT	1299639	1299773	135
Iin00258_intron_3	I1	TGCAATGCTCAACGAAGAAC	CTTCAGCTGCAGGAACCTTA	1304054	1304382	329
Iin00258_intron_4	I1	CTGAAGGATCCTCACGCAAG	TCACGGTTGTTGTCGTTGTT	1304377	1304560	184
Iin00258_intron_8	I1	TAAGCAGGTTGGGAGGAGAA	TCAGGATCATTTGCAAGCAG	1305251	1305496	246
Iin00261_intron_4	I1	GGATGGCGAATAAAAACGAA	TCGAGACTGCTCTGTCCGTA	1330075	1330324	250
Iin00263_intron_2	I1	ATCTCTCTCCGCAGGATCAA	GTTCCTTTGCGGAGATTTCA	1344480	1344846	367
Iin00261_intron_5	I1	GGCTAGCCAAAACCAGATTC	TGTGAAGACGCTTCAAGCAA	1329718	1330125	408
Iin00265_intron_1	I1	TCCACTCCAATCAGGACCTC	CACAATGTGTGGGATTCTCG	1351653	1352036	384
Iin00265_intron_2	I1	TGCCAGTACGGAATTGATGA	GACCCAACTTCTGGAGACCA	1351366	1351601	236
Iin00265_intron_4	I1	CTTCATCTCGGAAGCAAACC	CCGTTATACATTGGATGGGG	1350941	1351094	154
Iin00265_intron_3	I1	AGGACAAACGCAAACATTCC	CCACAAGATTCTGCGTGAAA	1351150	1351415	266
Iin00265_intron_6	I1	AGCAACCAGGGACGAGTCTA	GATCCTTTGGTACTCCGCAA	1350471	1350702	232
Iin00265_intron_7	I1	GTGGCGTGTCCCAAGATAAT	AATGGGGTTCACAATTGCAT	1350242	1350427	186
Iin00266_intron_3	I1	GATGGGATCCTTGACTGCAT	AGCTCCCATTTGTTGGATTG	1353462	1353988	527
Iin00266_intron_5	I1	TTGGACTGCTTTAACCTGGG	CTTTCTTACACCACCGGCAT	1354368	1354553	186
Iin00267_intron_1	I1	GCAGGGATACTGCTGGACA	CACGAACATCGTCAATCCAC	1356823	1357050	228
Iin00267_intron_3	I1	TTTCGAAAGAGGAAGGGGAT	AATTTCCTGTAACGCCGATG	1357295	1357486	192
Iin00267_intron_2	I1	GATTGACGATGTTCGTGCAG	TCACGAGCTTTGTTATCCCC	1357034	1357328	295
Iin00269_intron_1	I1	ACGGATCTTTTTCAGTGCCA	TCGTAGTGTCGATTGCTTCG	1362524	1363032	509
Iin00269_intron_2	I1	CGGATAGCTGTTATCGGAAA	TGGCACTGAAAAAGATCCGT	1362400	1362543	144
Iin00269_intron_8	I1	CAGGCCAGTTGTTTTCATCA	AATACGGACCAGCGATTGAC	1361215	1361458	244
Iin00270_intron_3	I1	CCCATCAGAACCCTCAAAGA	ATTTTCGACGAGCAGTCGTT	1367595	1368126	532
Iin00270_intron_4	I1	GATCAGATCAGCGTGGCTTT	CTTTGAGGGTTCTGATGGGA	1367439	1367613	175
Iin00270_intron_7	I1	CTTCTGCGGACTCGTTTCTC	AACTGGCTTATGCATGGGAG	1366749	1367096	348
Iin00270_intron_9	I1	CATGCACGACGAACTCCTTA	AGTGGAAGAATTACGGGCCT	1366254	1366438	185
Iin00270_intron_8	I1	AGGCCCGTAATTCTTCCACT	AGAACGGTGGACTCCATTTG	1366419	1366553	135
Iin00270_intron_13	I1	ATGGCGTTTCAGGATCTTTG	TGGCAGATAAGCTCCTCCTC	1365103	1365296	194
Iin00270_intron_16	I1	TTTGTTGATGTTCCGTTGACA	AACGTCCCCAGGGTCTATCT	1364541	1364720	180
Iin00270_intron_18	I1	AAAACACGGTCTTGGTTTGG	CTGTTATCGGAAGAGCCGAG	1364172	1364405	234
Iin00271_intron_2	I1	TGGTAGAGAACTGTTGCCCA	ACCTGGTGGTCGATGGAGTA	1372976	1373311	336
Iin00271_intron_5	I1	ATCCCTCTTTGCACCATCTG	TCATCGTGCAAGATTAAAGGG	1372377	1372621	245
Iin00271_intron_7	I1	CCCAGGGACATACTCCATTG	CTGGGAGTACACCACACCTC	1372005	1372141	137
Iin00271_intron_6	I1	TCCGAATTAGCTGCTTCCTT	TCCAAAATCAGATGGTGCAA	1372196	1372404	209
Iin00271_intron_8	I1	GTCGGCATGAAAGAATCCAT	TGGAGTATGTCCCTGGGATT	1371776	1372021	246
Iin00271_intron_9	I1	TTGACATCATCAACCGCAAT	ATGGATTCTTTCATGCCGAC	1371632	1371795	164
Iin00271_intron_12	I1	CTTTCTTTGTGCAGCAAGCC	TGTCTATGAGAAGGACCCCG	1371050	1371418	369
Iin00271_intron_10	I1	CACCGTAGAATGCCTCCAAT	CTGGGAATATTGCGGTTGAT	1371417	1371659	243
Iin00271_intron_13	I1	GGAACCGTAGCAATTCCAAA	CGCCACATTCACTTTTGTTG	1370608	1370903	296
Iin00271_intron_14	I1	GGAACCGTAGCAATTCCAAA	TCTTGACCCCCGATTTGATA	1370608	1370746	139
Iin00271_intron_15	I1	CCCATCTCTTTCTCAGGTCC	ATGCTTTGGAATTGCTACGG	1370477	1370631	155
Iin00271_intron_16	I1	GCTACACGTTGAAATGCCCT	AGCTGGAATCATCCAACGAC	1370232	1370418	187
Iin00271_intron_17	I1	CAAAATCGTTGCGAGATTGA	GAAAGGGCATTTCAACGTGT	1369963	1370254	292
Iin00272_intron_2	I1	CTTGAGAGAAAGAGTGCCGC	GATTCTTTGACAGCGGAAGC	1376080	1376278	199
Iin00272_intron_3	I1	GCTTCCGCTGTCAAAGAATC	CTTCGTGCAGGACAATCTCA	1376259	1376648	390
Iin00274_intron_8	I1	CCGAAGTGCTCAGCTCAGAT	TCTTTGCAGGTCTGCTCTCA	1380961	1381226	266
Iin00274_intron_7	I1	TTTTAAATGTTTGAGAGCAGACC	ATCTTGGGTTGTACGCAGAG	1381196	1381486	291
Iin00274_intron_9	I1	GGTTGTTTTTCTCCCAGTCG	AACGTTCCCTTCTGATCCAC	1380799	1380953	155
Iin00274_intron_10	I1	CGAGGATAAGATCCTTGGTGA	GTTCTTCTCCCTTGTGCAGC	1380697	1380851	155
Iin00274_intron_11	I1	AAATTTTCTTGGCATTGTCACAT	AGGCATTGCTCTTGGACAAA	1380535	1380693	159
Iin00274_intron_13	I1	ATGGGAGAAACGATCAATGG	ATCCATTGGCTTCACCAGAC	1380163	1380356	194
Iin00277_intron_3	I1	GATGAGCTCCCACAACCAAT	TGGCAGTTTGATAGTTCACACA	1399859	1399995	137
Iin00277_intron_7	I1	CAATGGCAGAAAGTTCGTGA	GATCAGGAGGAACGCCACTA	1400737	1401005	269
Iin00277_intron_13	I1	CGCCGATAACCCACATTTAC	TTCTTGGTCCAGATTGTCCC	1402240	1402441	202
Iin00277_intron_12	I1	CTGAGGAAATCAATCGGAGC	GTAAATGTGGGTTATCGGCG	1402097	1402259	163
Iin00277_intron_14	I1	GGGACAATCTGGACCAAGAA	GTATGATTGCGGTTTGAGCA	1402422	1402642	221
Iin00277_intron_15	I1	TTGCTCAAACCGCAATCATA	AAAGCTCGTTGAACTCGGAA	1402622	1402936	315
Iin00279_intron_4	I1	TGGGTTTAGAGAAGCCAGTGA	CACCGCTCAAAAGAGAGACC	1413059	1413363	305
Iin00279_intron_5	I1	TCTCTCTTTTGAGCGGTGGT	CGTGTGAGACTGCGATGACT	1413346	1413620	275
Iin00280_intron_2	I1	GCCCCAATCTCAACTGAAAA	GCTCAGGGTTTGCATCTAGC	1416222	1416978	757
Iin00281_intron_1	I1	ATCATCTTGATTTCTGCGGG	TGTCCTTGTTGCTTTTGTCG	1418006	1418334	329
Iin00283_intron_2	I1	TAGATGGGCTCCCGTAAGTG	GATTGGATGCACTGTTGGTG	1426032	1426172	141
Iin00283_intron_4	I1	ACGGTGAAGCTGCTGGTAGT	CTTTCCTGGTAATGCCGGT	1425236	1425549	314
Iin00285_intron_2	I1	TAGCTTAGGCGTCGCGTATT	GTTTACGCGTTGAGGAAAGC	1434451	1434644	194
Iin00285_intron_3	I1	CACCGTGGTAACACGCATAG	GGGACTCCATTGAGACCTGA	1433631	1434402	772
Iin00288_intron_6	I1	TTGCTGGAGCTAAAGCGAAT	CACAGCTCTGGGTTTTCCTT	1443469	1443733	265
Iin00288_intron_7	I1	ATGTCGTAGCTACAAGGCCA	TTGATTGCATCGGATCATGT	1443674	1443888	215
Iin00288_intron_9	I1	TGGAACAAATACAATGGCGA	CCTCAATGGTCAGGCATAAAA	1444097	1444361	265
Iin00290_intron_4	I1	AAGCGACACTTCCATAACCG	AAGGTTCACCCGGTTTCTCT	1457455	1457654	200
Iin00290_intron_8	I1	CCAGGGAATTCATAGCTCCA	ATAGTGTGCGAGATCACCCC	1456082	1456327	246
Iin00290_intron_11	I1	TTTTTGCACAAGGGTCATCA	GGTGTTTCCTTTGCTGTGGT	1455034	1455527	494
Iin00291_intron_3	I1	AGTTCCATCGACACTACCGC	ATCTGCTGGTTTCGATCGTT	1474984	1475225	242
Iin00291_intron_5	I1	CAACTAAGCAGGCCATGGAT	CGTTTTAGCTGGTTGCTTGG	1474566	1474790	225
Iin00291_intron_6	I1	AGTGAGGCAACAATCGGTTT	AACACAGAACCACAGGAGAGC	1474479	1474661	183
Iin00293_intron_3	I1	AGGCACGAGGATTGCTTAGA	CAAGAGGCTTCGTCGTTGTT	1478129	1478464	336
Iin00294_intron_1	I1	CGCTACCATCTTCTTGGCTC	CAAATGAAAGAGGTGGAGCA	1484659	1484825	167
Iin00294_intron_5	I1	ATTCAATCCTTCGTCATCGC	TCCAACACTGATGATCTCGC	1486074	1486427	354
Iin00296_intron_2	I1	TCATTGACACATCTGGAGGG	GGCTTCCATTGTTGTGGACT	1491124	1491387	264
Iin00297_intron_1	I1	CCTCGAATCCCCCAAATACT	CAGTCGCTCGTTGACTTTGA	1492291	1492527	237
Iin00298_intron_2	I1	GGGCAGATAGATTCCCATGA	GCACCACGACCCATTAGTCT	1493963	1494152	190
Iin00298_intron_3	I1	GACTAATGGGTCGTGGTGCT	CCTCAAGCCCAATTTGTTGT	1494134	1494380	247
Iin00300_intron_1	I1	GAAGCTCAGGAAGCTTGGTC	CTCAATTCGCTCGTGTTTCA	1508923	1509171	249
Iin00300_intron_2	I1	TGAAACACGAGCGAATTGAG	ATCAGCAAGACGACGAACCT	1509152	1509361	210
Iin00302_intron_1	I1	TCTCCGCTTGACCAGAGTTT	AAGCCAGTGCTAACCCTTGA	1516314	1516694	381
Iin00302_intron_9	I1	GCGAAGACAAGACGGTAAGG	AAACTCCGGGGTTCAAATTC	1514352	1514541	190
Iin00302_intron_6	I1	GGACAATCACCTGCTGGAAT	TCACCAAAGCAGATCAGCAA	1514947	1515168	222
Iin00302_intron_7	I1	GGTGAAAGCTTGAAAGAGCC	TTGTCATGGTCACCTGATGG	1514843	1514999	157
Iin00302_intron_10	I1	CTTGTGAGGACAGTGCCAGA	GGTCTCCACTACGCTGCAAT	1514112	1514284	173
Iin00302_intron_8	I1	AACGAACCACGACAACTGGT	GGCTCTTTCAAGCTTTCACC	1514559	1514862	304
Iin00303_intron_1	I1	CCCCAGATCTTTGGCACTAA	AAAGGTTTGGTTTATCCGGC	1517521	1517905	385
Iin00305_intron_5	I1	AGACCACGATACAGCACACG	GCGAGGAAGCATTTCACTTC	1526954	1527257	304
Iin00306_intron_7	I1	GAGAAAAGGGCGTTTTGACA	TCCTCCTTCTCATCTTCGGA	1530923	1531120	198
Iin00306_intron_8	I1	TCCGATCCGAAGATGAGAAG	GCGCCTCTAGGAGTTCCTCT	1531096	1531350	255
Iin00306_intron_9	I1	CCTAGAGGCGCTTAAGAGGG	CAACTCCTCGGGAACTTCAG	1531340	1531490	151
Iin00306_intron_11	I1	AATCCGAAGCCAACCAAATA	AGAATCAGAAATTCCGCACG	1531673	1531971	299
Iin00308_intron_3	I1	GTGAAGGAGCTTGGAAGACG	TCCAAAGCAGGATAAGCAGC	1544088	1544395	308
Iin00308_intron_7	I1	TGCAAATCGATAGCACCTTG	TGATGTAATCCTCTGTGTCATCG	1545007	1545173	167
Iin00308_intron_8	I1	CGATGACACAGAGGATTACATCA	TCAGCTGATTACGATGATTGTCT	1545151	1545291	141
Iin00308_intron_10	I1	TTCTGGAACCGTTTGCTCAT	GATCCCACAAGCCCTTTGTA	1545396	1545669	274
Iin00312_intron_1	I1	ACCATGCTCCATTGCCTAAC	GAAACTGGCCTTGTTTCTCG	1564819	1565263	445
Iin00311_intron_1	I1	TCCCATCATCATCCTCTTCC	AAGAGATCAAGCCGTGGTTC	1556263	1556479	217
Iin00312_intron_4	I1	TTGCACTATCGTCTCCACCA	GCTACTATCCGGCAGCAGAC	1563876	1564313	438
Iin00312_intron_5	I1	CGGAGGTTGCTGAGCTTTAC	CCAGGTGCATTCACTGGTAG	1563637	1563858	222
Iin00312_intron_6	I1	TCTCACCTGACTTCCGTATGA	ATTCATGCCTTCTTCTTGGC	1563385	1563628	244
Iin00315_intron_1	I1	GGAATCCAAGTCCCTTCACA	CAAGGCGTGGGTCTGATATT	1573768	1574189	422
Iin00315_intron_2	I1	ATCGGGTGACGCAAACTAAC	TAGCTCCGTTCCAACTTGCT	1573263	1573521	259
Iin00316_intron_2	I1	TTGCTCAAGTTGAAATCCCC	ATGGGAGTCGTGGTACTTGC	1577204	1577416	213
Iin00316_intron_3	I1	TCACAGCGAGAGTCCAGATG	TTCATGGTTGGGCTTCTTGT	1576969	1577175	207
Iin00316_intron_5	I1	AGAACATAGCAAGCCACGCT	CTTTGTAAGTCTCGCTGCCC	1576627	1576793	167
Iin00316_intron_6	I1	ACGGAAGAACACTCCCCAC	AGCGTGGCTTGCTATGTTCT	1576455	1576646	192
Iin00316_intron_7	I1	TTTCCTGTATCATCCGGAGC	GCCACTGACACTCTTTCCGT	1576261	1576503	243
Iin00316_intron_9	I1	AATGTGCCAACAATTCCACA	ACAACTTTGTGTTAGGCGCA	1575845	1576040	196
Iin00316_intron_11	I1	AACGAGTGGTGAGGAAGGAA	TGCTGTTGGTGAACTTCTCG	1575321	1575558	238
Iin00316_intron_12	I1	TCCAGGTGTGGCTAAGAACC	CCTCACCACTCGTTGGAGTT	1575098	1575334	237
Iin00316_intron_13	I1	TCGATCCACACTGTTCAGGA	TGCTCTCATGCAGGACTACG	1574998	1575213	216
Iin00318_intron_1	I1	GGCTCAGACCAATTTCTTGC	GGATTGAAGAGAATCATAGGGTTT	1580646	1580929	284
Iin00319_intron_1	I1	TGTCGTAGCCCCACCTAAAC	GGCTTATCACAGAGCCGTTC	1582581	1583221	641
Iin00319_intron_2	I1	GAAACTTGTCGTAGCCCCAC	TCCTGCAGATGAGTGGATCA	1582575	1582751	177
Iin00319_intron_3	I1	TCTCTGTGGTTTGCAACTCG	GTTTAGGTGGGGCTACGACA	1582162	1582600	439
Iin00320_intron_5	I1	TGGTCATCTCGTCTCCACTG	ACCAACAGCAGTTTGCATTG	1591514	1591823	310
Iin00320_intron_7	I1	AGTTTCTTTTCCCGGCAGTT	GCTGCAAGTTCTTCGATTGTC	1592133	1592373	241
Iin00320_intron_10	I1	GGTCATCGTCGACAGAAGGT	ACTGAAATGTCCGATCCCAG	1592842	1593026	185
Iin00321_intron_5	I1	TTCGCCAACAATGACAACAT	TGTGACTGGCAGATTTTTCG	1598007	1598233	227
Iin00321_intron_3	I1	AGCCTATAAGTGGCGCTTCA	CAGCAAGGGAGGTTGATGTT	1598389	1598688	300
Iin00321_intron_4	I1	TGGGAACTCCGGTCTAAACA	AAGCGCCACTTATAGGCTCA	1598168	1598406	239
Iin00321_intron_7	I1	CCGTTGTGGTATGGGGTAAA	TGAAGTTTCTACGCGGAGGT	1597400	1597664	265
Iin00321_intron_9	I1	CTGAACCTGAGGAAGATCCG	CATGAGATAGGCATGGGGAC	1596914	1597218	305
Iin00321_intron_10	I1	TCAGTCCCGTTACACCACAA	CGGATCTTCCTCAGGTTCAG	1596740	1596933	194
Iin00321_intron_14	I1	GGATGTCTTCGCATTTGTCA	CTCATAACGGAGGCAATGCT	1595317	1595508	192
Iin00321_intron_12	I1	ACCCAAGATTGCTGCATACC	TTCATCCCTGGAAGATGCTC	1595888	1596153	266
Iin00321_intron_16	I1	CAAAGCTGGTGCGAGTATCA	GCAGCTCATGTTGTGTCGAT	1594918	1595153	236
Iin00323_intron_2	I1	ACAACCGACCCAGTAAGCAC	TCTTCAACAGTGTGCAAGGC	1612038	1612290	253
Iin00323_intron_4	I1	GTTTCGCTTTTGCTTTTTCG	GTGCTTACTGGGTCGGTTGT	1611348	1612057	710
Iin00323_intron_3	I1	CTAGGAGCAAAGCATCTGGG	GTGCTTACTGGGTCGGTTGT	1611691	1612057	367
Iin00323_intron_5	I1	CTAAGTGCCTCAACGCATGA	GTGGCCGAAGACAGCTACTC	1610151	1610577	427
Iin00325_intron_1	I1	TTGCCGAGGACCCTATACAC	GAGATGCCAGTTTGGGAGAA	1622748	1623421	674
Iin00328_intron_1	I1	CTATGCGAAGATGGTTGGGT	CTGTGATAGGCAAGGGTGGT	1643756	1644262	507
Iin00328_intron_3	I1	CCGTGGTGGATTCTCTCTGT	TTTGATGGGAAAAGGAGGTG	1642033	1642735	703
Iin00329_intron_1	I1	CTTAGGCGAATCTCGGTCTG	GGACTTCGATCGCTGATGAT	1651818	1652320	503
Iin00328_intron_4	I1	TCCGCCAGTGACATCAGATA	CCAATGATATCCCCCATCAC	1641499	1641793	295
Iin00329_intron_2	I1	CCAAATATGGTTCCTGTGGG	CAGACCGAGATTCGCCTAAG	1651546	1651837	292
Iin00328_intron_5	I1	ACGATGGCAGATCTGTGTCC	TATCTGATGTCACTGGCGGA	1641358	1641518	161
Iin00331_intron_1	I1	TGCTCTCTGATCCCTCCAGT	CTCCACCGGAGGTTTTTGTA	1655422	1655732	311
Iin00221_intron_21	I1	AATCCTTCTACAGCAGCCGA	CAACTGTTGAGCCGTAGCAA	1091103	1091428	326
Iin00442_intron_2	I1	CAGGGTCAGGGAAAGGTACA	TGGGGAAACCATCAAGGATA	2122919	2123231	313
Iin00441_intron_5	I1	TCCGCAAGAGAAGAAGCATT	TCGGATTCACCATTCTCCTC	2121306	2121487	182
Iin00441_intron_3	I1	AATCTAAAACTGCGGCTGGA	GCAAACCGGTGTTGGTTAAG	2120570	2120991	422
Iin00440_intron_15	I1	AATGCGCCTGTCCAATTTAC	CGGGACAATGCAAATCTCTT	2110284	2110720	437
Iin00440_intron_13	I1	TTGATGTGCCAAACGCTTTA	GCTCTCTTGGGAGGGAGAAT	2111721	2111870	150
Iin00440_intron_12	I1	ATTCTCCCTCCCAAGAGAGC	CCGCAACATTTTCTACCCAT	2111851	2112146	296
Iin00440_intron_10	I1	CCATGATAATATTTGGCCCG	GCCCTGAATCTTGCATCATA	2112420	2112669	250
Iin00440_intron_11	I1	ATGGGTAGAAAATGTTGCGG	GATAGCAGATATCGGGCCAA	2112127	2112451	325
Iin00440_intron_7	I1	GGTCAATTGGAGCTTTTCCA	CAACTCAGTTCGCCTCCAAT	2112965	2113209	245
Iin00440_intron_5	I1	GCGTGACTCCTTCCTTTGAG	GTGGTTTAGTCCTCCGTTGC	2113439	2113650	212
Iin00440_intron_4	I1	GACTGAACGAAGATCCCGTG	CCGATATTCGCATCATCCTT	2113743	2114047	305
Iin00440_intron_3	I1	AAGGATGATGCGAATATCGG	CACGAAGATCACATTGGTGC	2114028	2114266	239
Iin00440_intron_2	I1	GAAGACTTTACCCACGGCAA	TCTCCGAGTTCTTCCCATTG	2114226	2114577	352
Iin00439_intron_3	I1	AGTTGTGAAATGCAGGGAGG	CTGGAAACAGCATCCTTCGT	2108550	2108731	182
Iin00439_intron_2	I1	ACGAAGGATGCTGTTTCCAG	TGCTAGGTTGAATGTCAGCG	2108712	2108949	238
Iin00435_intron_2	I1	GGCTTTGCCATGTGGAGATA	CGAAAAGTTGGAGGAGCAAG	2094833	2095217	385
Iin00437_intron_2	I1	GAACATGACACATCTCCCCC	TGCTTCTTCAACAAGAGCGA	2098754	2099095	342
Iin00437_intron_4	I1	CTGCAAATAGGGCTCTGGAC	GTTGGAAGGCCTTTCTCCTT	2099304	2099542	239
Iin00435_intron_1	I1	CTTGCTCCTCCAACTTTTCG	CTTCTCTTCGCGCTGTTCTT	2095198	2095588	391
Iin00434_intron_6	I1	TATACTGATGCGGGTTGTGG	CCGTGGTAACAGGAAGGTGT	2092985	2093316	332
Iin00434_intron_8	I1	GTAACTCACGCTGCTGTTGC	CCTTCTCGTGTCCTCGTCAT	2093444	2093706	263
Iin00431_intron_7	I1	GCCATGCCCACAGAAACTAT	TTGCTCGCCATTAAGAACCT	2079079	2079552	474
Iin00431_intron_1	I1	GCGTCTGCAGTCACATCCTA	CAAAATCTGGTCGAATTGGC	2077662	2078107	446
Iin00431_intron_4	I1	TGTAATTCAAGCCAAAGGGG	TCTGAAACCACGGACACAAA	2078536	2078738	203
Iin00430_intron_3	I1	TCGGCGTTACAAAAGAAACC	ATTCTCATCGCTTTGCCACT	2076676	2077193	518
Iin00427_intron_7	I1	GGTCACAGCTGCTCTTTCCT	TGAGGATGTTGTTGCAGAGG	2056193	2056654	462
Iin00427_intron_5	I1	ACGTTGGCGAAAATACCTTG	GAATGCCTTCACTCCGGTTA	2055599	2055990	392
Iin00427_intron_4	I1	CGGGAAATGCTAGTCACGTT	GCTCACTCATCGTCTGTGGA	2055045	2055421	377
Iin00427_intron_3	I1	GTACAGGTTCGACATGGGCT	AACGTGACTAGCATTTCCCG	2054426	2055064	639
Iin00426_intron_6	I1	GAAGAACATCAGATAATGTCGCC	CCAAAACTCTGAAGGAAGTAGATT	2049992	2050133	142
Iin00426_intron_7	I1	TATGCGAGAGATCAACACCG	CAGAGCCCACCAGAGAAGAG	2049851	2050169	319
Iin00426_intron_4	I1	CCTTGCCTTCTTCTGTGTCA	CCCAAGGCATCAAGAGATGT	2050663	2051156	494
Iin00426_intron_3	I1	CAAACCTTTGCTGGGGTATC	CCCAAGGCATCAAGAGATGT	2050947	2051156	210
Iin00426_intron_2	I1	ACATCTCTTGATGCCTTGGG	CTTGACAAATGCATAAAAGAAAAA	2051137	2051365	229
Iin00426_intron_1	I1	TCTCCTTTACGCGTGCTCTT	TGCAGGCACAGATGGTTAAG	2051368	2051541	174
Iin00419_intron_2	I1	CTTAGATGCTGGGAGCCTTG	GTGAACAAATCCCACGCTTT	2025237	2025455	219
Iin00415_intron_6	I1	GACCCTTGGCGCTACTCATA	AACAGCAACATCAACACCCA	2014746	2014907	162
Iin00415_intron_7	I1	GGGTGTTGATGTTGCTGTTG	TCCCTGACTCTGCCAATTTC	2014889	2015230	342
Iin00415_intron_4	I1	AAACTCGTTTGTTTTTGCGG	AACGGCACACCCTAGTATCG	2014206	2014466	261
Iin00415_intron_3	I1	TTTCATTATGCCGTGTGGAA	ATCATGCCGCAAAAACAAAC	2014009	2014231	223
Iin00415_intron_2	I1	TTGTGGAGTTTGCCACTCTG	TTCCACACGGCATAATGAAA	2013746	2014028	283
Iin00398_intron_1	I1	CGGACGAAGAGCTCGTTAAG	ATTTCCGGTCTCGATGTGAG	1906115	1906363	249
Iin00396_intron_7	I1	CTCTCATGTTCTTCGCCACA	GTGAACAACGACGCGACTAA	1900278	1900528	251
Iin00396_intron_9	I1	TGTCTCTGCTTCCATGTCCA	TTTAAGCCGAATTCACCCTG	1899745	1900038	294
Iin00396_intron_6	I1	CCTTGAAGCAGAGGATTTGC	TCAAGCTCCTCTCGACGAAT	1900611	1900811	201
Iin00396_intron_3	I1	CCTCAGTCCACATTTTCGGT	GTCAAGTGGGCAGGTCAGAT	1901148	1901397	250
Iin00396_intron_1	I1	CGTAACCAAAATGGCAATCC	TCGTCGAAGCTGAATGGAAT	1901898	1902028	131
Iin00396_intron_2	I1	ATCTGACCTGCCCACTTGAC	ATACCGAACCGACAACGAAC	1901378	1901879	502
Iin00394_intron_15	I1	CCAATTCACAGCCTTGGAGT	TCTATGAATGGGTTCCAGCC	1892706	1892942	237
Iin00394_intron_14	I1	GAGTCCTTTGATCGAGACGC	ATGGGACTCATGTGCCTTTC	1892893	1893141	249
Iin00394_intron_7	I1	CTATGTGGGTCTCTGCCTCC	TTTGGACTGAGAACTGGCCT	1894399	1894559	161
Iin00394_intron_6	I1	TACCATCCAGGCCAGTTCTC	ACGCTCAATGGTCTGCTTCT	1894532	1894896	365
Iin00394_intron_3	I1	CGAGTGTCGCATATTGTGCT	TGCATATGATTCTGCGAATTG	1895179	1895427	249
Iin00393_intron_4	I1	CCGACGTATGTCTTTCCGTT	ACACACTCGTTACACGCTGC	1885345	1885701	357
Iin00393_intron_3	I1	GCAGCGTGTAACGAGTGTGT	GATGGTACCAAGTCGGTGCT	1885682	1886144	463
Iin00393_intron_2	I1	GTTCTGGTTCAGGGTTTCCA	AGATAACACAGCCGAATGGG	1886154	1886363	210
Iin00393_intron_1	I1	CCCATTCGGCTGTGTTATCT	GAGGCCACTCAGATGGGATA	1886344	1887134	791
Iin00392_intron_5	I1	GTGACACGGGTTTTTCCCT	ATGCTGTCCGATCAATCCTC	1881036	1881367	332
Iin00391_intron_5	I1	TGCTGCGGTTACAGAAGATG	TCCTCCAAGTCTCCATGTCC	1876033	1876676	644
Iin00391_intron_4	I1	AATGGTCAACTTGGTCTGGG	CATCTTCTGTAACCGCAGCA	1875516	1876052	537
Iin00391_intron_3	I1	AAAGCATTGCAGGGTATTCG	CCCAGACCAAGTTGACCATT	1875247	1875535	289
Iin00391_intron_1	I1	CGCCTCGTAAGGTTCTCATC	CTGTAGACCTCCATGCGTGA	1874488	1874971	484
Iin00391_intron_2	I1	TCACGCATGGAGGTCTACAG	GAACAAGTCGCTCGAGTTCC	1874952	1875231	280
Iin00390_intron_2	I1	AACCTGAGCCGAGCTCATTA	GGAATTGCGGATAGTCTGGA	1870199	1870640	442
Iin00390_intron_1	I1	CCAAAATCCTCCACAAGGAA	TAATGAGCTCGGCTCAGGTT	1869609	1870218	610
Iin00389_intron_2	I1	AGAATTTCCGAAGAACGACG	CGATTTCAGTTTGGATTTGG	1868355	1868611	257
Iin00389_intron_1	I1	CCAAATCCAAACTGAAATCG	TAACCGACATAGTCGGGACG	1868592	1868771	180
Iin00388_intron_3	I1	TTTGTTTTCCCATTTGACACA	CCGCTGATGCTAAAGCGTAT	1867144	1867498	355
Iin00388_intron_5	I1	CTAGCTCAAGCCGGCAAAG	CTGAATCAGCCACAAAGAGAAA	1866809	1866962	154
Iin00388_intron_4	I1	GCACATTAGGCAGCTCATCA	AACGGTTTTTGGATGTCAGG	1867053	1867277	225
Iin00387_intron_12	I1	GAAATTGCCAAACAGTGCAA	CACTCTCTGGAGTCCAAGGC	1866015	1866319	305
Iin00387_intron_2	I1	TCGCATTGACTTCTCTTCCA	ATCTCCTTTGCTACGAACCG	1864250	1864408	159
Iin00379_intron_23	I1	AGAACCTGTTGTCGCATTCC	TCTTCTCATGTCCAACGCAA	1844160	1844335	176
Iin00379_intron_18	I1	GTGTAGGTCCAGGAAGCCAA	TCCCATTTTCTTTGCAGGAT	1845306	1845555	250
Iin00379_intron_17	I1	GCTCATGCATCCAACCATAA	AGATATGGCGCTCAGGAAGA	1845509	1845670	162
Iin00379_intron_19	I1	TCCAATCTGACGGAACTTGA	TTGGCTTCCTGGACCTACAC	1845120	1845325	206
Iin00379_intron_16	I1	TCACCAGCTGTCTGATTTTCA	TTCACAAAATTAATCCCCGC	1845704	1845906	203
Iin00378_intron_9	I1	GCTGCATCTTCTGAGGCTCT	GCCATGTCCACATGAAATGA	1838377	1838759	383
Iin00378_intron_5	I1	CCGGTGAATCACTTCTGGAT	CTACCACGAGGAAGCCTTGA	1839284	1839524	241
Iin00378_intron_6	I1	GCAATACCCCCACATGAAAC	AGAAGTGATTCACCGGGATG	1839075	1839299	225
Iin00378_intron_4	I1	TATGGCTGCATGAAAATCCA	GGATGTCTCCGTTTCACGTT	1839443	1840009	567
Iin00377_intron_6	I1	AGGGGTGACTCTACCGGAGT	CTCTCGCGGATGTTTATGCT	1835850	1836145	296
Iin00376_intron_21	I1	ACCCAAAGGACGTGAAATTG	GCTGCCTTCATTTCTTCGAG	1830174	1830480	307
Iin00376_intron_20	I1	GTCCATCAGCAAAATCAGCA	ATTTCACGTCCTTTGGGTTG	1830022	1830191	170
Iin00376_intron_15	I1	GTGGTCTCGGCCTTACTTTG	CCCGATTCTGTATGCTCGAT	1829034	1829222	189
Iin00376_intron_12	I1	CCTCGAAGGAATGGAATCAA	TTAGAACACGGTGCCCTTCT	1828409	1828677	269
Iin00376_intron_6	I1	AAGGCTTTGCAAGGTTACCA	CTCTTGGCCCTTTGTGTGTT	1826539	1826846	308
Iin00376_intron_1	I1	AAAGCCTCAGAGCTTGAACG	TCCAACGAGCTTGGTCTTCT	1824242	1824473	232
Iin00376_intron_3	I1	GGTGGAATTCTCGGAGATGA	AGTGAGGCAGGAGGGTTTTT	1825735	1825957	223
Iin00375_intron_20	I1	CCGATACTCCAAATTGCACC	AATTCACAACATTGGGAGGG	1817225	1817410	186
Iin00376_intron_2	I1	AGAAGACCAAGCTCGTTGGA	AGCTCTCTCCAGTGGTGCAT	1824454	1824807	354
Iin00375_intron_21	I1	TGAGGATTTGTCCACACCAA	AATGACCTTGGGGAAGGAAG	1816927	1817211	285
Iin00375_intron_19	I1	ACCCTCCCAATGTTGTGAAT	TACGGGTTTACAGGAGCCAC	1817390	1817605	216
Iin00375_intron_14	I1	TGATGGGTACAATGATGCAAA	AACATGGTTCTTCCGAATGC	1818308	1818576	269
Iin00375_intron_13	I1	TTCGGATCCCGATTGTTTAG	TCGTGTGACTGGTGTCCCTA	1818538	1818751	214
Iin00375_intron_17	I1	TTTTCAAGCGGATCCTTAGC	GCTTATTGGTGCCCGTAAAA	1817782	1817942	161
Iin00375_intron_16	I1	TTTTACGGGCACCAATAAGC	CTTCCACCTGAGCAGATCAA	1817923	1818152	230
Iin00375_intron_11	I1	TAGTTTCCGCATTCCCATTC	TGAACTCGGTCTCAGCTCAC	1819362	1819528	167
Iin00375_intron_15	I1	TTGATCTGCTCAGGTGGAAG	TGCAACTCTGGATTTTGCAT	1818133	1818341	209
Iin00375_intron_10	I1	TGAGCTGAGACCGAGTTCAA	CAGACAACAAGGAACAAGGGA	1819510	1819738	229
Iin00375_intron_9	I1	CCAGGGACAGAAACCTGAAA	AAACAGTAGGGTCCGGATGA	1819655	1819907	253
Iin00375_intron_8	I1	TCATCCGGACCCTACTGTTT	GGTTGCAGGATTTTGTTCGT	1819888	1820216	329
Iin00375_intron_5	I1	TGTCGAAACTTAGCACACGG	ATGGTTGACCGCGATATTGT	1820632	1820923	292
Iin00375_intron_4	I1	ACAATATCGCGGTCAACCAT	ATAAGAATGCCAACGTTCCG	1820904	1821236	333
Iin00375_intron_3	I1	CGGAACGTTGGCATTCTTAT	TTGCTTTGTTCATGGCTTTG	1821217	1821427	211
Iin00375_intron_2	I1	CAAAGCCATGAACAAAGCAA	GAGCTCTTACCCGGTTCCTC	1821408	1821656	249
Iin00375_intron_1	I1	ACCGGGTAAGAGCTCCTTGT	CGCTTATCTCTCCAATTCGC	1821642	1821833	192
Iin00374_intron_7	I1	GTCAGAGCACAAAGACGCAG	CGGTTGTGTTACTGGAGCTG	1813705	1814054	350
Iin00374_intron_6	I1	CACCGCGAATTCGATAACTT	CTGCGTCTTTGTGCTCTGAC	1813556	1813724	169
Iin00374_intron_5	I1	ACAAGGAATCCAGATGTGCC	AAGTTATCGAATTCGCGGTG	1813319	1813575	257
Iin00373_intron_5	I1	CGCGGTAACCTTTATGAGGA	AGGCATCCTTCTTCGAGTCA	1809699	1809971	273
Iin00374_intron_1	I1	TTTCAACAGCTTGGATCAGG	CCACTCATTGCTCTTGGTGA	1812466	1812690	225
Iin00373_intron_3	I1	AACCATCCTTGCGTAGATCG	CCAGTGACCGTTGCTGACTA	1810525	1810852	328
Iin00372_intron_7	I1	TTGGCAACAGCTTCTGTGTC	GGGGATAAAGGAATCTCCGA	1805745	1806098	354
Iin00372_intron_4	I1	CTTTGCCTTCATCCAGCAAT	GTGGCAAATCAGAAGGTGGT	1806520	1806874	355
Iin00372_intron_6	I1	TCGGAGATTCCTTTATCCCC	CCACACACCTGTCCCTATCC	1806079	1806231	153
Iin00371_intron_7	I1	CCTTCAAAATCGATGGCTTG	ACTTGCGTTTCACTCTCCGT	1803115	1803466	352
Iin00370_intron_6	I1	CGAGATGCTAACGCAACAAA	GAATCCTGCAGAAGAGCACC	1802509	1802686	178
Iin00370_intron_5	I1	ACCCATAACCAACTGGAACG	TTTGTTGCGTTAGCATCTCG	1802316	1802528	213
Iin00370_intron_4	I1	TGCAGCAACTGATGAAAAGG	CGTTCCAGTTGGTTATGGGT	1802172	1802335	164
Iin00367_intron_5	I1	AAACTCCGGTCTGGGAACTT	ATCAACGGAGTCGGTGTAGC	1793781	1794132	352
Iin00365_intron_12	I1	AAAGTGGTTGGCAGAAATGG	TTCAAAGCTTCCCAATCCAC	1790602	1790936	335
Iin00365_intron_8	I1	ATTTGGCACTCTTAGGCTGG	GAATCGAAAATCGCACCACT	1789689	1789903	215
Iin00365_intron_5	I1	GAGGAGTAATGGCCAACCTG	CCTTGTAAATTAGAGCCTGCC	1789127	1789339	213
Iin00365_intron_7	I1	CTATCAAAACGACATGGGGC	TCCCTGAGGTAAAAATCCCA	1789509	1789678	170
Iin00365_intron_4	I1	CAACCGCTACTGATGCTGAA	AGGTTGGCCATTACTCCTCA	1788798	1789145	348
Iin00365_intron_6	I1	GGCAGGCTCTAATTTACAAGG	AACATGTGCAAACTGAGGCA	1789319	1789478	160
Iin00365_intron_1	I1	GGTAATCTCCATGTGGGTGG	CCTAGCCACGAGAGATCCTG	1788164	1788406	243
Iin00363_intron_15	I1	CCACGAACCATTCAAAACCT	AGAGCACCAAAGAGACGCAT	1782505	1782694	190
Iin00363_intron_14	I1	AAGCACGCTGAGCGAATTAT	AGGTTTTGAATGGTTCGTGG	1782324	1782524	201
Iin00363_intron_13	I1	TGGGGTTCCAAGTGAGTTCT	ATAATTCGCTCAGCGTGCTT	1782146	1782343	198
Iin00363_intron_12	I1	GCTTTCGAATTCTCCTGGTG	AGAACTCACTTGGAACCCCA	1781939	1782165	227
Iin00363_intron_7	I1	TGGAAAATTACCTGGTTGGG	GTTCCTGCCGACAGTCATCT	1780514	1780832	319
Iin00363_intron_11	I1	GGCCGGATATTCTTTGGTCT	ACCAGGAGAATTCGAAAGCA	1781653	1781957	305
Iin00363_intron_10	I1	ACTTTTAAGCTCGCCCAGGT	CCAAAGAATATCCGGCCATA	1781282	1781669	388
Iin00363_intron_9	I1	AGCAGGTCTACCCCTCTGGT	CACGTAGGCTCGTGATGTTG	1781009	1781246	238
Iin00363_intron_6	I1	ATTCGTCAGATGCACAACCA	GGCATCACCTTCCTTTAGCA	1780313	1780457	145
Iin00363_intron_8	I1	GACTGTCGGCAGGAACATCT	AAGGACGTAACCAGAGGGGT	1780817	1781037	221
Iin00363_intron_5	I1	CCAGGAGTCCCACGTAAAAA	TGGTTGTGCATCTGACGAAT	1779880	1780332	453
Iin00363_intron_2	I1	AAGATCGGAAGATTGCCCTT	GGTGGTTTCCGCTTCAGATA	1778472	1778652	181
Iin00363_intron_1	I1	GAAGAGGATGAAAGGGAGGG	AAGGGCAATCTTCCGATCTT	1777721	1778491	771
Iin00362_intron_2	I1	TGTTGCTCCTACCATGGCTC	GAGAACGGGATCAAGGATGA	1774186	1774664	479
Iin00362_intron_1	I1	CCTCTCTCGGCGTTACTTTG	AGCCATGGTAGGAGCAACAG	1773934	1774204	271
Iin00359_intron_2	I1	GAGCCTACAGACTCCGTTGC	CGAGACTTGGGTTGATGGTT	1763672	1764326	655
Iin00359_intron_1	I1	ATCGATAGTGAGGTCCGTGG	ACATTCGAGGCCAGTGAAAC	1763200	1763661	462
Iin00357_intron_2	I1	CTCATGCCAAAGAAACCACC	CTTTCCAAGAGCCCAATCAG	1753579	1753747	169
Iin00357_intron_1	I1	TGAGGCAGACAAGTCAATGC	AATGAGCGGTGGTTTCTTTG	1753411	1753605	195
Iin00355_intron_2	I1	TTTGCTTCCATGACAACACC	AGCTTCAGCTAGAGATGCCG	1746188	1746578	391
Iin00355_intron_1	I1	TGAAGCTTCTTCATCCGCTT	CTAAAGACTCCGGCCTTCCT	1746572	1746982	411
Iin00355_intron_3	I1	TCTTTGCGTCTAAGTCCGGT	CACTGCATCCAATCCAAATG	1745865	1746103	239
Iin00354_intron_7	I1	CCGATCCATAGCTCATTTGC	TTCTCTATCCTCAGGCTCGG	1744947	1745165	219
Iin00354_intron_4	I1	AGAACCCCTATGCTCCAGGT	TTCGAAGCAGAGGAACGATT	1743368	1744113	746
Iin00354_intron_3	I1	TTGGCTCTCCAGTTTCTCGT	ACCTGGAGCATAGGGGTTCT	1742799	1743387	589
Iin00353_intron_2	I1	TTCCTCGGAGCTCTTCCATA	TTACAGCTGCTGCTCATGCT	1739722	1739959	238
Iin00354_intron_2	I1	CACTGACGAGTTTGCTTCCA	AGGCCAGGGATTTCTTCCTA	1742260	1742785	526
Iin00351_intron_4	I1	AATATGGCCCAAATGCTGAG	CTACGGCTTCTTGACCTTCG	1734817	1735090	274
Iin00351_intron_1	I1	TCCTCAACATCACCTTCCGT	GACATCCACGACTTTTCCGT	1734275	1734441	167
Iin00351_intron_3	I1	AAAGCAGTGGAAAGGCTTGA	AGCATTTGGGCCATATTTTG	1734680	1734833	154
Iin00350_intron_1	I1	AGCGTCTTCTGGTGATGCTT	CGCTTCTCGCAGTTCTTTTC	1732320	1732722	403
Iin00348_intron_8	I1	CAAGGCCAGGTCAGTACCAT	TTCCTTTGAGAATCCGTTGG	1727317	1727827	511
Iin00348_intron_10	I1	GCTGGTGAGGGAAGACTCTG	AAGAGGGCAAAGGTCCAAAT	1725717	1726241	525
Iin00348_intron_2	I1	CAGTTGTGCCCATCTTTCCT	TGTGAGATTCTTCGGAACCA	1729035	1729458	424
Iin00347_intron_1	I1	GTCAGGCCAGTCAGAGGAAG	CCAAGGCTTCAATGTTCCAT	1722502	1723212	711
Iin00345_intron_4	I1	CGGAAGCCATTCAAAACCTA	GCTGGCCAGAAACTCAGGTA	1714795	1714990	196
Iin00345_intron_3	I1	AAGGGAATTCGATGTGATGC	TAGGTTTTGAATGGCTTCCG	1714232	1714814	583
Iin00345_intron_2	I1	GGGGCAGAGTCGATAAATCA	GCATCACATCGAATTCCCTT	1713493	1714251	759
Iin00344_intron_2	I1	AGCTGTCTTCACCGCCTTTA	GCGGGACTGTCCTTGATTTA	1710423	1710809	387
Iin00344_intron_1	I1	TATTCTCTGCGGACTGGCTT	GGGAAGAAGAGAGCGGTTTT	1711072	1711341	270
Iin00344_intron_4	I1	CAGATGATGTCAGCAGTGGC	CCTCGCATATGATGGGAACT	1710211	1710354	144
Iin00343_intron_5	I1	TCATGAGAGCTACGCACACC	TCTTTGATGAGGCCTACGCT	1709184	1709590	407
Iin00341_intron_1	I1	AACATCGTTAACTCGGGTCG	TTAGGTGTAGCTGGGTTGGG	1694627	1694946	320
Iin00340_intron_3	I1	CGCTTCTGCTATTGGGAGTC	TTCCACCAGAAAGATCCGAC	1693444	1694033	590
Iin00343_intron_1	I1	TAGTTCAGGCGCCATTAGGA	TGCAACACAGCAACCTTCTC	1708178	1708519	342
Iin00340_intron_2	I1	TGGCTTTCACCGTCTCTCTT	GACTCCCAATAGCAGAAGCG	1693103	1693463	361
Iin00339_intron_3	I1	AGCTGCAATGATCGGTCTCT	CCCAAAAACTTCCACCAGAA	1690304	1690912	609
Iin00337_intron_4	I1	CCTGCCACAGTTTCAGACAA	TGATGATGGTTCCATGGCTA	1676610	1677036	427
Iin00337_intron_1	I1	GCGTGCTAGAACTTTGGCTT	ATCGTCTTCTGCTCCTTCCA	1678000	1678340	341
Iin00336_intron_1	I1	CCTGATGCTCAGACGTTCAA	ATACGCATCGGGTTTACAGC	1672289	1672921	633
Iin00335_intron_2	I1	CAATCTGTTCATCTTCCCGC	AGGCGACATGAACTTTCACC	1668966	1669117	152
Iin00335_intron_1	I1	GGTGAAAGTTCATGTCGCCT	GCGTGAAGACTGATGGGTTT	1669098	1669302	205
Iin00334_intron_2	I1	CTTTAGACTTCTACTCAAACCCGT	CCGGGTGAATGCAATACTTC	1664599	1664734	136
Iin00333_intron_1	I1	GAGGCTAGTCATCAGACCCG	CTCCAGAACTGCTGGGAAAG	1660293	1660757	465
Iin00332_intron_8	I1	GAAATCCGCTGCTTCAGAAC	ATGGATTGACAATGTCCCGT	1659434	1659644	211
Iin00332_intron_7	I1	AGAACATTCTTGTGGTCGGG	GTTCTGAAGCAGCGGATTTC	1659190	1659453	264
Iin00332_intron_6	I1	GCACTGGAATTTGCTGTGAA	CTATGCCCGACCACAAGAAT	1659066	1659214	149
Iin00332_intron_3	I1	AACCAGGATCATGCGATTTC	TCTGAAACCGGTCCAAGTTC	1658537	1658746	210
Iin00332_intron_2	I1	AATGCAAAGCAGAAGCCAAC	CGCATGATCCTGGTTTTTCT	1658188	1658551	364
Iin00442_intron_4	I1	TGGCAGGAGTTACCACACAA	TGGATCAGAGGCTCTCCAGT	2123458	2123636	179
Iin00443_intron_3	I1	CTCCGGATCTGCAGAAACTC	TACCAGTGAGGTACCGAGGC	2125669	2125989	321
Iin00444_intron_1	I1	ATGATGATCCGAGCCATCTC	GTGGTAAAGCTTCTCCCGTG	2128042	2128597	556
Iin00444_intron_4	I1	GTGGTTGATGCTGCAGTTGT	TTGGAATTTCTCCTGCATCC	2129045	2129196	152
Iin00444_intron_5	I1	GGATGCAGGAGAAATTCCAA	TGGGGATTGCGTTTATGAAT	2129177	2129429	253
Iin00447_intron_1	I1	CATGACAGATGGCGAGAAGA	GCTGCAGAGGGGAGTTACTG	2141461	2141837	377
Iin00447_intron_2	I1	TCCCCTCTGCAGCCTAGTAA	AAGAGGGGGATGGCTAGAAA	2141825	2141991	167
Iin00447_intron_6	I1	CAAGTTGAGCATGCTGTTGG	CTTGCGTCTCAGGTAGAGCC	2142964	2143140	177
Iin00447_intron_8	I1	GAAAAACGGCTAAGGGAAGG	TTGTAAAGCCTGTCGTGCAG	2143376	2143604	229
Iin00447_intron_5	I1	AAAAAGGAACGAGGAGTTGG	CCCAACAGCATGCTCAACTT	2142788	2142984	197
Iin00447_intron_9	I1	CTGCACGACAGGCTTTACAA	AGGTCTTCCATAAACCGCCT	2143585	2143746	162
Iin00448_intron_6	I1	AATGGAAAGCGTGAGATTGG	AGCCATACAGCTAGAGCCGA	2146765	2147155	391
Iin00449_intron_1	I1	TGGAATCTCAATTTCCTCGG	GAAGCGCAAAACCAAAGAAG	2147549	2147854	306
Iin00450_intron_1	I1	CATTACTGCGACTTCCCCAT	TTCCAAACTTTGTCCCTTGC	2148708	2149326	619
Iin00450_intron_2	I1	GCAAGGGACAAAGTTTGGAA	CGAAAGCATAGAAGGGCTTG	2149307	2149598	292
Iin00451_intron_3	I1	ATCTTTCCCGTTCCACAAAC	TGACATGCTGCTGACTAGGG	2151619	2151911	293
Iin00453_intron_2	I1	TCTCCATATTTGCACCCTCC	TAAGGGAAAGGGAAAGGGAA	2155265	2155820	556
Iin00455_intron_7	I1	GGCATTTTGTTAGAGCCGAG	AGAACTGCTCGTGCAATCG	2162233	2162500	268
Iin00455_intron_4	I1	TGCAATGACGAAACTCTTGG	AAATGAGGTGGCACAGGAAC	2161675	2161825	151
Iin00455_intron_8	I1	GATTGCACGAGCAGTTCTCA	TGATTCTGAAAGCTCGGGAT	2162483	2162690	208
Iin00455_intron_5	I1	GTTCCTGTGCCACCTCATTT	CAGTACTTGGCCCTCCAAAC	2161806	2162063	258
Iin00457_intron_4	I1	ATTATCCGCAAAACCATCCA	TCGGCCAGAACTTCTCTTGT	2169709	2169901	193
Iin00455_intron_10	I1	AGAGAACCGCTGCTTAACGA	TGCACCCCGTAAAATCTCTC	2162876	2163036	161
Iin00457_intron_5	I1	TCAGGAACAAGAGCCAACAA	ATGCTTCTCAAAGCTGGGTG	2169443	2169597	155
Iin00457_intron_2	I1	GAATAAAATGGGCATGAGCG	GGAGTTGATGCAGATGGTGA	2170071	2170527	457
Iin00457_intron_6	I1	CTGAAAGCTCCAAATCTCCG	TTGTTGGCTCTTGTTCCTGA	2169307	2169462	156
Iin00457_intron_9	I1	TGCCTTGAGGTATTTTTGGG	GCTCATAAGGCACAGCATGA	2167742	2168174	433
Iin00458_intron_4	I1	TCCAAGGGGTCTGATACAGG	CAGGGAAGCATATCCGTGTT	2173676	2174017	342
Iin00457_intron_10	I1	CCGAGGTTAGAGAATGTCGC	GGCATCAGCTTGGTCTTCAT	2167457	2167809	353
Iin00458_intron_3	I1	CTTTTCCACCAGCACCATCT	CAGGGAAGCATATCCGTGTT	2173891	2174017	127
Iin00458_intron_2	I1	CCACTGTCCGTCAGTCAAAA	TCCACGATTTGGAATTGGAT	2174169	2174575	407
Iin00459_intron_1	I1	GCATTTTCTTCTCGGCACTC	CGTATCTCAGTGTTCCCGGT	2179881	2180505	625
Iin00460_intron_1	I1	CTCAATGCTTCCTGGCTCTC	GCACAGGATTGTTGAGACGA	2183771	2184190	420
Iin00461_intron_4	I1	AGAAGCCACAGACAAGGCAT	CGTTTCAGTGTTCTTGCACTTC	2185826	2186050	225
Iin00461_intron_5	I1	ATCCCAGATTTGTTGCGTTC	CCTTGCACATGTTTGACCAC	2185606	2185959	354
Iin00461_intron_3	I1	AAGTGCAAGAACACTGAAACGA	TACCGAGTTGCCTACTTGCC	2186030	2186234	205
Iin00461_intron_10	I1	TTCTGGGCTTCAACGAAAAC	TGGTGTCTATCCAGGGAAGC	2184599	2184773	175
Iin00465_intron_1	I1	GGGAAGCGTCACGATATGTT	CTAAACACCACCGCCTTCAT	2207822	2208218	397
Iin00471_intron_1	I1	TTCGTATCGTCAACGCTCTG	TGTCCCCGTATTGACCGTAT	2227323	2227625	303
Iin00468_intron_1	I1	ACTCGAATCAGCAGCTCCAT	ACCTCAACACCACCGTCTTC	2216240	2216781	542
Iin00472_intron_1	I1	ATCCTATGTCCGCACGAAAC	GTGACCAGTTCCTGGGAAAA	2231756	2232507	752
Iin00471_intron_6	I1	CAGACACTGCTTTGGAGTGC	CTGGCGTCTGTACAATCTCG	2228885	2229137	253
Iin00471_intron_7	I1	CGAGATTGTACAGACGCCAG	CTCTTTCCGCTTGGTTTTTG	2229118	2229380	263
Iin00472_intron_3	I1	GGAGTAGAGCCGGACAACAA	GACTGGAGGTGTGTGCTGAA	2232930	2233332	403
Iin00474_intron_1	I1	GCTGCTCTGATTATCGCTTTG	AGAAGGAGGCAGAAAAAGCC	2247533	2247762	230
Iin00472_intron_6	I1	CAGGTGACGATGAAATGGAA	TAAGGAAATGGCGAGGAATG	2233704	2234260	557
Iin00474_intron_4	I1	CAGTGGATGGCATCATCAAG	CGCAAGATAGGTTGTATGCG	2248081	2248256	176
Iin00474_intron_2	I1	GGCTTTTTCTGCCTCCTTCT	CCTCCTTAAAACCTGGGAATTT	2247743	2247952	210
Iin00475_intron_3	I1	GCGTATGTCCATGGCTTTCT	TGTGTTGTCCTGCTGGTAGC	2253380	2253637	258
Iin00475_intron_1	I1	CGTGTCCGATTCTCACAATG	TCTTTTGCAAGCCGTTCTTT	2252500	2253001	502
Iin00476_intron_2	I1	TCGCTTCCTCCTGATTCACT	TTTCCTCGGAGTTCACCAAC	2255409	2255969	561
Iin00475_intron_2	I1	AAAGAACGGCTTGCAAAAGA	AGAAAGCCATGGACATACGC	2252982	2253399	418
Iin00477_intron_1	I1	GGAGATGAGAAGGCTGATGC	TCACCTTTTCAACCTCGGAC	2261393	2261872	480
Iin00476_intron_3	I1	GAAGGCGTAAAGGGAACACA	GTGAACAGCTCTCCAAAGGC	2254738	2255341	604
Iin00477_intron_2	I1	TGGTTTCTGGTCTCTGAAGGA	GCATCAGCCTTCTCATCTCC	2261215	2261412	198
Iin00481_intron_2	I1	GGAGAGCAAGGAACCAGTTG	TTTATTGTTTCTCTGCAGTTACCA	2274930	2275281	352
Iin00482_intron_2	I1	TGAAAACGGAGGAACCAAAG	TCACGGTGGTTATGGTGAAA	2276751	2277098	348
Iin00484_intron_2	I1	AAGTATCAGCTTGTCCCCCA	GCCCAGGCCCTTAAAATTAG	2281836	2282489	654
Iin00485_intron_3	I1	TCAGTGAGCAAAACTGCACC	GCTGGTTTTTGGGGATATGTT	2284082	2284231	150
Iin00485_intron_5	I1	GCAATTCTGAAGCATGGAAA	CTTGGTGATGCTGCTTTGAA	2283753	2283883	131
Iin00485_intron_6	I1	AAGTCCAGGAACGGGTAAGG	ACCCTCCATTCGTTAGTCCA	2283562	2283709	148
Iin00485_intron_4	I1	TTCAAAGCAGCATCACCAAG	TGTTCCTTTCCTTGAGATCCAT	2283864	2284060	197
Iin00489_intron_1	I1	ACTCTCGCAAGGCTGATGTT	GGGACATGCTGCCTATCACT	2299389	2299919	531
Iin00490_intron_2	I1	CGTAAACGAAAAATCCGTCG	ATATCCAGTCATACCGGGCA	2301661	2301868	208
Iin00493_intron_2	I1	TAACAGCAGGCAATCTGGTG	CCTTGTGATGCTTGGCACTA	2311400	2311654	255
Iin00493_intron_3	I1	CCGCTGAAACCAAGAATCAT	TTTCGATCATCCTCTCAGGC	2311141	2311366	226
Iin00492_intron_1	I1	CGCCATGGATCTTTTTCATC	CAAACTACTCCGTCCTTCCG	2306506	2306853	348
Iin00493_intron_4	I1	AATCCAACGAGACCAACCAG	ATGATTCTTGGTTTCAGCGG	2310971	2311160	190
Iin00493_intron_5	I1	TCAGGCAGCCCAATCTCTAT	CTGGTTGGTCTCGTTGGATT	2310793	2310990	198
Iin00493_intron_10	I1	TGTCAAGGCTAATAATCCAGCA	ATCGGGCTTGTTTGGTACTG	2309732	2309896	165
Iin00493_intron_11	I1	GCAAACACAGCTCCGAATTT	AGCTGCAGGCTTCATGATCT	2309555	2309702	148
Iin00493_intron_12	I1	CCACCAATGCTTTCCTCTGT	GTACACCGCAATCAAAGGCT	2309113	2309386	274
Iin00497_intron_4	I1	ATATTCATGGCGGTGGTGAT	TGCATAAATGACCCAAACGA	2338556	2339188	633
Iin00497_intron_5	I1	TTCATGAACGGAGTCGTTTG	TTCGATGAGCGCTTTTCTTT	2339156	2339433	278
Iin00497_intron_1	I1	GACGGTCGTCGGAATCATC	ACAAGCCGAAAGAGATCACG	2337867	2338040	174
Iin00497_intron_2	I1	CGTGATCTCTTTCGGCTTGT	ACTGTCGGGTTGGACAAAAG	2338021	2338284	264
Iin00498_intron_1	I1	CGACGGAAACGTACCAACTT	GCTCTCACCGTCTGCTTCTT	2340090	2340629	540
Iin00497_intron_3	I1	CTTTTGTCCAACCCGACAGT	ACCGCCATGAATATCACCTC	2338265	2338569	305
Iin00498_intron_2	I1	CGAAAGCTTGGGGATAATCA	AAGCTCCTAAACCACGAGCA	2340537	2340869	333
Iin00499_intron_3	I1	GGAATCCAAATTGATCTGCAA	CAAGAGATCAAGCATTAATGAGG	2342618	2342935	318
Iin00503_intron_2	I1	CCATGCTTGCGACTAGTGTG	CAATGGGTTTGGACAACGAT	2348679	2349114	436
Iin00503_intron_5	I1	GCTGTATCCGTTCCTGTGGT	AGGAAACCCCATCTCTGACC	2349498	2349675	178
Iin00503_intron_3	I1	TTGTCCAAACCCATTGCATA	AGGCGGAAGATAAAGACGGT	2349099	2349241	143
Iin00503_intron_6	I1	GGTCAGAGATGGGGTTTCCT	TCCCTGCTGAGCACGTAATA	2349656	2349865	210
Iin00503_intron_7	I1	TTCCCATTTCAGAGTTTGGTG	GCTGGTGTCAAGTAAAGCCC	2349867	2350116	250
Iin00503_intron_9	I1	AACCGATAGCACCGAGTGTC	AGATCTGGAAAGACCGAGCA	2350255	2350499	245
Iin00505_intron_1	I1	TTGCTGAACCTCATTTGCAG	CCGCTTGGATTCGTTAAAAG	2358096	2358557	462
Iin00505_intron_4	I1	GGCTGCAGCTACTGCTTCTT	ATTCCGCCTCCAAGTTTTCT	2357092	2357568	477
Iin00505_intron_3	I1	GACACTGCTTGCTGTCCATC	GCAGGCAACTGTTAACCCTC	2357636	2357767	132
Iin00504_intron_2	I1	TTGCTACATCGCGAAAGAGA	GGAAGCATGAGTGAAGAGCC	2354170	2354509	340
Iin00505_intron_5	I1	CCTTCGAGATGACGGATGTT	TCCGATGTAGCCAGGGTTAG	2356843	2357070	228
Iin00505_intron_6	I1	TACCTTGGGGACGTAGTTGG	GCAATAACATCCGTCATCTCG	2356631	2356867	237
Iin00505_intron_8	I1	CAGGAGGAGAAGCAGATCGT	AAACCCTATGCAAATGGCAG	2355822	2355986	165
Iin00508_intron_11	I1	CGAATGTGGAGGAAGACGAT	CTTGCAGCACCAATTGAAAA	2371519	2371802	284
Iin00508_intron_10	I1	GCACCCAGTCAGAAGGAAAG	ATCGTCTTCCTCCACATTCG	2371321	2371538	218
Iin00510_intron_1	I1	TTGAATCGATGCGACAACAT	TTTCCTCCCATGGTTTCTTG	2376022	2376241	220
Iin00512_intron_3	I1	TGTGTCGCTTGATGGTTCAT	CGCATGTGTCATTCTATGCC	2384364	2384571	208
Iin00510_intron_4	I1	TCAGCTCGCTTAATCTGCAA	ACCCAAATTGCTCCTTGATG	2375417	2375813	397
Iin00511_intron_2	I1	GCAAGGTTCTCCAGCACTTC	CTTGCTGCCTCTTTCGTCTT	2379929	2380202	274
Iin00512_intron_2	I1	TTAGTGGTAGACTCGCCGCT	ATCGCTTTTATGGTCGTTGC	2384636	2385149	514
Iin00513_intron_6	I1	CTCGCCAGAGAAAAAGTTGG	AAGCAATACACTCAAGGGTGC	2391220	2391402	183
Iin00513_intron_5	I1	GCACCCTTGAGTGTATTGCTT	GTATCGGCAACCTCACGTTT	2391382	2391533	152
Iin00513_intron_4	I1	AAACGTGAGGTTGCCGATAC	GCACGGGACAATTCCTAATG	2391514	2391765	252
Iin00513_intron_3	I1	CATTAGGAATTGTCCCGTGC	CCTTACATGCAACTAGGAGGG	2391746	2391947	202
Iin00513_intron_7	I1	GCCGCAAAGATCCAAGTTAC	GAGTTCTCAGCAGATTCGGG	2391025	2391206	182
Iin00513_intron_10	I1	CATGAGCCTCTTCGTCAACA	CAGTCGGCAGCTTAGACGAT	2389932	2390267	336
Iin00514_intron_1	I1	TGTTCGATGGCTCTGTTACG	GAAAGCAGCAACGAAAGTCC	2413202	2413918	717
Iin00513_intron_11	I1	CCATCCTACGACGTTTAAGCC	GGTTTGTTGAATTGGAACGC	2389652	2390127	476
Iin00515_intron_1	I1	CGGCTACATCTCAGACTCTCG	GGGAGACAAGGAAGAGGTCC	2421217	2421413	197
Iin00515_intron_6	I1	TCCCAATGGCAGTTAAGACC	CCGGTGAATCTCTCCCAGTA	2419883	2420160	278
Iin00515_intron_14	I1	CAGCATGAAACCAAGCTGAA	CGTGCTATCTTTCAGAGAATGAA	2417477	2417856	380
Iin00515_intron_15	I1	TATCAGAGCCAGCAGCATGA	TCTATGCGGTTTCCATCACA	2417465	2417637	173
Iin00515_intron_16	I1	CTGGAAGAGGGGAAGGTTTC	GTTTGACTTCCCACCCTTCA	2417251	2417459	209
Iin00516_intron_1	I1	CAGGACAAGCGAGAACAACA	GGATATGAGCAGGCTGATGC	2423985	2424655	671
Iin00515_intron_19	I1	CGCTCAGGGAACATCTTAGC	GGGGTGATTTGGCTCTACAA	2416311	2416632	322
Iin00516_intron_2	I1	CATCAGCCTGCTCATATCCA	TCGGGTGTTTGGTCAGTGTA	2424637	2425179	543
Iin00520_intron_3	I1	CCGTCCGAGTTTAGAAGCTG	GGATTATCCGAATCCCTCGT	2443008	2443305	298
Iin00520_intron_6	I1	CCGCAATGTTTTATTGCAGA	TGCTCCTGAATCTGCCTTTT	2443791	2444027	237
Iin00523_intron_9	I1	CTTTCTGGCAGTCCGAAATC	CTTTTACGCGATGGGATGAC	2452456	2452681	226
Iin00523_intron_11	I1	TCGATTTCTGCATTAACCCC	AATCGCATTCCAGGTCAAAC	2451820	2452186	367
Iin00525_intron_3	I1	CCTGCATTCAAAAGAGAGCC	CCCTGATAGCAATCGCAAAT	2464391	2465024	634
Iin00525_intron_4	I1	AATGCAGGTTTAAATCTCTTTACC	CCCTGATAGCAATCGCAAAT	2464369	2465024	656
Iin00526_intron_2	I1	CATGGATCTTGGTGATGCAG	GTCGACAAGCTCCAACGACT	2467136	2467542	407
Iin00526_intron_8	I1	AGTGCGTTTTCCATCCAAAG	ACCGAGCAGAACCTGCTTTA	2469080	2469658	579
Iin00526_intron_6	I1	GGAAGAGATGGGAGACAGCA	TTTGCCACAACACTCAGAGG	2468343	2468633	291
Iin00527_intron_2	I1	TGAGAGAGGTGGGGATTTTG	CTTCTCCACCATTTTCAGGG	2470807	2471186	380
Iin00526_intron_7	I1	GAGATCCAGCTCCTGTACGC	GACGCTCTTTGGATGGAAAA	2468641	2469105	465
Iin00527_intron_8	I1	CCTCTTCCTGGAATGATGGA	TTTGGCTTCGGTTTGGTTAC	2472548	2472936	389
Iin00527_intron_7	I1	CGGTGCTGCATTGTCTTCTA	GTGGAAAACGCAACATTCCT	2471824	2472518	695
Iin00528_intron_2	I1	AGACGCTTCAGTTCTGCGAT	CACCAAAGGCGGTACAGAAT	2476279	2476840	562
Iin00528_intron_5	I1	CAGCTTCGATTCCGAAAGAC	TTGTAACCGAGAATCGGGAG	2477889	2478176	288
Iin00529_intron_6	I1	TAATCCACCGGTTTCGTACC	TTTTCAAGGAATGGCCAGAG	2483516	2483812	297
Iin00529_intron_5	I1	GGCCATTAGCATAAGGTGGA	GCAAAGAAAACACCTGCAAA	2483765	2483998	234
Iin00531_intron_2	I1	AGGTGAAACAAGTTCGGGTG	AGAGCCGTCATCTTCTCACTG	2491729	2491974	246
Iin00531_intron_3	I1	GATCAGTGAGAAGATGACGGC	AATCTCATCGAGCACAAGGG	2491951	2492129	179
Iin00531_intron_4	I1	TAATCGGAAAAGCCCTTGTG	CTCCTATTGTCGGACCAGGA	2492098	2492300	203
Iin00532_intron_3	I1	GAAGAACTACCTCCTGGGGC	CTGGGTCCTAACTTTCGGG	2493998	2494289	292
Iin00531_intron_5	I1	TCCTGGTCCGACAATAGGAG	CGGGATTCGTTAGCTTCTTG	2492281	2492471	191
Iin00532_intron_4	I1	AAAAGTTTCACAAAGGCCCC	GAGTTCCAAGAAACCAGGCA	2494252	2494528	277
Iin00532_intron_6	I1	AAATTGCTGCTCGTCCAGAT	CCAAGAAGCAAAAGCCTCAA	2495054	2495613	560
Iin00532_intron_2	I1	CCAGCAATTTGGAAACTTTGA	GCCCCAGGAGGTAGTTCTTC	2493840	2494017	178
Iin00532_intron_5	I1	TGCCTGGTTTCTTGGAACTC	ATCTGGACGAGCAGCAATTT	2494509	2495073	565
Iin00532_intron_9	I1	TCTGCGCAAACACCCTTAAT	ATATGAATCCCCAACATCGG	2496455	2496942	488
Iin00532_intron_7	I1	GCTTCTTGGCTCCGTCTTAG	GTGCACCAATGGATGACAAG	2495605	2496001	397
Iin00532_intron_11	I1	CTTCGCACCCAGAATTTGAT	CAAGGTTCTCATAGGCTGGC	2497139	2497379	241
Iin00532_intron_10	I1	GTCGATTATTCGCCGATGTT	ATCAAATTCTGGGTGCGAAG	2496911	2497158	248
Iin00532_intron_13	I1	GCCTCTCGTATGAGGACCTT	CCAGGATTAATGCAGCGTC	2497732	2498198	467
Iin00532_intron_8	I1	ATTTCTGGAGCAGTGCTTGC	TGTTTGCGCAGAAATACCAC	2495963	2496466	504
Iin00532_intron_14	I1	GCATTAATCCTGGGAGGTGA	GGACGCCATTCTTGAAAATC	2498186	2498478	293
Iin00532_intron_18	I1	GCGGCGGTGGTTATAAAGTA	AGAAGCGGCTGAAAAGCATA	2500036	2500241	206
Iin00532_intron_19	I1	TATGCTTTTCAGCCGCTTCT	GGGCATGCTTCTTATCCAAA	2500222	2500369	148
Iin00532_intron_26	I1	TAGCAGGAGCACTTCCCAGT	GGTTACGGCGACAAACATCT	2501635	2501987	353
Iin00532_intron_25	I1	CAATGATTGGAATGACGGTG	ACTGGGAAGTGCTCCTGCTA	2501373	2501654	282
Iin00533_intron_1	I1	TCACTTGCATCATCTGCTCC	TAGCGACGATGGAGAGGAAT	2504802	2505219	418
Iin00533_intron_3	I1	CCCATTTGAAACTGCCAAGT	AACTGCAAAGGGCTTGAAGA	2504117	2504404	288
Iin00532_intron_24	I1	TTCAGACCCATCTTGTGCTG	ATCTCGACGCCAACAAAAAG	2501085	2501309	225
Iin00535_intron_1	I1	CTTTACGAATCAAGGGCTCG	GAAAGCTCGAGTGGAAGGTG	2519282	2519878	597
Iin00535_intron_4	I1	CGGAGGATGATGCTTTCTGT	CTAGGGGTACGAATGGTGGA	2518313	2518661	349
Iin00535_intron_3	I1	TTCCTTGATTCCAAAGGACG	TTGGCTCTTGGAAAGCATCT	2519011	2519167	157
Iin00537_intron_5	I1	TCTCTGAAGCAAATGGAGAACA	TCTTCTCCTGCATCAGCAAC	2528023	2528147	125
Iin00537_intron_4	I1	AAGAAAGCAGCAGGAACCAA	TGTTCTCCATTTGCTTCAGAGA	2527780	2528044	265
Iin00539_intron_1	I1	ATCCTCGACCTTCCTTGGTT	CCAAAGCTCCGTACTTCAGC	2530728	2531268	541
Iin00538_intron_4	I1	ACTGAACAGCCTTGCAGCTT	TTTTGAACTTCGGTGTGCAG	2528640	2528911	272
Iin00539_intron_3	I1	CACGCTTCTTGATCCTCTGA	ATGGAGACCATGTTTCGGAC	2531458	2531662	205
Iin00539_intron_4	I1	GTGTCCGAAACATGGTCTCC	CGAGCATATGAGCTGCCTTT	2531641	2531844	204
Iin00539_intron_2	I1	GCTGAAGTACGGAGCTTTGG	TCAGAGGATCAAGAAGCGTG	2531249	2531477	229
Iin00539_intron_5	I1	GCTCATATGCTCGCCTTACC	ATCGCCGCAAAAGTTCTCTA	2531832	2532083	252
Iin00539_intron_6	I1	TAGAGAACTTTTGCGGCGAT	CTTTGCTGCCCAAGATGATT	2532064	2532267	204
Iin00539_intron_8	I1	TCACACCATTCAATTTCCCA	CCACAATAATGCAGCAATCG	2532390	2532635	246
Iin00539_intron_10	I1	GGTCGGATCAGATTGGAAGA	ACACTTCTGTCCACTGCACG	2532875	2533082	208
Iin00539_intron_11	I1	TATGCTTTTTGTGCACGAGG	GGTCAAGTCTTCCAGCTTGC	2533094	2533292	199
Iin00539_intron_9	I1	CGATTGCTGCATTATTGTGG	TCTTCCAATCTGATCCGACC	2532616	2532894	279
Iin00539_intron_14	I1	GCTTTAGAAAGGATGCACGC	CGTAGTCCCATTCACCGAGT	2533749	2533926	178
Iin00539_intron_12	I1	GCAAGCTGGAAGACTTGACC	TTCTTCAATGGTTTCCCACC	2533273	2533490	218
Iin00539_intron_13	I1	GGTGGGAAACCATTGAAGAA	CAGCTGCAGTTAGATGAGCG	2533471	2533785	315
Iin00541_intron_2	I1	TCTATTGCCCTTACGGATGC	GTGTTTGCAGGCCCATTATT	2548451	2548592	142
Iin00540_intron_3	I1	CAAGCAATTTGTCTCCGGTT	AGATTGAGATCGCCATGGAT	2534903	2535172	270
Iin00540_intron_2	I1	GGCGATCTCAATCTCTTTGG	CGATTCAGGCGTAGACGATT	2535159	2535399	241
Iin00541_intron_3	I1	AGAGATAAGCAGCACCGCTC	GCATCCGTAAGGGCAATAGA	2547860	2548470	611
Iin00541_intron_7	I1	GCAAAAACGTTTCAGCCATT	TTGAAGCAAAGAACGAGTACGA	2545013	2545284	272
Iin00541_intron_10	I1	ATCGACCGAGACCTTCAGAT	AGCAACTCATCAGCCGAAGT	2544465	2544630	166
Iin00541_intron_9	I1	ACTTCGGCTGATGAGTTGCT	ACTGCTTCCAACAAACCACC	2544611	2544783	173
Iin00542_intron_2	I1	GGTTCTTCACCAGCCTTCAG	CTCAAGACCCCTGCATCATT	2551201	2551445	245
Iin00542_intron_4	I1	GTCCATGGTTATGAGCAGCA	TAAACGGGCTTCACACACTG	2550736	2550889	154
Iin00543_intron_2	I1	TCTTCAAGCCCTTTTAGGCA	GCGATGTTTTCAGCACTTGA	2564075	2564690	616
Iin00543_intron_1	I1	AGATTGGGGTGAAGAAAGGG	TGCCTAAAAGGGCTTGAAGA	2563608	2564094	487
Iin00544_intron_4	I1	GAACACACTTCCGATGAGCA	ATGCCGTATATGCCAAGAGG	2568933	2569128	196
Iin00544_intron_6	I1	TCTAAGGGAACACCATTGGC	ACCTGGCTACACTGCTCCAC	2568506	2568714	209
Iin00544_intron_5	I1	GTGGAGCAGTGTAGCCAGGT	AAGTGTGTTCAGCGTTGGTG	2568695	2568942	248
Iin00545_intron_1	I1	CGAATCGAAGAAGCAGAAGG	CTTTTCAGGCTCAGAATGGC	2573226	2573917	692
Iin00544_intron_8	I1	GTCTTTGTCTTCGGCGTTGT	TGCTACGACACGCTCTGAAC	2568040	2568290	251
Iin00547_intron_2	I1	GGAATGCTTTTGCCTGAAGT	AGGGTATGGAGTCGATCACG	2581026	2581251	226
Iin00544_intron_7	I1	GTTCAGAGCGTGTCGTAGCA	CCACTTCTTTGATGCGGAAT	2568271	2568463	193
Iin00549_intron_1	I1	TCTCACTGGTCCCTTGGTTC	CTGGTTTGGAAGAGCCACTC	2593776	2594148	373
Iin00548_intron_2	I1	ACACAAACCCATTTCCAAGC	ACCATGACCCTATCTCTGCG	2582700	2582985	286
Iin00548_intron_4	I1	CACTTGCCCCTTTTGACATT	GTGGAGATGCATCCATTGTG	2582048	2582531	484
Iin00551_intron_1	I1	GAGCCATCGTTCTCAGGAAG	CAACTGTGAGGAGGAGCACA	2597804	2598412	609
Iin00549_intron_2	I1	TTGCTTGACAACGTCAGGAG	CGTGTAGTGTGCGCTGATTT	2593455	2593844	390
Iin00550_intron_1	I1	CATCGAAAGTGGTGGTGTTG	GGATGTGGCCAATGGTAATC	2594909	2595411	503
Iin00551_intron_2	I1	TGTGCTCCTCCTCACAGTTG	GCTTCCATCTCATCCACCAT	2598393	2598674	282
Iin00552_intron_1	I1	CTCTCTTCTCCCGTCCCTCT	TTCCCGCAGATTATGGAAAG	2600330	2601099	770
Iin00553_intron_1	I1	CAATATGACAATGGCGATGC	TGAAAAGGGTAAGGGTGTGC	2609876	2610560	685
Iin00557_intron_1	I1	GGCACCCGTAGAGATTTTGA	GATTCCTCCCCATCAACCC	2632961	2633102	142
Iin00557_intron_2	I1	AGTATCGCTTGGAAACGTGG	TCAAAATCTCTACGGGTGCC	2632781	2632980	200
Iin00557_intron_4	I1	ATGTTCGATCTTTAGCGCGT	CTTGACACCACCATCACCAG	2630641	2631411	771
Iin00557_intron_3	I1	AACTTGGTTCTGATCGCTGC	TCAGGACGAAATCATCTCCC	2632549	2633232	684
Iin00557_intron_7	I1	TTTCACGGCATGTGAAAGAA	AGCGGAGCGTAACATCCTTA	2630234	2630402	169
Iin00557_intron_6	I1	TAGAAAAACCGGACCTGCAC	AAAGGGCAACTGGTGATTTG	2630254	2630571	318
Iin00557_intron_8	I1	GGATGCATAAAGCAAAAGGC	CTTAGACGAAGACATGGCCC	2629889	2630166	278
Iin00557_intron_5	I1	ATGTTCGATCTTTAGCGCGT	AGATGCCCTCGTCGTAGAAA	2630641	2630929	289
Iin00557_intron_9	I1	GGAAAGCCCAAAATCTGTCA	CAGGTGCTTGCACTGGAGTA	2629816	2630025	210
Iin00557_intron_10	I1	TTTACCTGTGGGGTTTCTGC	AAAACATGCAGTTGTTGGCA	2629459	2629696	238
Iin00557_intron_15	I1	CAGCAAGATTCGGTCCATTT	ACGAAAATGTTCATGGAGGC	2628570	2628783	214
Iin00557_intron_16	I1	TGATCGAAGCCAGTTGTGAG	AAATGGACCGAATCTTGCTG	2628425	2628589	165
Iin00558_intron_1	I1	AAACAGCGTGAAGCGAGATT	CGAAGCTAACGGTGAGGAAC	2635285	2635562	278
Iin00558_intron_6	I1	CCATCTCTTCAGCATCGTCA	TATCTCAGAGCCCGACGAGT	2634176	2634364	189
Iin00442_intron_5	I1	AGGCTTGCAGCTTTCCATAA	ACTTCTTGGGGAGCCTTCTC	2123671	2123946	276
Iin00666_intron_4	I1	GAACCCGTAGTAACAGGCCA	AACCCGCAGAGAGGAACTTT	3190380	3190523	144
Iin00666_intron_3	I1	GATCAGATCCCACGAGATCAA	CTTGTGAAGCCTCTTCGGAC	3190595	3190896	302
Iin00666_intron_1	I1	TTGCCTTGCTGATTTCACTG	TTCAAAGAGCTTGGGAGAGG	3191246	3191803	558
Iin00666_intron_2	I1	GTCCGAAGAGGCTTCACAAG	CGGAAATTGATCTCCCAATG	3190877	3191196	320
Iin00663_intron_7	I1	TGGTGGTGTCACTCCAAAGA	TAGAGCATTTGCTCCAGCCT	3181088	3181262	175
Iin00663_intron_4	I1	GATAGTGGAACCGGACCAGA	AATGGGGTTCCAGGGTTTAG	3180499	3180758	260
Iin00663_intron_2	I1	TCATGGTATTGTGAAGGCCA	ATCCAGTCACAACCTGCACA	3180033	3180277	245
Iin00660_intron_1	I1	ACACACCTTTGGGTGGAGAG	AATCGATCATGGGCTTTCTG	3142521	3142979	459
Iin00659_intron_14	I1	CAGACACTGGATTGGCTTCA	TCTGACGATCGAATCCCTTC	3140188	3140334	147
Iin00659_intron_12	I1	GGATCTCTTCTCGTACATCTGGA	CTGTGAGTTGAAGGAACAAAGG	3139876	3140071	196
Iin00659_intron_13	I1	CTTTGTTCCTTCAACTCACAGG	TGAAGCCAATCCAGTGTCTG	3140051	3140207	157
Iin00659_intron_9	I1	GCAATGAAAGATGGGAAACC	GAAGAACATGCCTCGGTGTT	3139185	3139444	260
Iin00659_intron_8	I1	CATCAACCCCTGTCTGGACT	GGTTTCCCATCTTTCATTGC	3138992	3139204	213
Iin00659_intron_7	I1	GGTATATGAGCTGCTCCGCA	AGTCCAGACAGGGGTTGATG	3138848	3139011	164
Iin00659_intron_6	I1	TTGGGAAGTCCACAATAGCC	GCGGAGCAGCTCATATACCA	3138697	3138866	170
Iin00659_intron_4	I1	TCTCAGAAAGATTTGGAAACCA	CATAACCACGTCGCTCCATA	3138361	3138508	148
Iin00659_intron_5	I1	TATGGAGCGACGTGGTTATG	TTGTGGACTTCCCAACACAA	3138489	3138711	223
Iin00659_intron_2	I1	TGAAGGTATGGCTTGGAGATG	TTCAAGAGCAATCTTCACGG	3137980	3138226	247
Iin00658_intron_27	I1	AGTCAGCCGGAAAATCAGC	ATCCTCTCGTGCGACTTCAC	3118736	3118950	215
Iin00658_intron_23	I1	GAATGCATCTCTTCTTCGGC	CCTTTCTTTCCCAAGTGAGTG	3118030	3118220	191
Iin00658_intron_18	I1	GCTTTCCTTGAGAAGCTCCA	AGGCATCAATTTCACCCTTG	3116821	3117061	241
Iin00658_intron_20	I1	TCAAGGAGGCTGAGGCTAGT	CAGGGCCCCAAAGATTTTAT	3117249	3117632	384
Iin00658_intron_21	I1	ATAAAATCTTTGGGGCCCTG	TTGCGTTTCTTTGCAATCTTT	3117613	3117869	257
Iin00658_intron_19	I1	CAAGGGTGAAATTGATGCCT	ACTAGCCTCAGCCTCCTTGA	3117042	3117268	227
Iin00658_intron_12	I1	TTACTGCATTTGGAGGGGAC	CCTCTTAGCGTGAGCGAATC	3115074	3115476	403
Iin00658_intron_9	I1	GGAGAAAGAGGTTGAGAAGGC	GACGCTTTTTCCAGAAAGGA	3114553	3114721	169
Iin00658_intron_10	I1	CGTCAGCTGGAAGGAAAGAG	TTTGCCTCTTTTGATGGTCTC	3114718	3114916	199
Iin00658_intron_11	I1	GAGACCATCAAAAGAGGCAAA	CACATGGGAGCCAATAGGAC	3114896	3115177	282
Iin00658_intron_8	I1	CAGGGATCGTGTTAGAAGGC	CCTTCTCAACCTCTTTCTCCAA	3114304	3114572	269
Iin00658_intron_6	I1	CAGTGCGTTACGTGGAAAGA	GCTTTCTTCTTGGTCAAGCG	3113266	3113871	606
Iin00658_intron_4	I1	AAAAGGAGGAGCTACGGGAA	CCACGCATGGATTATCAACA	3112791	3113003	213
Iin00658_intron_3	I1	TGCCGTTGTCCAAGTAGAAA	TCCCGTAGCTCCTCCTTTTT	3112424	3112809	386
Iin00658_intron_2	I1	TGTTGCATTCGGGTGTAGAG	TTTCTACTTGGACAACGGCA	3112175	3112443	269
Iin00658_intron_1	I1	ATCAAACAGCGTTCTGGGTC	TGCAACACACAGAGCAGTCA	3111626	3112181	556
Iin00654_intron_7	I1	GACCATGCTCGTAAAACGGT	ACTCCGCGCGACATTAATAC	3094440	3094708	269
Iin00654_intron_8	I1	GTATTAATGTCGCGCGGAGT	TGCCATGAACTTCAAGAACAG	3094689	3094838	150
Iin00654_intron_6	I1	CTCCCCGTGTTTGGCTAACT	TACGAGCATGGTCTTGGCTA	3094251	3094452	202
Iin00654_intron_2	I1	AAGGAAGCCATACTTGCCCT	ATATTCCTCCGCCACAGATG	3093284	3093476	193
Iin00653_intron_2	I1	AGCCTGCTTCTTTTCCCTTC	ATCACCGATCTGTCTCCCAG	3091274	3091460	187
Iin00651_intron_7	I1	ATTCCCGGTAAGATTCAGGC	GTCGAGCGTGAACAGAATGA	3085029	3085371	343
Iin00651_intron_8	I1	GACCGCACCAAAATCAACTT	CATGTGGCGAGAAGACAAGA	3084784	3085069	286
Iin00651_intron_6	I1	GTGCAGCGACATAAACTGGA	CTTGTTCAAAGCGGAAGGAG	3085448	3085642	195
Iin00651_intron_1	I1	TTCCCCGACAAAACTACCAG	CATCTCACAACAATGGCAGG	3086495	3086673	179
Iin00651_intron_2	I1	TTCGATATCCGTCAAAAGGG	GGTTTCCGTTGGAAAGATCA	3086135	3086312	178
Iin00650_intron_6	I1	GCGTCCTTAGCAGCTTGTTC	CAGCCTACGCTGATGATGAA	3082380	3082774	395
Iin00649_intron_9	I1	ACGCAGGGCTCATTCATTAC	TTGGGACTGTGTTGTACGGA	3077687	3077974	288
Iin00649_intron_5	I1	AATGTGGAATGTTTCGGAGC	GGGAAACTAGCTTCTGTGCG	3079814	3080095	282
Iin00649_intron_2	I1	GCTTAACGCTCTTGCTGCTT	GCAACAACGTGTTTGCTTGT	3080783	3081105	323
Iin00648_intron_4	I1	AAGCGCTTGGATTCTTTGAA	ATTTCGGACGTTACACCGAG	3073812	3074119	308
Iin00648_intron_5	I1	TCTCTCCCTCTCCATTTCCA	GTGATATCCAAAGCCGGAGA	3073177	3073654	478
Iin00648_intron_2	I1	GCTTTAGAGATTGCATCGGC	TCGACCACAACGGTTTACAA	3074312	3074552	241
Iin00648_intron_1	I1	TGTAAACCGTTGTGGTCGAA	GTAGCGATCAAGGGGAACAA	3074534	3074778	245
Iin00646_intron_12	I1	TCTAGCCCACATCCTATCCG	AGGTTTCACTGTGGGACCAG	3064102	3064301	200
Iin00646_intron_10	I1	TTGTCTGATGCGTTACTCGG	TGCTTGATGTGGGTCTATGG	3064359	3064658	300
Iin00646_intron_8	I1	TACCACATCACGGTTCGCTA	GGAATTGTTAAACTCATGGGC	3064926	3065074	149
Iin00646_intron_7	I1	ACAGCCGTATCAAAGCCAAA	TCCGTGAAGGAAGTCGAGAG	3065139	3065340	202
Iin00646_intron_4	I1	CCCCACATGTCACTATGCAA	TTTGCCTGCTCAAGTTCCTT	3065810	3066025	216
Iin00646_intron_6	I1	ATTGTCTTGGGGATGCCTG	GCAAAAGGGTGCAGAGAAGA	3065279	3065444	166
Iin00646_intron_3	I1	TCCTCGCTTACTACCCTTCTGA	GCTGTTTCTGTAGGCGAACC	3065967	3066136	170
Iin00646_intron_5	I1	ATCAATTGTCTTGGGGATGC	GGACATGATACTGCGAAGATTG	3065275	3065615	341
Iin00644_intron_1	I1	ACGAAACTCCCTCGAATCCT	TGCTTCTTGGGCTTGTTTCT	3059907	3060211	305
Iin00645_intron_1	I1	ACATCACCGGAGGTTGAGAC	CTGGAAAACCCGAAACTTGA	3062762	3063342	581
Iin00642_intron_1	I1	TGGAGCCAATTGGATTTTTC	TAAGCTGGCGGAGGAAATTA	3052292	3052967	676
Iin00638_intron_1	I1	TTAACTCAAACCCGATTCCG	TCAAGTACGCAAATTGCAGC	3038605	3038955	351
Iin00636_intron_7	I1	GATTTGTTGGGGAAGTGGAA	GCTACTGGTGGAGGGAATCA	3018497	3018764	268
Iin00636_intron_4	I1	TCTGCATATGATGTGCCTCC	GATCATCCTTTTTGGTGGCT	3019196	3019363	168
Iin00636_intron_3	I1	TGTGTAGCAAAGCACTTGCC	GCATCATCAACGAAGAGCAA	3019311	3019559	249
Iin00619_intron_2	I1	GCTGTGGTTCGTCCTTTTGT	TCAATCTATCCCTTCGTCGG	2911308	2911486	179
Iin00618_intron_15	I1	AATCTCGGACATCCAACTCG	CAAATTTTGCTCCCACAGGT	2904559	2904805	247
Iin00618_intron_14	I1	CAAAGAGAAACTTTTGGCGG	CGAGTTGGATGTCCGAGATT	2904414	2904578	165
Iin00618_intron_11	I1	TTTGGGATGCTTTGTCCAGT	GCTTGGGATCACCAATGAGT	2903546	2903871	326
Iin00618_intron_9	I1	CAGTTACTGGTGGGGATGGT	TGGGGACAAACTCCAATCAT	2903255	2903434	180
Iin00618_intron_10	I1	ATGATTGGAGTTTGTCCCCA	ACTGGACAAAGCATCCCAAA	2903415	2903565	151
Iin00618_intron_3	I1	TTTAAAGAATTTGCACGCCC	TCCAAAGAGGACCAAGGAGA	2901611	2901955	345
Iin00617_intron_14	I1	GTCCAGTGCTAGGCTCATCC	GTGTGGCCATTTCGCTTATT	2896350	2896499	150
Iin00618_intron_2	I1	ACATCCTTTGCAAGTCCCAG	TAGTTGCGCCTTTAGCAACA	2901321	2901653	333
Iin00617_intron_15	I1	CCGTCTACAAAAATCCCCAA	GTGTGGCCATTTCGCTTATT	2896065	2896499	435
Iin00617_intron_13	I1	CGCTGTATTTTCCAGCAGGT	CATCTTCTCTTCTACGGGCG	2896521	2896730	210
Iin00617_intron_9	I1	CGCGGTATAAGGAAAATCCA	TGGTATTTGGAACTGGGCTC	2897627	2897836	210
Iin00617_intron_7	I1	CTAGGCCGTGCATTTTCATT	AATTGAACCGGTCACACCAT	2898164	2898525	362
Iin00617_intron_8	I1	ACTTCATCCCGTTTCCACTG	ATCGCCCTTGCCTTTCTAGT	2897579	2897999	421
Iin00617_intron_1	I1	GAAGAGTGGAACCAGGACGA	CCGTGTGATATCCGAGTCCT	2899725	2900143	419
Iin00614_intron_2	I1	GGCCTGAAACGTTCAAAAAG	CCTGGTTCCGTCAAACAACT	2890786	2890985	200
Iin00614_intron_4	I1	CTGGCATGTGGAAAGTTTGA	TTCCGGATTTGGTACTCAGG	2890294	2890505	212
Iin00614_intron_5	I1	ACTGCGCTCTTTGTGGAACT	GGCTTCAGCCTGTAGGAGTG	2889945	2890229	285
Iin00614_intron_3	I1	GCTCCTGAGTACCAAATCCG	AGCTTCGGCCTAGATGTCCT	2890483	2890647	165
Iin00613_intron_14	I1	TCCATCCTCGCTATTCCATC	GGTCTCTGTCAATGCAGCAA	2882910	2883044	135
Iin00613_intron_10	I1	GTGCCGGTTCTATCCACAGT	GTCCTGAGTGGACATCGGTT	2884080	2884357	278
Iin00613_intron_7	I1	TTTTCACCCGGTTTTTCTTG	TCGCATTGTTCTTGAAGGTG	2885219	2885695	477
Iin00613_intron_4	I1	AAATTCCCAGAATCCCCAAC	AGGTCAGAGAGCCAGGTCAA	2886254	2886684	431
Iin00613_intron_3	I1	TTGACCTGGCTCTCTGACCT	TGCTTGTTGTTGAAAATGGC	2886665	2886809	145
Iin00613_intron_2	I1	CAAGGTAAACCGTGCCAAAT	CGCAGGGGAGGTATAGATGA	2886828	2887053	226
Iin00612_intron_4	I1	GGTTGCAGACATTTCCTTCC	ACAATGGAGACGAGGACACC	2881207	2881399	193
Iin00612_intron_1	I1	CTTTCGTTTCGCTCCAGAAG	ATTCTTCGAAACGATCCAGC	2879239	2879461	223
Iin00610_intron_2	I1	AGCTGTTTCTAGGACCGCAA	CTTGTTCGTACGACCTGCAA	2875889	2876597	709
Iin00610_intron_3	I1	GCAGGTCGTACGAACAAGGT	GCGGAAGGAATGACTTTGAA	2876580	2876800	221
Iin00609_intron_3	I1	GCTGTTGGTCATACCGGAGT	AAAAAGCTCTCGCTTTTCCC	2873332	2873541	210
Iin00608_intron_3	I1	AAGTTCCGTCGTTGACTTGG	TGGATTCGTAACCTTGGAGG	2869695	2870158	464
Iin00608_intron_2	I1	GGCCTCATCAACGGTATCAT	GCACCAAGAAGGTCTCAAGG	2869959	2870282	324
Iin00608_intron_1	I1	ATCTCATGTCCGATTCCTCG	TTTGGTACGGGCAGGACTAC	2870370	2870950	581
Iin00607_intron_3	I1	TGCAGACATTTGGACAGAGG	GAGCCAACCCATTCAACACT	2867991	2868784	794
Iin00605_intron_4	I1	CTGATGAGCTCTTTGGGTCC	CGCTGCCAGGTTTCTTCTAC	2858458	2858716	259
Iin00605_intron_2	I1	TTACCTTTGAACGGCGAATC	ATGGAGAGCGAAGGAAGACA	2859783	2859986	204
Iin00604_intron_7	I1	GCTGTTGTGTCTGGGGAAAT	TCTTTCATTTTCCTCCCACG	2856345	2856648	304
Iin00603_intron_2	I1	TGCCTCTCTTAACACCATGC	GTTGCTCAGGCATATCGTCA	2851753	2852008	256
Iin00601_intron_15	I1	GTTTGTGGCACTACGAGACG	CGTCAAAAACTGTGAAGGCA	2845812	2846014	203
Iin00601_intron_10	I1	CTTGGCATCTGGGTTTGAAT	AAGGATCAACGTGGTGCAAT	2844660	2844903	244
Iin00601_intron_11	I1	ATTGCACCACGTTGATCCTT	ATGAATTGCTTCCGTTGAGG	2844884	2845142	259
Iin00601_intron_5	I1	CAACAGCAGTTTCTCGGTGA	CAAGGGACTCCTCAGCATGT	2843531	2843859	329
Iin00600_intron_3	I1	TCCAGACAAGACGAGCACAC	TTCCCAGATATCGTCGAAGG	2838547	2839151	605
Iin00601_intron_1	I1	CGAGAGGTTTCAACGGACTC	GTCTCGCAAATTGGAAGCAG	2842545	2842785	241
Iin00600_intron_2	I1	GCAAGAACTTGCTCCTCACC	GTGTGCTCGTCTTGTCTGGA	2838156	2838566	411
Iin00600_intron_1	I1	CAGGCATGAAGCTTTTCCTC	GTGCTTTCTGGCAAAGGGTA	2837820	2838107	288
Iin00597_intron_11	I1	CAGACCGGACAGCTTCATAA	GGTGGGTCAATCTCAGTCGT	2828628	2828917	290
Iin00596_intron_9	I1	GCGCCCACCTGTTACTGTAT	TGCTCGTCAATGGCAGATAG	2826164	2826845	682
Iin00596_intron_10	I1	CTATCTGCCATTGACGAGCA	GAAAGCATATCCGACGTTGC	2826826	2827034	209
Iin00596_intron_5	I1	AAGGACGCGAGTAAAGGAGC	CTTTCCAGCAACCTCGAGTC	2824491	2824772	282
Iin00596_intron_8	I1	GCATGCCAAATCTTCATCCT	ACTCGGCTGATTCTGTTGCT	2825379	2826113	735
Iin00596_intron_1	I1	CCTTCCCACTTTCGTGAAGA	AACTGCTTTCCCACTGGCTA	2823077	2823465	389
Iin00596_intron_4	I1	GGAGACATCCAGGCTTTTCA	ACTCGCGTCCTTTTCTGAAG	2824221	2824502	282
Iin00596_intron_2	I1	GCTGAAGCCACAATCTAGCC	AAAGTCACCCATCACTTCCG	2823374	2823865	492
Iin00594_intron_9	I1	GCAACCGCCCTACAAAAATA	CCTGAGGAGCTTGTTCGATT	2813175	2813458	284
Iin00594_intron_7	I1	CCTTCTCAAGTTCCTGGGCT	TTCACTGTCACGTAGGCTGC	2813904	2814256	353
Iin00594_intron_8	I1	TTGTCCTAGCACAGCTCCAA	CAGCCCAGGAACTTGAGAAG	2813549	2813924	376
Iin00594_intron_6	I1	GCTTGTTGAGATCTGGCCTC	TTGGCAAATCAAACTTGCAG	2814210	2814628	419
Iin00594_intron_1	I1	TAGTCACCATGACGCAGACC	TCCTTCCGAAGTTCTCGATG	2815726	2816059	334
Iin00594_intron_3	I1	TATACGCTGCCGTGCATTAG	CAAATACACTCGACGAGCCA	2815177	2815554	378
Iin00594_intron_2	I1	AACCGTGCTGAGCAGTACCT	ATGCGACATTTGCATTTTGA	2815597	2815807	211
Iin00593_intron_18	I1	ACTAAAAGGCGGAAAAAGGC	AAAGGTCGGACTCCACTTCA	2805613	2806015	403
Iin00593_intron_14	I1	TCCGTCCACCGTAGAAAGAC	GTTGATGCAGATCAGACCGA	2807293	2807723	431
Iin00593_intron_13	I1	TCCGTCCACCGTAGAAAGAC	GTTGATGCAGATCAGACCGA	2807293	2807723	431
Iin00593_intron_11	I1	CCATGGCTTGCGGTAATAGT	TGGTTCTCCTACAGGGGATG	2808006	2808317	312
Iin00593_intron_10	I1	TAGACTGGTGTGCGTAAGCC	GCTTCTTCAAACAGGCAAGC	2808406	2808749	344
Iin00593_intron_9	I1	GCTCCATTTGATGTAGTAGCTCG	ATGCTCATCTCCGCTTCTTC	2808575	2808761	187
Iin00593_intron_12	I1	TAGCAGCCCAGGACTGTTTT	CAAGCCATGGAATTGGTCTT	2807817	2808015	199
Iin00593_intron_8	I1	GCTTCCGCATTAGAGAGTGC	AGGACTTACATGGCGCAAGA	2808806	2808972	167
Iin00593_intron_6	I1	TCCAATCGCGTACTCTTTCTT	CGGTTTGACAAAGCTTCCAT	2809083	2809258	176
Iin00593_intron_7	I1	TCTTGCGCCATGTAAGTCCT	AAGAGTACGCGATTGGATGTG	2808953	2809099	147
Iin00593_intron_4	I1	TTCACAAAGTGAAGCAACCG	TTGCTCTACGAGAAATTGGGA	2809432	2809766	335
Iin00593_intron_5	I1	TTGTCAAACCGTTTACGTGC	GACCGGTTGCTTCACTTTGT	2809248	2809454	207
Iin00591_intron_13	I1	AGGATTCGATGCAGATTTGG	ATGCTTGTTGGAGACGATCC	2787333	2787599	267
Iin00591_intron_12	I1	AGGATTCGATGCAGATTTGG	ATACTACGGGGCATACGCAG	2787333	2788050	718
Iin00593_intron_1	I1	AGCAACTCCGCACTCTCTTC	TCTAAGCTCGATGATTCGCC	2810128	2810615	488
Iin00591_intron_11	I1	AAAGGGTCCAAGTTTGCCTT	AGGTGGGCAAAATCAAAGTG	2788770	2789159	390
Iin00591_intron_10	I1	TGGCTCTATCTTCCACGGAG	AGGTGGGCAAAATCAAAGTG	2788984	2789159	176
Iin00591_intron_8	I1	CTCAGGAGCTTCTTCGCCTT	GCGATTTCAACTGGAACCAT	2789345	2789597	253
Iin00591_intron_9	I1	CACTTTGATTTTGCCCACCT	AAGGCGAAGAAGCTCCTGA	2789140	2789364	225
Iin00591_intron_6	I1	AGCTAACGAACACGCTCCAT	CAAATGAGTGGCGTTTCAGA	2789845	2790048	204
Iin00591_intron_5	I1	TCTGAAACGCCACTCATTTG	AAACCTTGACTGCATCGGAC	2790029	2790269	241
Iin00591_intron_7	I1	AACAGAGGACGGCACATTTC	AGAGTGGATGGAGCGTGTTC	2789646	2789871	226
Iin00591_intron_3	I1	CGACTTACATTAGGCTCGGG	TTCCATCGAAGCTCCTTTGT	2790434	2790622	189
Iin00591_intron_2	I1	CACGACAAAGGAGCTTCGAT	AGAGTTATGGCACGCTTGTG	2790599	2790906	308
Iin00591_intron_1	I1	TCTCACCTGCTCGATGTGTC	AAACTTTTCCTCCGCTGGTT	2790810	2791117	308
Iin00588_intron_2	I1	AAAAGAAGCATCGGTTGTCC	TCCTTATATGCGTGAATATCTGC	2774405	2774612	208
Iin00588_intron_3	I1	CGGTTTAGGCGTTTCGTATC	TCGAATTCAGGATGGTGACA	2774277	2774454	178
Iin00587_intron_8	I1	GAGCCCCGACAGCTTATACA	TTTCCTTCCATGCCTTCTTG	2772897	2773078	182
Iin00587_intron_9	I1	CAAGAAGGCATGGAAGGAAA	GAACAGGTTGGAAGTGATCCA	2773059	2773259	201
Iin00587_intron_3	I1	TGGGTCTGCTTTTGCTTTCT	GGAACTGTTGATGACCGGAT	2770479	2771236	758
Iin00582_intron_8	I1	CGAGGTTGTCAACAGCATGA	AAGGCTGTTGGTGGTATTGC	2761858	2762480	623
Iin00586_intron_1	I1	GCTTCGAAGGATGCAGACTC	GACCTCAAGCCTCTGTTTCG	2767374	2767911	538
Iin00582_intron_6	I1	AGATGGGATTCATCAGCAGG	GTTTGGAGAAGCCCAAGTCA	2761399	2761723	325
Iin00582_intron_5	I1	TGAAGAGCTACTTCCTCGCC	CCTGCTGATGAATCCCATCT	2761218	2761418	201
Iin00582_intron_1	I1	CAGTGGCATCAGAGACAGGA	TTGCACGGGGAGAAAAATAC	2759964	2760409	446
Iin00582_intron_2	I1	GTATTTTTCTCCCCGTGCAA	CCAAAACCTCTTCCCGATTT	2760390	2760770	381
Iin00579_intron_3	I1	GAGCACATGTAGCCAGCAAA	TTCGAAAACCCAATACTGCC	2744490	2745037	548
Iin00579_intron_2	I1	CAAGGCCATTCAACACATTG	TGCTGGCTACATGTGCTCTT	2743992	2744507	516
Iin00578_intron_4	I1	GATTTTCGCTTGTTCTGGCT	GTAGCCTTTGTACGGTGGGA	2739582	2739971	390
Iin00576_intron_2	I1	GAGTGCGAAGAACAACACCA	CTCCGAGTGCAAGCACAATA	2727226	2727464	239
Iin00576_intron_1	I1	CATCGGGCTATTCTCGTTGT	TTTTCTCGTTCCCCAAGATG	2727160	2727693	534
Iin00575_intron_3	I1	TTGATGTAACTGGACGTTCTCTTC	GTTCAGGGAGCAGTTGGAGA	2718374	2718553	180
Iin00573_intron_2	I1	TGGAATCAATGGAGGAGGAG	GACCCTCGTGAACCTGACAT	2700893	2701502	610
Iin00575_intron_2	I1	TCTCCAACTGCTCCCTGAAC	TCCAAAGAAGTTTGGGCAAG	2718534	2718897	364
Iin00573_intron_3	I1	CGGAGAGTTTCAAGTCGAGG	TCTGTTTCTCGATGATTGCG	2701900	2702270	371
Iin00570_intron_12	I1	GGAAACCCACTTACTCGACG	TCTACCACCACCACCTCCTC	2685094	2685485	392
Iin00573_intron_1	I1	TTCCCATTAACCACCACCAT	CTCCTCCTCCATTGATTCCA	2700750	2700912	163
Iin00570_intron_10	I1	CCAAAGCTGTTGGTAGGGAA	TTCTGCTGATATCCCGGAAC	2684676	2684893	218
Iin00570_intron_11	I1	TTCCGGGATATCAGCAGAAG	CGACGTCGAGTAAGTGGGTT	2684875	2685116	242
Iin00570_intron_9	I1	TTATATTCATCGTTCAGGCCG	TTTCAATCCTTGATACGCCC	2684417	2684621	205
Iin00570_intron_4	I1	AATGTTGAGAATGGGCTTCG	GCGTCTGGACATTTTTAGGG	2683335	2683565	231
Iin00570_intron_2	I1	ACATTGGCGTTCGTCTTACC	CCTGAGGTTGGTAGGGATCA	2682769	2683078	310
Iin00567_intron_1	I1	AAAAGGTGTGATCCCTGACG	GTTCTGCGCCAGAAGAAAAC	2672877	2673647	771
Iin00566_intron_26	I1	CTCCTCTCTTGCTGCTGCTT	CTCCTCGGATCATTCATCGT	2661151	2661810	660
Iin00566_intron_23	I1	TGAAACCGAGAACAATGCAG	TTGCGTAGCTTCGTTGGTAA	2662503	2662714	212
Iin00566_intron_17	I1	GGCCCTGAGAAATTATTGCC	AATACCAGCTGAGCTTGGACA	2663430	2663585	156
Iin00566_intron_18	I1	CAGGCAATTGTCCACAGAGA	TGGCAATAATTTCTCAGGGC	2663269	2663450	182
Iin00566_intron_16	I1	TCCAAGCTCAGCTGGTATTTT	GATCCATACCATTGGCGTTC	2663567	2663739	173
Iin00566_intron_10	I1	GCAAGAGCCTGCATTAGACC	TTGGTTTTCTCCAAGTTGCT	2664511	2664684	174
Iin00566_intron_14	I1	AACGGTTGTTGGCAAGATTC	TGGGAAGTATCCCACCTGAG	2663902	2664079	178
Iin00566_intron_5	I1	ATCTGTGTTAAGGTTGCGGG	TGGAGACATACCCTTCTCATTC	2665326	2665552	227
Iin00566_intron_4	I1	GAGTGTCCAGATGCTTGAGTTT	TTGGAAACTGTGCTTCCCTT	2665506	2665686	181
Iin00565_intron_9	I1	TCAAAGGAAACCAGAGCAGAA	GCAGGAGCTTTGAGTTCCAT	2660254	2660477	224
Iin00566_intron_2	I1	GCAAATTCGGTAGACATCCAA	GCGACAACGTTAGCTTCTCC	2665819	2666002	184
Iin00565_intron_4	I1	TGCAAAACCAAGACACCAAA	GGGTTCCTTTGGAACAGTGA	2659254	2659438	185
Iin00565_intron_3	I1	GCAAGGCAGAACAAACCATT	GCCCTTTGGTGTCTTGGTT	2659060	2659277	218
Iin00565_intron_1	I1	CGATTTCTCCAGACCAGAGC	TTTCCAATTGAACTTTGGGC	2658541	2658790	250
Iin00564_intron_5	I1	TGAAAGGCTATTGGGTTTGG	CTCGGTTTGAATTTCCGAGA	2656210	2656582	373
Iin00564_intron_4	I1	TTTCTCGGAAATTCAAACCG	TCTGATTTCTCGGTGGATGA	2656561	2656813	253
Iin00668_intron_1	I1	CCAAAAGGCTTTCTTGAATCC	TCTTGAATATGCTTTGCAGCTT	3197287	3197514	228
Iin00670_intron_3	I1	GGTGAGGATGCTGCTAAAGG	CCTGTGGCAATCTGTTTGAA	3207998	3208262	265
Iin00670_intron_4	I1	TTCAAACAGATTGCCACAGG	CTCTGCATATGCCGTTGAGA	3208243	3208404	162
Iin00672_intron_2	I1	ATGAAGCAGCCTACGACCAC	GGGAAGCAAATTCATAGCCA	3218373	3218541	169
Iin00672_intron_3	I1	CCCATCAACGAATATGACCC	TTGACGTTTTTACTGGCGTG	3218088	3218304	217
Iin00670_intron_11	I1	AAAGTTGTGGATAGGCGTGC	TTGGAGGAATCTTCACAGGC	3209642	3209844	203
Iin00672_intron_4	I1	GGGCCCACTCTATTATCATCA	GGGTCATATTCGTTGATGGG	3217751	3218107	357
Iin00673_intron_3	I1	ACCAAGAGGTCGCAGAAGAA	TTGGTGGATAGTCCATGGGT	3229430	3229681	252
Iin00673_intron_4	I1	ACCCATGGACTATCCACCAA	CCAACCCACGATATCAGCTT	3229662	3229964	303
Iin00673_intron_5	I1	AAGCTGATATCGTGGGTTGG	CCAGTTCGACGCATTTTCTT	3229945	3230275	331
Iin00676_intron_3	I1	CTTGTCCTCTCCTCTTCTTGCT	TTAAGTTCGTCCCAGCGTTC	3242198	3242475	278
Iin00674_intron_3	I1	CGGCGTGATAGGATAAACCA	GGCATCATCATCTGTTGTGG	3234165	3234431	267
Iin00674_intron_4	I1	CGCCTATTGCTAACCGAGAC	ACTCGAAGAACTTGAGGGCA	3234626	3234890	265
Iin00676_intron_8	I1	GTCTGCTCGAAAAGGAAACG	GAACGCCTTTACCCATCAAA	3243471	3243684	214
Iin00677_intron_8	I1	GCAATGGCAAAAGGAATGTT	CCTGCTCAGCTGTCGAATC	3245034	3245202	169
Iin00677_intron_10	I1	GTTTGAACATGTTGCCTTCG	CCAGACGCATTCTACAAGCA	3244627	3244873	247
Iin00677_intron_9	I1	TGCTTGTAGAATGCGTCTGG	ACATTCCTTTTGCCATTGCT	3244854	3245052	199
Iin00682_intron_10	I1	TCGTACCTCGATTCTTTGGG	CCAAGTCTGCCAAATCACCT	3267791	3268568	778
Iin00682_intron_8	I1	TTTGCTTTGTCCAATGACCA	ACTGCTTTCTTCGGTGACCT	3268754	3269044	291
Iin00682_intron_7	I1	GAGACTGCGACTGAGGCTCT	GCATGTTGCCATGTTGAATC	3269164	3269387	224
Iin00684_intron_1	I1	TGGAGCAAGCTCCTTGAGTT	CTCTCCACACGAGTTCGTCA	3276480	3276853	374
Iin00682_intron_18	I1	ATTGCACCAGTCACAAACCA	TACGGTATCAGCCGAAGGAC	3263476	3263852	377
Iin00684_intron_2	I1	CACCAACTCCAAGACCACCT	CGTGGACAGACATCGTGAAG	3276306	3276526	221
Iin00685_intron_4	I1	GCATGTTGAAGCTAGGCACA	TCAATGCCCATGATATTGGA	3278569	3279027	459
Iin00685_intron_2	I1	AGTGAAGGTGAGAGGGAGCA	TGCATCTTCATCATCCGAAG	3277840	3278322	483
Iin00685_intron_6	I1	ATGCTCGGTTTGTAAGGTGG	TGGGAATTTGACGTTAGGGA	3279608	3280033	426
Iin00685_intron_5	I1	ATATTGTGCGCCATAGGCTT	CCACCTTACAAACCGAGCAT	3279120	3279627	508
Iin00685_intron_3	I1	TTCGGATGATGAAGATGCAG	CCTTCTCAGAGCCCTCTTCA	3278304	3278495	192
Iin00685_intron_7	I1	TCCCTAACGTCAAATTCCCA	TTGCCTGACTCAGCTTTGTG	3280014	3280274	261
Iin00685_intron_8	I1	CCTCAAGGCTAGCACAAAGC	GGCGTTCATAATTCGTCGTT	3280243	3280536	294
Iin00685_intron_10	I1	CGTCAAGGCGAGTGGAGTAT	CTCGATCCCTTTCCTTTTCC	3280675	3281033	359
Iin00685_intron_9	I1	ACCACTATGGTTCTCACCGC	TAGCCTTTCCTCCTTCCTCC	3280451	3280848	398
Iin00686_intron_1	I1	AGTCACCTCCTTCCCATTGA	GACATCGATCAGGCGTACCT	3294183	3294577	395
Iin00686_intron_4	I1	ATTGAAGCGAGCAGAGCATT	ACTTTCCCGTGATGAACTGG	3292911	3293418	508
Iin00686_intron_2	I1	TATGCTTGTCGCACTTCTGG	TGTTTGTCAATTCAGCTCCG	3294084	3294265	182
Iin00686_intron_3	I1	ATTGAAAACAAGGTCGGCAC	GATCGGGAAGTTCCATCAGA	3293616	3294049	434
Iin00686_intron_6	I1	ATTTGCTTTGCGGACTCTGT	ACAGCCTCAAACACCCAATC	3292549	3292710	162
Iin00686_intron_7	I1	GCACAGACCTGCAAGGTACA	GAGGAAGTTTTTATCCCGCC	3291904	3292340	437
Iin00686_intron_8	I1	GTTTTTCCAGCTCCTGTTGG	TCAGACAGTTTACCACACAAATGA	3291883	3292029	147
Iin00686_intron_14	I1	GCTTGGTGACCTTGTCGAAT	GGCATCACCGAGCATAACTT	3290496	3290672	177
Iin00686_intron_17	I1	GACAGTGTGTGCAGGCAGAT	ACGGAGAGGCTGTTTTCTGA	3289809	3289972	164
Iin00686_intron_15	I1	CCAGAGTTTCATTTTCCCGA	TCAATTCGACAAGGTCACCA	3290197	3290518	322
Iin00686_intron_19	I1	CTTTTGTCAAACTGCGGTCTC	GGGTGGAAAGACTTGGGAAT	3289436	3289592	157
Iin00686_intron_20	I1	TGTCACAGTTCCCAAAACCA	CATCACATCCCATGACAAGC	3289183	3289420	238
Iin00686_intron_16	I1	ATACCGAAGCCAGCTTCAAA	CGGGAAAATGAAACTCTGGA	3290010	3290215	206
Iin00686_intron_18	I1	ATTCCCAAGTCTTTCCACCC	ATCTGCCTGCACACACTGTC	3289573	3289828	256
Iin00686_intron_21	I1	CGAACCTCATCATTTTCGCT	TTAAACGCCGAAGTGGTTTT	3288645	3289215	571
Iin00686_intron_22	I1	GTTTGTTAGAAGGGCCTCCC	GGTTCGACGAGAAAAGTGGA	3288223	3288650	428
Iin00686_intron_23	I1	AGCATCCGAGACCAGAGAGA	GGGAGGCCCTTCTAACAAAC	3288048	3288242	195
Iin00686_intron_24	I1	CCCAATGTCTCTTTCCTCCA	TGTTGGAATACTGCAAGGCA	3287731	3287959	229
Iin00686_intron_25	I1	GCCAGCTGAATTGAAGGAAA	TGGAGGAAAGAGACATTGGG	3287552	3287750	199
Iin00686_intron_26	I1	AATCCACCAACGAAGAGCAG	TTTCCTTCAATTCAGCTGGC	3287359	3287571	213
Iin00686_intron_27	I1	TAGCCATCCGCTTCGTTAGT	AAGGATCGTTTTCATGGTGC	3287041	3287397	357
Iin00686_intron_29	I1	GCAACATTGCAAGTTCAGCA	TTGCGAATGGGTTGTATGAA	3286485	3286742	258
Iin00686_intron_28	I1	TTCATACAACCCATTCGCAA	TCTTGGTTGCATGCAGAGTC	3286723	3286957	235
Iin00686_intron_31	I1	GGGCGACTAAATCTGGAGTG	CGGCATGCAGGTTGTTTAC	3286002	3286251	250
Iin00686_intron_30	I1	ATGATCCAAGGCAATATCCG	CTCCAACTGGAAGTGGGAAA	3286127	3286532	406
Iin00686_intron_36	I1	CAAATTGCAACGTATGTCGG	CCTTGTTTCTGCTTTCAGGG	3284468	3284844	377
Iin00686_intron_32	I1	CGGCTCCTAGCAAGTGAATC	AAATGGGATGGCATTAGTCG	3285792	3285966	175
Iin00686_intron_33	I1	GAGCGCTCTGTCTGTGATGA	ATTCACTTGCTAGGAGCCGA	3285525	3285810	286
Iin00686_intron_34	I1	AATTGAAAAGGCCGATCTCC	GCTCTGTTCGGTTTGTTGGT	3285036	3285528	493
Iin00686_intron_35	I1	ATGCTATTCATCCTTGGGCA	TCAGTGATTTGGCTGACTGG	3284786	3285086	301
Iin00686_intron_40	I1	GCCCATAGTAAGCAGGATTAGC	AAGACGCCGTGCACTATCTT	3283456	3283752	297
Iin00686_intron_39	I1	ATAGTGCACGGCGTCTTCTT	TGGGAAAGCGGTTATTCTTG	3283736	3283984	249
Iin00686_intron_41	I1	ATCAAACGTGTTTTGCACCA	AACGGTTCTGTCCGTGAATC	3283300	3283532	233
Iin00686_intron_42	I1	CCGCCAAAATATGCAAAAAT	TATAGGCCCGGACACATCTC	3283030	3283180	151
Iin00686_intron_46	I1	GAGCCCTTCCTTTGGAGTCT	GGATCTACACGCTGCATCAA	3282061	3282319	259
Iin00686_intron_45	I1	CAGGGAAGTTTCCGGTTACA	TCTCAAGCTCATTGACGTGC	3282248	3282543	296
Iin00686_intron_47	I1	CCAAAACTAACCACCACGCT	AGACTCCAAAGGAAGGGCTC	3281870	3282080	211
Iin00690_intron_2	I1	GTGGAAGCCAAGAATGGAAA	CTGCAGCCAATCTGTTTTGA	3309348	3309880	533
Iin00690_intron_3	I1	AGATTGGCTGCAGAGACGAT	CTCGACCACCAACTCTCGAT	3309868	3310407	540
Iin00692_intron_2	I1	CGACCAGCTCTCCATCCTAC	ATGCCGGATTAGCACAAAAC	3325416	3325938	523
Iin00692_intron_1	I1	GCTGTTCCAACTCCTGAAGC	GTAGGATGGAGAGCTGGTCG	3324941	3325435	495
Iin00692_intron_4	I1	TGGACAAGACCTCCCAGTGT	CACCCACTTCCTTGACTGGT	3326313	3326847	535
Iin00693_intron_7	I1	TCGAGTCTACATGGCGTGTC	CCAAGTGAAGGCCAATATGC	3335301	3335533	233
Iin00693_intron_3	I1	TGTTGCAGTCGCTGCTAGTT	CTTCTGCGTACCATTTCCGT	3334271	3334493	223
Iin00693_intron_6	I1	TATTGGTGATCCACTCGGG	TCTTCCCTTGTGCAAACTCC	3334944	3335183	240
Iin00693_intron_10	I1	CAGTTACCTGGGGTGAAGGA	AAGAAGCGGGGAATCAGAAT	3336194	3336442	249
Iin00694_intron_3	I1	GGACCAGGTTAGAGGGAAGC	AGCTCGCTCTCTTGCATCTC	3339629	3340090	462
Iin00694_intron_1	I1	GACTGATGGTGCTCGAGTGA	CTTTGCTTACTTCGGCTTGG	3338896	3339243	348
Iin00695_intron_1	I1	ACTTTCGACGACTTCACCGT	TTTTTCAGGCGATAAGGTGC	3341628	3341843	216
Iin00695_intron_4	I1	AAGCCTCACCATAACCGTTG	GGCCGGATTGTTAAAGTGAA	3340910	3341216	307
Iin00697_intron_5	I1	ACAGGTTGCAATTGGGAAAG	TCCACAGTGACACCACAACA	3347895	3348339	445
Iin00697_intron_4	I1	GTCCATCCACTCGTGTCCTT	CTTTCCCAATTGCAACCTGT	3347606	3347914	309
Iin00697_intron_7	I1	GTTGTCCACCATCAGCAGAA	CATGGATGTTTCCTTGCCTT	3348530	3348732	203
Iin00697_intron_6	I1	TGTTGTGGTGTCACTGTGGA	CTTCTGCTGATGGTGGACAA	3348320	3348550	231
Iin00697_intron_8	I1	CAAGCAACCCATCTTTAGGC	CAAGTCTTGCACGCTTGGTA	3348818	3349013	196
Iin00698_intron_1	I1	AAGGTTGGGATGGAAAGACC	TACGCCCTTTCTTAGGCTCA	3350219	3350532	314
Iin00698_intron_5	I1	CGTCTTTGGGATCACATGTCT	ATGTTTTACGGTCACGAGGG	3351024	3351262	239
Iin00698_intron_6	I1	GATCCCTCGTGACCGTAAAA	TTCCTTAGGCATGCTCTTTGA	3351240	3351448	209
Iin00698_intron_7	I1	CATGCCTAAGGAATCCTGTGA	GCAGCAACAAACCGATACTG	3351436	3351609	174
Iin00698_intron_12	I1	CAGCTGAGGAGGACGAAGTC	TCCCTTGTTACCTCCCAAGA	3352386	3352643	258
Iin00698_intron_10	I1	TCCCATCGGTTGATATGGTT	AAGTGATATCCCAACGCCAG	3352046	3352235	190
Iin00699_intron_3	I1	TAGGCTCAACGTCAACAACG	GCTCCACAGGACAAGGGATA	3354389	3354754	366
Iin00699_intron_2	I1	GTCCTGTGGAGCCAAGAAAA	TCGAGTGTAGATGGCACAGC	3354743	3355196	454
Iin00699_intron_4	I1	TACTGACCGGAGCTGCTCTT	CGTTGTTGACGTTGAGCCTA	3354137	3354408	272
Iin00699_intron_5	I1	AAGGGGCTTTGAAGGACTGT	AAGAGCAGCTCCGGTCAGTA	3353800	3354156	357
Iin00699_intron_7	I1	ACCAATCGTAATCGGTGAGG	AACGTCTAGCGGAAAGCAGA	3353596	3353727	132
Iin00699_intron_8	I1	CCTACCCCTACCACCTCCAT	GAGTGCGCTCGAGGTAAAAC	3353433	3353709	277
Iin00701_intron_1	I1	CAACGTCAGGTGGTTTGTTG	GAAGGCAGAGCATGGTTCTC	3371325	3371975	651
Iin00699_intron_6	I1	TCTGCTTTCCGCTAGACGTT	GTGCTATCAAGCAAGAGGGG	3353708	3353877	170
Iin00702_intron_1	I1	CCAAGCCGAAGTTGAGAAAG	CCAAAAGATTATTGGGCTGC	3374431	3375221	791
Iin00704_intron_1	I1	TCCGTGTCATTAAAGATTGCC	TCTCGTCCGGTATTCTACGG	3376831	3377035	205
Iin00705_intron_4	I1	GAACGAGAACGACTCAAGCC	GCCTTGTTGAAGACGCAAGT	3391545	3391688	144
Iin00706_intron_3	I1	CTGCTTCGATTCATGCTTTG	GATCAATCGCTACTCCTCGG	3393597	3393796	200
Iin00706_intron_2	I1	ACTGATGAAGAAAGACCCCG	AACGTTGAGGCTTCTCCAAA	3393817	3394015	199
Iin00706_intron_8	I1	CGTACAGATGTGGAATCGGA	CAGGATACCCACAACGTGC	3392632	3392836	205
Iin00707_intron_4	I1	GGAATCACTTTGGCTGGTGT	ATCAGCTCCCGTACGTTTTG	3396110	3396566	457
Iin00707_intron_3	I1	GTGGAGATGGAGCAAATGGT	ACACCAGCCAAAGTGATTCC	3395783	3396129	347
Iin00707_intron_2	I1	CTTGTGGACGCACTTTTCAA	ACCATTTGCTCCATCTCCAC	3395586	3395802	217
Iin00707_intron_5	I1	CAGCTGTTCTTCCACAACGA	GGAACGTGACCTCCTTCCTT	3396458	3396778	321
Iin00707_intron_9	I1	ATTGAGCAGCTGCAGACAGA	AGCACGCTTTGAGAAATGCT	3397251	3397500	250
Iin00707_intron_7	I1	GGCAATAGCAAAACCGTGAT	CGGTTGGCATACTTCAATGT	3396915	3397085	171
Iin00707_intron_8	I1	CGTGCACGCAATATTCAAAA	TCTGTCTGCAGCTGCTCAAT	3397084	3397270	187
Iin00707_intron_15	I1	ATGGTGCCCAAAAACTGAAG	GCGTCGTCACTTTTCTGCTT	3398623	3398830	208
Iin00707_intron_13	I1	GGAGCTTGAACATTGCTCACT	CCACCACTTGAATAACGCTTC	3398190	3398417	228
Iin00707_intron_14	I1	GAAGCGTTATTCAAGTGGTGG	CTTCAGTTTTTGGGCACCAT	3398397	3398642	246
Iin00707_intron_17	I1	AGAACAGTTCAGGGCTTGGA	GCCATGAGTTTGTGCATCTC	3399014	3399452	439
Iin00707_intron_16	I1	GACGACGCAGCAAGAAAACT	CAAGCCCTGAACTGTTCTGAC	3398823	3399031	209
Iin00707_intron_21	I1	GCAAGCAATTGAGCATGAGA	GGCATTCTTGAGCAACTCGT	3399888	3400129	242
Iin00707_intron_19	I1	AAGACGGAAGAGGCATCTCA	GAGTTCCGGGACCATTAACA	3399570	3399769	200
Iin00707_intron_20	I1	TGGTGCAAGTGTTAATGGTCC	TCTCATGCTCAATTGCTTGC	3399741	3399907	167
Iin00707_intron_23	I1	ATTCGGTGGAAGAGGAAGGT	TGCAGTCGGCCTCTTTATCT	3400364	3400592	229
Iin00708_intron_5	I1	AACAAAACAGAATCCGGTGC	TTAATCCGGCGTAAGGAGTG	3405862	3406290	429
Iin00709_intron_4	I1	CCTTCAGAGCTTGGAGCATC	CTGGAGCGCTGATATGGATT	3417562	3417784	223
Iin00709_intron_7	I1	TCCAATGCTCCAACAATTCA	AGTTTGGTTCCGTCAACGAC	3418619	3418860	242
Iin00710_intron_1	I1	TCTGTTTCTCGAGGGCTCAT	GCCGGATCTTGTTGAGTTGT	3426486	3427260	775
Iin00711_intron_2	I1	CATGACGGAGACAAGCTTCA	TGCGATGTCATTTTGGTTGT	3443430	3444004	575
Iin00712_intron_2	I1	ACGGAGGTTTTGACGTTGTC	CATCTTCGGTTTCTTGGCAT	3467634	3468053	420
Iin00712_intron_1	I1	CTTCCTGTTTCTTGGCTTGC	ACAACGTCAAAACCTCCGTC	3467256	3467652	397
Iin00712_intron_4	I1	TCTGATAAATCTGGCGGGTC	TTTTAGGCATCTGGACAGGG	3468186	3468392	207
Iin00712_intron_3	I1	ATGCCAAGAAACCGAAGATG	GACCCGCCAGATTTATCAGA	3468034	3468205	172
Iin00713_intron_1	I1	AAGAATCGACACGGTTCCAC	ATAGCAGCAGTGTGGGTTCC	3469348	3469817	470
Iin00711_intron_3	I1	AAACGCACTACGGATGTTCC	AGATACAAGATTCCGCGTGC	3444251	3444840	590
Iin00713_intron_2	I1	CTGCTATTGCAACCAGTGGA	TGTGTAAGGGCCATTGTGAA	3469781	3470193	413
Iin00713_intron_6	I1	GTAAACTCTGGACGTGGGGA	CTAAACGCCGGTGACTGTTT	3470759	3470995	237
Iin00713_intron_3	I1	TCACAATGGCCCTTACACAA	AGCCTCCCAAGTTATCACCC	3470175	3470337	163
Iin00714_intron_1	I1	AAACAGCTCGTAGGTGACGG	GATAAGATCGTCAAGGCCCA	3471404	3471792	389
Iin00716_intron_1	I1	GGTAGAGCAACACTCGGAGG	CACCGTTGCTACTCGAAACA	3487932	3488116	185
Iin00716_intron_2	I1	GTAGCAACGGTGTAGCGTCA	CCAGGAGCCACTCCCTAAAT	3488105	3488341	237
Iin00717_intron_1	I1	ACCATTCTTTTCGCCCTTCT	TCGCTCTCATCATTGTTTCG	3489365	3489589	225
Iin00719_intron_1	I1	CAGTCTCGCCTCTTTGAAGG	ACGGTTGAATTAGTGCAGGC	3508487	3508648	162
Iin00719_intron_5	I1	TGCCAAAGGAAGTTCTCAGG	CCTCCTCCTTTGCTCTGTTG	3510413	3510698	286
Iin00719_intron_3	I1	ACAAGAGCTTGTCCGAAGGA	ACTGTCCCACTGTTCCTGCT	3509725	3510214	490
Iin00719_intron_4	I1	AGCAGGAACAGTGGGACAGT	CCTGAGAACTTCCTTTGGCA	3510195	3510432	238
Iin00719_intron_7	I1	GGGACAAGGCGTCATTCTTA	AGGGAACCACTTCGTGTTTG	3510850	3511047	198
Iin00720_intron_4	I1	ACGGAATAGGCGAAAGAAGC	GCTCCTCGACATTTCAAAGC	3515609	3516111	503
Iin00720_intron_8	I1	GGACGTCATGCTGTGAAAGA	TCATCATCGAGCTCATATCCC	3516638	3516791	154
Iin00721_intron_8	I1	AAATTCCGGCATTGTTCTTG	CTTTCAGCCGATCTTTCACC	3526020	3526164	145
Iin00721_intron_9	I1	GGTGAAAGATCGGCTGAAAG	CTCTGAAGCGTGAGAAGACG	3526145	3526364	220
Iin00723_intron_4	I1	GGGTGAATGATAAACGTCGG	GAAGAGCTTGGGGAGAGCTT	3532421	3532614	194
Iin00722_intron_1	I1	CGTTTTCAGGCAAGGGAATA	TCTGCGTGTTACTCCACGTC	3529974	3530655	682
Iin00724_intron_2	I1	TGCTCCAGGAAGCCAATTAC	TGAGAAGCGTGGGAAAGAGT	3537865	3538164	300
Iin00724_intron_3	I1	AAACGCAGAAGCCAAACAGT	AGAAATTGTTTGACCAGCGG	3537322	3537849	528
Iin00724_intron_1	I1	ACTCTTTCCCACGCTTCTCA	TGCTACAAGGATTTCGGACC	3538145	3538337	193
Iin00724_intron_6	I1	GTTTTACCGGTGGTTCCTGA	CTGGAACAACTTTTTGGGGA	3536466	3536863	398
Iin00724_intron_7	I1	AGCAGCAGCTTTCAGAGGAG	TTCTTTCAGAGGCGTGGAAT	3536327	3536555	229
Iin00724_intron_9	I1	TCACCAGTGGAACCAAAACA	ACCATGCTAGGCGTGATACC	3535561	3535932	372
Iin00724_intron_10	I1	TACCAGTCCTTGGAAGGTGG	ATCGAGTATTGTGGCGGAAC	3535118	3535502	385
Iin00725_intron_3	I1	GAGGAATCCCAGCTTTTTCC	ACCTTCTCCTCCCACCTGTT	3539776	3540175	400
Iin00725_intron_5	I1	CTCTACCACCGGAGAATCCA	AAAACGGGTTGAAGCAGAAA	3539322	3539595	274
Iin00727_intron_7	I1	AACCATGCAGGTCTTGCTTT	GGTTTCGGAGACTGAAGTGG	3549554	3549902	349
Iin00728_intron_4	I1	TGCTGCCTATGAGCAACATAA	TTCATTCTTGCACGTGCTTC	3553197	3553431	235
Iin00728_intron_1	I1	TAGTCGGCAAATCCAAGGAA	TCTAGCAACGCGAACATCTG	3552415	3552788	374
Iin00728_intron_3	I1	TGAGCATGTTCTCAAGGCAC	AGGCAGCATAGACTTCCTCG	3553004	3553204	201
Iin00730_intron_2	I1	ATTCACTTGCTACCATGGGC	ACGGAAGAAAGCAAAAAGCA	3564725	3565191	467
Iin00730_intron_3	I1	TGGCCATATTGCACGATTTA	CTCTCTCTGGAGATGCCACC	3571000	3571784	785
Iin00730_intron_1	I1	GTGTTCACCGAGGACGATTT	GGGACTCCTCAAAGGGAAAC	3563823	3564307	485
Iin00730_intron_4	I1	CTGGGAAAAGGTTTGTGCAT	TCTCTGGTCAATGTAGCCCC	3572472	3573032	561
Iin00730_intron_6	I1	TGCCTCCAGAGTCCTCATTT	GATTGTCCAGATCCCATGCT	3573585	3574367	783
Iin00730_intron_8	I1	TCAGATTGCTTGCGTACCTG	AGCAACATCAACGGTCATCA	3577492	3577887	396
Iin00730_intron_5	I1	TTTCTGCATCCACGACTCAG	TGGAGGCATTCTCCAAAAAC	3573188	3573592	405
Iin00730_intron_9	I1	GTGATGACCGTTGATGTTGC	GATTGGTAGGCGAACGAAAA	3577867	3578471	605
Iin00730_intron_7	I1	TGTTCTCAGCATGGGATCTG	TGGTGACGGGTAGATTCACA	3574341	3574937	597
Iin00731_intron_2	I1	AAGACGGTGGAAACACTTGG	AACCATCTCTGCGCTCTTGT	3582058	3582376	319
Iin00731_intron_4	I1	AGTGCCGTTAATCGTTCACC	TCTTCGGGCAACAGCTCTAT	3582647	3583115	469
Iin00731_intron_5	I1	ATAGAGCTGTTGCCCGAAGA	CGGCTTTGTACTGGAACCTC	3583096	3583491	396
Iin00731_intron_6	I1	GAGGTTCCAGTACAAAGCCG	CTGCGTACAGATTAGCTGCG	3583472	3583725	254
Iin00731_intron_7	I1	CCGTGACAAAGCTGCTGATA	ATCGTTTCCAAGCACAAACC	3583682	3583890	209
Iin00734_intron_1	I1	TCTTGCCAAAGTCAAAGGCT	AGCACGATCCCACTCTTCAG	3589805	3590329	525
Iin00734_intron_10	I1	CAGAACGTCCACCTTCAGTG	GGTAACATCTGGGAAGCAGC	3595646	3595844	199
Iin00734_intron_9	I1	CTCGGTACCGTCCAGTCATT	GGAATTGCAGTGACAGCTTG	3595241	3595721	481
Iin00735_intron_1	I1	TCCCTTAATTCCTTCCGCTT	TGTTTCGGGTGATACGTCAA	3599623	3600166	544
Iin00738_intron_1	I1	TTTTCAACAAATTTCAGCAGG	CAGTTGCCTCGGGTTCTTAG	3608620	3609076	457
Iin00739_intron_3	I1	ACTCTAACACAAGCCGCGAT	TTTCTCCGGCGATGTAAAAG	3614266	3614484	219
Iin00738_intron_2	I1	CTAAGAACCCGAGGCAACTG	GCGAAAGTAAGACCGCTTTG	3609057	3609551	495
Iin00739_intron_4	I1	TTTTACATCGCCGGAGAAAG	GAGCTCCGAAAGTTGAGGAA	3614466	3614617	152
Iin00739_intron_2	I1	GGAGCATCAGAAGAACTCGG	ATCGCGGCTTGTGTTAGAGT	3614040	3614285	246
Iin00741_intron_3	I1	TGGAAATGGACCTAATTGCC	GGAGCAAGCAAAACTGGAAG	3618133	3618839	707
Iin00741_intron_2	I1	GCTTCGGCGTATCTTACCTG	GGCTGATCCTGAATCCAAAA	3618329	3618641	313
Iin00742_intron_1	I1	ATCCAGAGTTCGCTCTTCCA	TTCCACCCTTCTTTGGTGTC	3620141	3620607	467
Iin00741_intron_1	I1	TTCCAGTTTTGCTTGCTCCT	TCACCACCGTTAGATCACCA	3618821	3619175	355
Iin00742_intron_3	I1	CGGGGAAGATAGGGATTGTT	ACACGTAGATTGCCCCAGAC	3621019	3621389	371
Iin00742_intron_2	I1	TGCTGAGTTGGATCTTGTCG	AACAATCCCTATCTTCCCCG	3620732	3621038	307
Iin00742_intron_4	I1	GTCTGGGGCAATCTACGTGT	ACCACCGATTTCTCCAATGA	3621370	3621756	387
Iin00742_intron_5	I1	TCATTGGAGAAATCGGTGGT	ACAGGCTTGTCTGTACCGCT	3621737	3621905	169
Iin00743_intron_4	I1	CACACGAGCTCGATGGACTA	CCTTTCTGCTTAGATTCTCCAA	3626936	3627143	208
Iin00743_intron_5	I1	TTGGAGAATCTAAGCAGAAAGG	TGTTATCTTCTTCTAGCATCCGC	3627122	3627256	135
Iin00747_intron_5	I1	GGTATGCAACACACCGTGAC	TCCAGAGGAGAGCTTGAAGA	3638904	3639142	239
Iin00747_intron_4	I1	GAGGAGGAGGACCATCATCA	GGTAAAAGAATGTTGGCGGA	3639169	3639575	407
Iin00748_intron_1	I1	AAGTCCTCCAAGCTCGTTCA	TTTAAACCACCTCGTGACCC	3641191	3641353	163
Iin00748_intron_2	I1	GAAGACGCTCTCTTGGGTCA	TAGCCTCGGTGGTGTTTACC	3641320	3641740	421
Iin00748_intron_3	I1	GGTAAACACCACCGAGGCTA	TCTGCTCAAGGACACCCTTT	3641721	3642016	296
Iin00750_intron_3	I1	AGGCATTGTTGCTCTAGGGA	AAGAGGAAAGCACCCGTTTT	3647816	3648141	326
Iin00750_intron_5	I1	CGAAAATTACCGGTTTGGAT	AAATTCAGCAGCGACGATCT	3648364	3648693	330
Iin00749_intron_1	I1	CCTCCACCTCACTCACAGGT	CCGACGTGTGGAAGAAGATT	3646099	3646284	186
Iin00752_intron_1	I1	TTTGGTCCTAACTTGCCCTG	CCAAATCCCAACTTCTTCCA	3652511	3652725	215
Iin00750_intron_4	I1	AAAACGGGTGCTTTCCTCTT	CAGAAGCTCTATATCCAAACCG	3648122	3648395	274
Iin00754_intron_4	I1	TTTGCTAAGCAGCACAATGG	AGTGGGGTTTCAATGAATGG	3661049	3661428	380
Iin00755_intron_2	I1	CCTGCATTGCCATATTTGTG	AGAGTTTCGCCAGCTCATGT	3665644	3665908	265
Iin00754_intron_3	I1	ATGAGACAACAAGGCCGTTC	TTGTGCTGCTTAGCAAATTCA	3660910	3661065	156
Iin00755_intron_1	I1	ACATGAGCTGGCGAAACTCT	GAAAGTGGGAATGCTGGAGA	3665889	3666388	500
Iin00755_intron_4	I1	GGATTGGCACCATCCATATC	CAAGAATTGCTCCGGTTTGT	3664844	3665514	671
Iin00755_intron_5	I1	TCATATCGCCTGGGCTTATC	TTTTCCTCACCCGTTTTCTG	3664578	3664966	389
Iin00755_intron_8	I1	CTGAATTGCTTACGCCACAA	TGCTTCCTCGTCTTCGTTTT	3663393	3663765	373
Iin00756_intron_1	I1	GCTTCAAGGGACTGATGGAA	CTCCGATGGGTTCTCTCCTT	3672228	3672616	389
Iin00755_intron_9	I1	CTAATGAGCTGAACCGGAGC	GAAAGCCGTTCGAGTGAAAG	3662920	3663377	458
Iin00758_intron_2	I1	TCTCGACAACTTGGGCTTCT	CGCCAAAATTCGAGTGAATC	3681397	3681542	146
Iin00758_intron_5	I1	CCACTTTTCACCACCTTGCT	CCGCAAAACTTTCAAAGAAGA	3680890	3681054	165
Iin00758_intron_6	I1	CAGTTCAGCAGCCTTATCCG	AGCAAGGTGGTGAAAAGTGG	3680756	3680909	154
Iin00759_intron_9	I1	TGATAGGATTCGCCTTTTGG	CCGCTCATTCTCGGATACAT	3688431	3689042	612
Iin00759_intron_12	I1	CGTGCTTCCCCATTATGTCT	ATTTTTCGGCTGGAAATGTG	3687155	3687554	400
Iin00759_intron_14	I1	CCAGTACATCCGCGATAACC	CGCCAAATTTGCAGGTAGTT	3686557	3686741	185
Iin00759_intron_11	I1	CCCTGTTTATGACGAGTGACTG	TAGAGATCCAAGTCCCACCG	3687597	3687738	142
Iin00759_intron_13	I1	ATCAGCCATCTTCTCCATCG	GGGAAGCACGATCAATTTGT	3686659	3687164	506
Iin00759_intron_17	I1	AGTTCGAGCACAGACTTGGC	CGCTACAGTCGTTGCTTTGT	3685877	3686077	201
Iin00759_intron_15	I1	CTTAAGCAGCAAGTCCAGGG	TTATCGCGGATGTACTGGGT	3686266	3686574	309
Iin00761_intron_2	I1	GCATGACCCGCTTTAGTTGT	ATTGAACCCTAGGTCAGGGC	3699754	3700082	329
Iin00761_intron_1	I1	AGCAAGAAAGGGCACAAGAA	GAAACCAAAAGCTGACGAGC	3700309	3700770	462
Iin00760_intron_1	I1	TTCAAACGATGTTGTCCCAA	CTGTCAAATTCTTCGCCCAT	3694619	3695258	640
Iin00761_intron_3	I1	AATTCCGTCACCTCCAACAC	CTTCCACTGTCGACATTAGCTT	3699566	3699742	177
Iin00761_intron_7	I1	GTTCCGGTAGCATTGTCGAT	ATGGGTGTGGAAGACTGAGG	3697053	3697346	294
Iin00761_intron_5	I1	ACCCGTACGAATCCATTCAA	GGAATTGTACCTGCTGGCTC	3698755	3699007	253
Iin00762_intron_1	I1	TTCCGAAGTGGGTATCGAAG	GCCTTTAAACGGCTATTCTCC	3708399	3708843	445
Iin00762_intron_10	I1	AAATGATTCCCCTTTGGTCC	TGTGGCTGTTTGATCATGTG	3711729	3711899	171
Iin00762_intron_7	I1	AAGATCTTGTTGACGCTGCAT	CAGAAACCTGTGGTTGCAGA	3710345	3710816	472
Iin00762_intron_12	I1	ATCTGGTGGTTGGAAGCAAG	TCATGCCCAGGATAAGGTTC	3718364	3718720	357
Iin00762_intron_6	I1	GGAAAAGCGAATTGCCTACA	TGATGCAGCGTCAACAAGAT	3710186	3710367	182
Iin00762_intron_9	I1	AAGCATCTACAAGAAAAGCTCCTT	GGACCAAAGGGGAATCATTT	3711491	3711748	258
Iin00669_intron_1	I1	CCCTTTCTCCCTCACTTTCC	GTCGTTCTTGACGCAGCTTT	3204886	3205477	592
Iin00670_intron_2	I1	ATTGAGAGTGCCGATGAAGG	CTTTAGCAGCATCCTCACCC	3207486	3208016	531
Iin00670_intron_1	I1	TCAGAAGAGACAAGCGAGCA	TCCGTCACCATCCTCTATCC	3207172	3207347	176
Iin00866_intron_7	I1	GCAAAACGTTCTGGATGGAA	TGTTTCAGACTCAACCGACG	4266619	4266903	285
Iin00866_intron_5	I1	GCAATCTTGAACTTGAGCCC	AACGGATAAGATTGTCAAGCC	4267180	4267302	123
Iin00866_intron_4	I1	GCAATCTTGAACTTGAGCCC	AATAGTGGTCGCCAGACACC	4267180	4267472	293
Iin00863_intron_2	I1	GAATACCATCAAACCCATCCC	AGTGAGAGGAGACGGCTGAG	4257354	4257605	252
Iin00862_intron_1	I1	ATGACCACCCGAAGAAACAG	CATCAACCGCGATAATGTTG	4256031	4256278	248
Iin00863_intron_1	I1	CAGCCGTCTCCTCTCACTCT	CAAAACCCGGTCCAAACTTA	4257588	4257732	145
Iin00861_intron_4	I1	GCCTGCGGAAAACATAACAT	TCCTCAACTCCAATGCATCA	4251275	4251802	528
Iin00860_intron_1	I1	GAGACTGCCTCCTTTGCCTC	GCCATGTGCTATGGAATCAA	4242327	4242670	344
Iin00861_intron_2	I1	GGAGACGAGACTGCTGGTTC	AGGTCAAATCAGGCAACACC	4252526	4252878	353
Iin00861_intron_1	I1	TCCAGTAGCCAGCAACAGTG	GAGTGATCCGTGAGGTCGAT	4252900	4253343	444
Iin00860_intron_2	I1	GCACAAGCTTGACAGTGCAT	AAGAAGAAAGATGTGGCGGA	4241639	4242283	645
Iin00859_intron_1	I1	GTCCAACAAATCCACCAAGC	GGCCATTCGTGGACATACTT	4228807	4229416	610
Iin00858_intron_1	I1	AGCAGAGTAACCCGAAAGCA	AGCTCCCCACTGTTGCTG	4221883	4222429	547
Iin00856_intron_6	I1	GCAGCTGGAATTAGTCGCTC	TTCATTCAATTGCTCGGTTG	4218987	4219264	278
Iin00857_intron_1	I1	TGTGAGAGAAGCGCAGCTAA	TCGGAAAAGCAAGAAGATGAA	4219716	4220161	446
Iin00854_intron_4	I1	CGTTTCTTCTAAACGACGCC	GATGAGAGTGTCGGACAGCA	4210540	4210874	335
Iin00855_intron_1	I1	CGGAACCTACAGCAGGAGAG	AAGTCTTGAGCACAAAACAATGA	4208683	4209156	474
Iin00854_intron_3	I1	TGCTGTCCGACACTCTCATC	TGGCAACATGTCTGGAGAAG	4210855	4211076	222
Iin00853_intron_5	I1	TTTACACATTTCTCGCGCTC	ATTGCACCAGTAAACCCGAC	4193927	4194149	223
Iin00852_intron_9	I1	AGTTTCTTTTGAGCCAACGG	GGAATCAAGGCTTCCTGACA	4185582	4185953	372
Iin00852_intron_7	I1	GCCTTCAGGAACACAAGCTC	TATATTCGTGCCTCGCCTTT	4186332	4186657	326
Iin00852_intron_8	I1	GTCAGGAAGCCTTGATTCCA	GTTCATGCTCCTGGACCCTA	4185935	4186328	394
Iin00852_intron_2	I1	AGGCCGAGATCTATGCAATG	ACGAGGATGCTGAGAACGTC	4187634	4187906	273
Iin00852_intron_3	I1	TCGACTTCAGGGTATCGACC	GCGGAGAGCTATTGGACAGA	4187539	4187724	186
Iin00845_intron_2	I1	GGCCGAATGCTAGGATCAAT	GGAATGGAGGAGTTGGTTTG	4162872	4163021	150
Iin00844_intron_1	I1	GCCAAGAAAACACCATTGCT	TTCCGAAGAGGCACCAATAC	4158776	4159097	322
Iin00843_intron_18	I1	CTCTCTGGTCTCCTGCATCC	CCCTTCAGGTACACTCCCAA	4156197	4156636	440
Iin00844_intron_3	I1	CAAAGGAGACAAGACAGCCA	CCAAAGAATGCCCAAAAGAA	4159253	4159427	175
Iin00843_intron_17	I1	TGCGAAGCTGTCAGATATGG	GGATGCAGGAGACCAGAGAG	4155804	4156216	413
Iin00843_intron_16	I1	ACGATCTCATCCATGCTTCC	CCATATCTGACAGCTTCGCA	4155477	4155823	347
Iin00843_intron_14	I1	CAGTTCGAAGGGATCTGAGC	TCCATCAACCGTAGCAATCA	4153512	4153941	430
Iin00843_intron_5	I1	CCAAGTGCTTCGGTCTTCTC	ACGCCTTCAAACTTTGTGCT	4145045	4145550	506
Iin00843_intron_3	I1	GGTATTGGCATCCGAGAAGA	ATCGTCATCCTCCACGAGTC	4144264	4144797	534
Iin00843_intron_1	I1	CGCTCCCGTATGTTCCTAGA	TGGAGACAAGAGAGCGAAGC	4143873	4144049	177
Iin00841_intron_5	I1	CCCTAGCTTCTCCGTTGATG	TTATTTGCCCTGAAAAACGC	4133796	4134093	298
Iin00842_intron_5	I1	TGCTGAGACACCAGGATTTG	CTTCTTCAATGGTCAGCGGT	4138013	4138519	507
Iin00841_intron_4	I1	CTGTCCGCCTGTACTGTGAA	CGCTTATGGTCGTCTTCGAT	4134225	4134402	178
Iin00841_intron_1	I1	GTCCTTTTCCGTTTCTTCCC	TTTCTGTCTCAGGCCAATCC	4134776	4135330	555
Iin00840_intron_2	I1	AGAAGCTGACCAGATCCGAA	CCGAGTTGCTCATTCTGTGA	4123203	4123526	324
Iin00840_intron_4	I1	TCCTCACTTGTGAATCTGCG	TCTTTCTGGTTTCAGGCCAC	4122727	4122972	246
Iin00839_intron_1	I1	GTGCCGTAGTTTACGCCAAT	GCTGCCAATGACTGACTTGA	4120909	4121417	509
Iin00835_intron_2	I1	CGAGCTTCAACCTGCACAT	TGTTCTCCTCCGCCAAATAC	4106743	4106908	166
Iin00834_intron_7	I1	ACCTTTTCGTTCTCCTCCGT	GAAACCGATGCGGTGATACT	4104485	4104643	159
Iin00835_intron_1	I1	TCACCTCCTGCTCTTCGATT	CAATGTGCAGGTTGAAGCTC	4106529	4106763	235
Iin00834_intron_3	I1	TATGCGCTAAAGGCTCTGGT	TTTGGAGTGTCGATCACGAG	4103670	4103975	306
Iin00834_intron_2	I1	AACGATGGACAAAAACAGACG	GAGCCCAAATGGTCAACTGT	4103499	4103713	215
Iin00834_intron_8	I1	AGTATCACCGCATCGGTTTC	TTCTTAGTTTTGCGTCGGCT	4104624	4104958	335
Iin00834_intron_4	I1	CTCGTGATCGACACTCCAAA	CAACACTCTTGAGCTTTGCG	4103956	4104164	209
Iin00833_intron_11	I1	GTTCCCATCTCTCATCGCAT	TGATTTAAACCGCAGGGTTC	4099635	4099851	217
Iin00833_intron_10	I1	GCTGGTCCTGATCTCATGGT	GCGATGAGAGATGGGAACAT	4099326	4099652	327
Iin00833_intron_12	I1	GTTCATGGCACTGGAGGACT	AGCACCAGCTCCACCTTCT	4099886	4100030	145
Iin00833_intron_4	I1	CCTCTCGTGCTACCTCTTGG	GATAAACTCCGTATGGGCGA	4098077	4098321	245
Iin00833_intron_3	I1	CCTGGTAATCCCTACGGAGA	CAAGAGGTAGCACGAGAGGG	4097836	4098095	260
Iin00833_intron_2	I1	GGAGTTGCGGAAGTTGGATA	TCTCCGTAGGGATTACCAGG	4097414	4097855	442
Iin00833_intron_1	I1	CTGTTCTCGGGTTTCAGCTC	TATCCAACTTCCGCAACTCC	4096948	4097433	486
Iin00832_intron_2	I1	ACTTGCTCGCCTCTGAATGT	GCATGCTTGGCCTGTCTAA	4091433	4092127	695
Iin00832_intron_4	I1	GAAGCTGCAAGAATAAGCCG	ACCAGCCTCGTCGTTGTATC	4090930	4091328	399
Iin00831_intron_30	I1	CCGGAAGATCTCTTTACCACC	GTCACAGGAGGCTATGGGAA	4080400	4080560	161
Iin00831_intron_29	I1	TTCCCATAGCCTCCTGTGAC	TATTGAAGACTGGATGGGCG	4080541	4080806	266
Iin00831_intron_26	I1	GTCCACCAGTCTCAACGAGC	ATGACTTTGAGGCCAACCTG	4081206	4081399	194
Iin00831_intron_27	I1	ACTACAACACGTTCCGGAGG	ATGCAACCTTGGAGATACGC	4081014	4081181	168
Iin00831_intron_22	I1	TCGGACAACTGCAACAATTT	AGAAGCAACAGGAAAAGGCA	4082095	4082438	344
Iin00831_intron_16	I1	GAGAAAGGATTTTGGCTTGC	TTTGGATGCAGGATTTAGCC	4083581	4083721	141
Iin00831_intron_11	I1	GGCAACCTCTCCTCCTGTTA	CCAAAACTGGGAGGACTGAA	4084671	4084848	178
Iin00831_intron_10	I1	TTCAGTCCTCCCAGTTTTGG	AACTACAGTGCAGGCTTAAGGA	4084829	4085180	352
Iin00831_intron_12	I1	CGAGCATTTGCCTCTTTAGG	GCCTCAAGAATTCTCGTTTCA	4084233	4084650	418
Iin00831_intron_9	I1	CCTTAAGCCTGCACTGTAGTTG	ACCCGTCAGAGGAGGAAAAT	4085160	4085753	594
Iin00831_intron_8	I1	ATTTTCCTCCTCTGACGGGT	TGACAACCACTCAATCTCGG	4085734	4085898	165
Iin00831_intron_2	I1	TCAGGTGTCAAATCCCACAA	TTTTTGGATCAGGACGGTTC	4087448	4087602	155
Iin00831_intron_1	I1	TCAGGTGTCAAATCCCACAA	AAGCCCAGCTTATGCCATATAA	4087448	4087829	382
Iin00831_intron_4	I1	CCGATCAACAGAAACATCCA	TCTTTGCAAGCTGTGTGGTC	4086649	4086796	148
Iin00830_intron_37	I1	CCATCTAGTTGGGACTTCCG	TGGCGCTGTGTCTTTAGATG	4067741	4068273	533
Iin00830_intron_35	I1	ACCTCGTTGCTCCAAGACAT	GTACAGAAGTGCTCCGCCTC	4068634	4069000	367
Iin00830_intron_34	I1	GATGCCGCAGTGTTATGATG	TACAGCGAACGCATATTGGA	4069016	4069427	412
Iin00830_intron_31	I1	CCATCTGAATCCGTCACTTTG	GCTGCATTGATCTGTCTGGA	4070124	4070524	401
Iin00830_intron_26	I1	GCAACTGAGACGGAGAATGG	ACAAAATTGAGGCCAACCTG	4071378	4071622	245
Iin00830_intron_27	I1	GCCTGTGGATTTCTCTCGAC	GGCCAGATTATCAAGCAACC	4071046	4071441	396
Iin00830_intron_22	I1	CCTGTCGAGTTTTCTGCTCC	GAGGGATGCATGCTTTCAAT	4072616	4072837	222
Iin00830_intron_20	I1	GAAAGCATGCATCCCTCATC	AAATTTTGAGGACGAAACAGG	4072821	4073067	247
Iin00830_intron_17	I1	TTTGGCTTGCAAGATCAGTC	GCAGATTTGGATGCTGGTTT	4073621	4073754	134
Iin00830_intron_19	I1	ACTCCTGCACATGCTCCTTT	GCAGAGTTTTCAGGAATGGG	4073113	4073421	309
Iin00830_intron_18	I1	CCCATTCCTGAAAACTCTGC	GGATGCTGGTTTTATCCCAA	4073402	4073746	345
Iin00830_intron_13	I1	TAAGACGAGCGTTTGCCTCT	GGAGAAGTAGCCACCACCAA	4074249	4074427	179
Iin00830_intron_14	I1	CCTTCCTTCTCTAAGCTTTCCA	CTTGCTGAATTTGCTGACCA	4074081	4074318	238
Iin00830_intron_7	I1	ACTCTCACCTTCCCAAATGC	CATAGGGCCTACAAATCCCA	4075433	4075665	233
Iin00830_intron_6	I1	TGGGATTTGTAGGCCCTATG	CTGGTCCTGGAATGGACAGT	4075646	4075934	289
Iin00830_intron_3	I1	GACAGGTGTCAAATCCCACA	CTGGATTAGGATGGGTCTGG	4076328	4076479	152
Iin00830_intron_5	I1	TTCCAGGACCAGAATCGAAG	TCTTTGCAAGCTGTGTGGTC	4075923	4076098	176
Iin00829_intron_6	I1	TCAATTTTCCCGTCGTTCTT	GATGGTAATCGCGCTTCTTC	4063438	4063683	246
Iin00828_intron_1	I1	GCACCTCGGAGTCTCTTACG	TCGATGAGAGCAACATTTCG	4061192	4061578	387
Iin00823_intron_5	I1	ACCATTCTTCGTGCAAAAGG	AATTTTGACAGTGCTTGCGA	4042393	4042589	197
Iin00825_intron_1	I1	TGGTGAAAGAGGGGCTAATG	CGCCGTATATTGATCCGTCT	4051022	4051496	475
Iin00822_intron_1	I1	TCCTCTGCTGTCTCATCAGG	TCCATCAGCAGTGTTCTTCG	4041093	4041390	298
Iin00821_intron_10	I1	GCTAACCCTGTGGCTTTCTG	AGAGGGATATGAGCGAACCC	4024600	4024834	235
Iin00821_intron_9	I1	AAACGAAAGTGAAGCGGAGA	ATACGGCTGCTGAGGAGAGA	4024717	4025146	430
Iin00821_intron_7	I1	AGACAACATTTGGCTGACCC	AACCTCCATTGGACAACTGC	4030058	4030338	281
Iin00820_intron_4	I1	GCTCTTCAAGGCGACAATTC	GTGCTGCTGGAAGAAGGAAC	4019128	4019484	357
Iin00820_intron_2	I1	CTGCTTCTTTTCCGTCCTTG	GGACGGACGTCGAGTACATT	4020343	4020620	278
Iin00818_intron_3	I1	CGGGTCATCTCATAGTGCCT	TCTGTCCCAGGAGAACATCC	4011523	4011976	454
Iin00819_intron_4	I1	TCGTGACGTAACCCACAAAA	TGTGGTATGTGACGGTTGCT	4013825	4014045	221
Iin00818_intron_2	I1	ATTTGCAACTGGGGCTAGTG	TCGATCCTATGACCCAAAGC	4010844	4011389	546
Iin00817_intron_3	I1	TAGGGAGTCTTCCCAGCTCA	GACCTGTGTCAAGCCGGTAT	4007128	4007440	313
Iin00817_intron_4	I1	CCTTTCCCATCAAGACCGTA	CAACCTGCTCTTCTCAGGCT	4006721	4006960	240
Iin00817_intron_1	I1	ATACCGGCTTGACACAGGTC	CACTGAACACGCTTGGTTGT	4007421	4007978	558
Iin00817_intron_2	I1	ATACCGGCTTGACACAGGTC	GGCGAGATCAATATGAGCGT	4007421	4007675	255
Iin00815_intron_1	I1	AGGATGTAGTGGTATCGCGG	TACTTCTGGGGCACGGTAAC	3998306	3998829	524
Iin00810_intron_4	I1	GTGTCTTCCCCATCGAGTGT	TCCTTTAGAGCCACGCATCT	3982594	3983170	577
Iin00810_intron_1	I1	ACAACACCAGGACAACGTGA	GTAGCATTGCTCCCAAGCTC	3983545	3983838	294
Iin00810_intron_2	I1	ATGCCAATGACTCCTCGACT	TCACGTTGTCCTGGTGTTGT	3983245	3983564	320
Iin00809_intron_10	I1	GACTCGTTTGCTTTGGCTTC	TTCACTTGGTTTCGACCTCA	3978388	3978677	290
Iin00809_intron_8	I1	GCGTGAATCCCGTTATGTCT	GGGGATGAACCCGAGATATT	3978805	3979324	520
Iin00807_intron_4	I1	TGTATACGCCCACCAAGACA	CCATGGCTTGGGCTAAGATA	3965362	3965704	343
Iin00809_intron_1	I1	CCTCCTCTATGTTAGGTGCAGG	TCTTCTCTTCGACGGCTCTC	3981303	3981450	148
Iin00807_intron_3	I1	TGTATACGCCCACCAAGACA	TCGCCATTTTCCTCTATTTCTC	3965362	3965644	283
Iin00807_intron_1	I1	TGGTGAAGTTGGCATTGAAA	TCGATATTGTTTTCCCTCGC	3966894	3967522	629
Iin00807_intron_2	I1	TGGGTAACGGAGAAGAAACG	CCACATTCGCAAACATTACG	3966330	3967110	781
Iin00806_intron_1	I1	GTTGCGTACATGATGGTTGC	CTTTGTCGCCATTTTCCTTT	3961096	3961460	365
Iin00804_intron_4	I1	GCATGCCTCCTTGGATCTTA	GCCTCAAAGATACCCCATGA	3950854	3951457	604
Iin00803_intron_3	I1	CGTCTTCTGAACCTTCTGCC	GACGCCTACGTCTTCTCCAG	3938028	3938293	266
Iin00803_intron_2	I1	GAGCTTTGGTTTTGGCTCTG	TGCGGTTGAAACAATCAAAA	3938801	3939400	600
Iin00801_intron_2	I1	CTCCAAGTCCTAGTGTCCGC	GGTTGGCTTAAATTGGGGAT	3929829	3930179	351
Iin00797_intron_1	I1	GTGAAAGCTTGACCGGAGAG	GCTTACTTCCTTGCCACTGC	3899882	3900104	223
Iin00796_intron_14	I1	GCCATCAATTGTGATGATGC	TCAATGTCTGAACGGTTGTCA	3895821	3895973	153
Iin00796_intron_16	I1	ACCTCAAGCCAATCATCGAC	TTTAGATACTCTCCAACAGCAGAA	3896196	3896594	399
Iin00796_intron_8	I1	TGGAAGGCAAAGAAAGGATG	CCTTCACTGCCATGACCTTT	3894968	3895120	153
Iin00796_intron_7	I1	TGAAGCAAATGATTCGGTGA	CCATCCTTTCTTTGCCTTCC	3894852	3894988	137
Iin00796_intron_5	I1	CAAACTCACTCGGATGCTGA	CCTAAGCAGATCCGTGAAGC	3894309	3894529	221
Iin00795_intron_5	I1	AGCGTTAGCAAGCTCCTCTG	ACAAGGCCAAGTTGGTTGTC	3891123	3891289	167
Iin00796_intron_1	I1	ACTGTTTCCATTTCGTTCGG	TTTCCGCTACATCTTGCTCC	3892911	3893515	605
Iin00794_intron_9	I1	GAAACTGGAGTTGGAGCAGC	CATTTGTTTCCCATCGCTTT	3889255	3889726	472
Iin00794_intron_7	I1	GGAGAAACGACAGCTTCCAG	TGTTCCCCGGTAGACAAATC	3888697	3888898	202
Iin00794_intron_5	I1	AGGACCCTGATTTTTCGTCC	AGCATCGTTAAGCAAATCGC	3888172	3888337	166
Iin00794_intron_6	I1	GCGATTTGCTTAACGATGCT	CTGGAAGCTGTCGTTTCTCC	3888318	3888716	399
Iin00794_intron_8	I1	CAGATTTGTCTACCGGGGAA	GCTGCTCCAACTCCAGTTTC	3888877	3889274	398
Iin00793_intron_15	I1	TCTCTGAAAAGCTGATGAGCAA	TGCAATTTTCAGATCACCCA	3884775	3885024	250
Iin00793_intron_16	I1	CGACATGCGGTCATTACAAC	TCAGAATTTGCTGTGGACCC	3884946	3885273	328
Iin00793_intron_12	I1	GAGGTGATGTGGATGGAAGG	AATCGTTGACTTGATTGACCG	3883990	3884431	442
Iin00793_intron_13	I1	ATGAAGGTCGTTCAGATGGC	AAGTCACATCCACGGTTTCC	3884391	3884649	259
Iin00793_intron_8	I1	CTCCAGCTGGTCCAAAGGT	ATTGGCCCACTCCACAAATA	3882212	3882433	222
Iin00793_intron_1	I1	ACTGAGCGGGGTTTACAATG	GCATAAGGAAGAGCACCGAG	3880533	3880840	308
Iin00792_intron_10	I1	GCTCCCAACATGTCTTTCCT	AACCGCTGCAAGCTTAATGT	3875100	3875270	171
Iin00792_intron_12	I1	TTATGGCCTGGAGCATTAGG	CCATGTGATAAAACGTGCCA	3874591	3874821	231
Iin00792_intron_7	I1	TGCAATTTGGATCGAGGTTT	GCATCTAACCGGACAATGAGA	3875667	3875858	192
Iin00792_intron_9	I1	ACATTAAGCTTGCAGCGGTT	GTGCTTTTTCCCGCAATATG	3875251	3875548	298
Iin00792_intron_8	I1	ATGCATATTGCGGGAAAAAG	AACCTCGATCCAAATTGCAC	3875526	3875685	160
Iin00792_intron_4	I1	TGGCCTTCCATATACGTTGTC	GGAACAAAGTCAGGCTGAGG	3876282	3876531	250
Iin00792_intron_1	I1	GGTAAGCTACCGTCCAAGCA	TTATCTCCACCGCCTGTTTC	3878163	3878622	460
Iin00792_intron_5	I1	GAACAACCGGTCAGAAGAGC	ATGGAAGGCCATCATTCTTG	3876069	3876292	224
Iin00791_intron_2	I1	GCCAAAAACAAGAGCGAGAC	CCGAACGTGGCAAGTAATTT	3872531	3873141	611
Iin00790_intron_2	I1	AGCTCACCACTCCAAGCTGT	GAGTTCCCGATGAAAGTGGA	3869250	3869945	696
Iin00789_intron_2	I1	AAACGAGGAGACGCTCGATA	CCTGAGCATACAAACGAGCA	3861291	3861628	338
Iin00789_intron_3	I1	TGCTCGTTTGTATGCTCAGG	CTCGCCAAGTCTGATTGCTT	3861609	3861817	209
Iin00790_intron_1	I1	CACATTCAGGGTGGTCAGTG	TCCTCCTCCCAATGAGTGAC	3868451	3869029	579
Iin00789_intron_1	I1	TTGTCAAGTCCTCCGGTTTC	GTCGTCACGGCTTCTTTCTC	3860166	3860777	612
Iin00789_intron_5	I1	CGGTGACTCTGCTTGTGAAA	ACGGTTTGATTCTGCTTGCT	3861992	3862692	701
Iin00789_intron_4	I1	AAGCAATCAGACTTGGCGAG	TTTCACAAGCAGAGTCACCG	3861798	3862011	214
Iin00788_intron_2	I1	CGAATCTGAATATCCCGTGG	CATGTACGGTCTCGTGATGG	3857375	3857700	326
Iin00787_intron_5	I1	GGAAGTCCAGCAGAAAGCAG	TCGAGGCTTTCTTCATCGTT	3854281	3854605	325
Iin00787_intron_4	I1	CATGCTGTGGCTCTCTCTTG	TCCCAAGAGCTTGGAACACT	3854029	3854338	310
Iin00787_intron_3	I1	AAGCCTTATTGGCGTTGGTA	GGCCAATGGAGGAGTAAACA	3853738	3854087	350
Iin00785_intron_1	I1	CCTCGATTAACTGACCCTTCC	AGTCCAAGGCTCTTGTTCCC	3842508	3842921	414
Iin00785_intron_2	I1	CAACTCTAGCCAGGACAGCA	GTTGGCAGAAGAAGCAGAGG	3842167	3842558	392
Iin00782_intron_7	I1	AAATGAAATCGGGCAATCAG	TGAATTAAAATCTTGCCGCC	3829240	3829516	277
Iin00782_intron_5	I1	ATGCCTCTTCGCCTAAGTCA	ATTCCGCAGTGTTTCATTCC	3828595	3828878	284
Iin00782_intron_8	I1	AGACTCAAAGATCGAGGGCA	GCTGAGCTTAAGAGCCTCCA	3829433	3829996	564
Iin00782_intron_3	I1	TGGGGGAGTTGTTTTCTTTG	CTCAAGCGCTTCCAGAAGTT	3826656	3827071	416
Iin00782_intron_2	I1	GATCATTCGGAAGAGGACCA	CAAAGAAAACAACTCCCCCA	3826449	3826675	227
Iin00782_intron_6	I1	GGAATGAAACACTGCGGAAT	ACCTAGCAGCCAATCCTCCT	3828859	3829187	329
Iin00780_intron_14	I1	TTCCAAAGGGAATGGAGAACT	GCAACATCTTCTTGTTCCCCT	3823275	3823591	317
Iin00780_intron_15	I1	GGGGAACAAGAAGATGTTGC	CGGCATCGTGAGAAGTTGTA	3823572	3823855	284
Iin00780_intron_11	I1	CATGAAAAATGGTCGGCTTT	TGCTAGCTCTCTCAAACCCA	3822589	3822878	290
Iin00780_intron_10	I1	GCCTTGAAGAGATGTTGGCT	GGGACAACTCTTTGGCCTTT	3822333	3822667	335
Iin00780_intron_9	I1	CGGCTTCAAGAAGCAGAGTC	GCCAACATCTCTTCAAGGCT	3822165	3822351	187
Iin00780_intron_2	I1	CGTAGCTCCGAATGCTTCTC	CGCTGATACCCCTTGTTTCT	3820614	3820831	218
Iin00780_intron_4	I1	TGGATTTGCTACAAGAGGAGAA	TGTTTCTCGAGCTCCCTAGC	3820964	3821154	191
Iin00780_intron_3	I1	AGAAACAAGGGGTATCAGCG	TCCAAAACAATCTCATTCTCCTC	3820812	3821000	189
Iin00779_intron_9	I1	ATTCACGCTGGCACATCTTT	AGCCTAAACGTGCAGCAACT	3816781	3816948	168
Iin00779_intron_10	I1	AGTTGCTGCACGTTTAGGCT	CCCAAATTTCCACAGCAATC	3816929	3817194	266
Iin00779_intron_12	I1	AGCATATCTTGTGCGCAGTG	TGACAAAGTCTATCAGGCGCT	3817306	3817506	201
Iin00779_intron_8	I1	TGATGTTTGATCCATATGCCA	AAAGATGTGCCAGCGTGAAT	3816605	3816800	196
Iin00779_intron_6	I1	ACGTACACGTTGGGGATGAT	CGTCACCATCTGAGCCACTA	3816166	3816411	246
Iin00779_intron_7	I1	AAATAATTGTTTGCAGCGGG	TGGCATATGGATCAAACATCA	3816428	3816625	198
Iin00779_intron_5	I1	ATTTTGAAGCGGACACCAAG	CCTCCTTCCAACAATTTCACA	3815980	3816152	173
Iin00775_intron_20	I1	TATTCAGCAAGGCAACTCCA	GTTTTTGCGAGAGTTGCTCC	3776968	3777226	259
Iin00775_intron_19	I1	GAGCAACTCTCGCAAAAACC	GGAGGTGACAGCATCGAAAT	3777208	3777377	170
Iin00775_intron_15	I1	CGCAAACCCAGCAAAAGTA	CAAGGATCTCGAGTTCTGGC	3778282	3778741	460
Iin00775_intron_18	I1	ATTTCGATGCTGTCACCTCC	CAAGTGGGTGTCACCTGATG	3777358	3777743	386
Iin00775_intron_12	I1	TAGGCAAGGCCTTTTCATCA	GCTTCTTGTCATGCCTTGGT	3779632	3780072	441
Iin00775_intron_17	I1	CAACATGACAAGCGGTCAAC	TTCAACTGCCCCATTAGACC	3777808	3778172	365
Iin00775_intron_14	I1	CAGAACTCGAGATCCTTGGC	CGGTGCAGATTATGCAGAGA	3778724	3779008	285
Iin00775_intron_7	I1	CAGCTAGACAGCCACCATCA	TCTTGCAGCATTCACCTGAC	3780914	3781062	149
Iin00775_intron_10	I1	CCCAACTCCTCGAAACTCCT	CGTGGGATATTTTGCACAGA	3780142	3780459	318
Iin00775_intron_8	I1	ACAAGAACATAACCCGCAGC	TGGTGGCTGTCTAGCTGTTG	3780674	3780930	257
Iin00775_intron_6	I1	GTCAGGTGAATGCTGCAAGA	ATGAAGCCATTTTGACAGGC	3781043	3781462	420
Iin00775_intron_9	I1	GGTGATGATAATTGAGCAGCC	GCTGCGGGTTATGTTCTTGT	3780532	3780693	162
Iin00775_intron_3	I1	CTGGAATGTAGGTTGCGGAT	ACTGGTCATGGTACCGAAGC	3781990	3782292	303
Iin00774_intron_6	I1	AAAGGCTGTGAGATGATGGG	CGGATACCTACTCGCTTCCA	3772618	3773074	457
Iin00775_intron_1	I1	CGGGGTAACTTTACACGCAT	CTGGTCGGTGGATTTCAAGT	3782737	3782946	210
Iin00774_intron_7	I1	GCTTTGGCTTTCCAACTCAC	CAATGACTGCAGGTCCAAGA	3772441	3772816	376
Iin00773_intron_1	I1	TATGTTGCTCTGCGGTTCTG	CAAGAAGAAATGCTCCGCTC	3769863	3770137	275
Iin00774_intron_1	I1	GCCAATACTGCATGGTTCCT	GCTCGGCTATCAAAAAGCAC	3774183	3774823	641
Iin00772_intron_5	I1	TTCCTTTCCTCATCATTGCC	GCTTCAACAGGCTTGGAAAG	3762740	3762942	203
Iin00772_intron_4	I1	TTCCTTTCCTCATCATTGCC	TACGAGACGTGTTGGGTCAG	3762740	3763236	497
Iin00772_intron_2	I1	ACACAACACTTGATGAGCAGTT	TGCCTACTATGTGGCACCTG	3763545	3763908	364
Iin00771_intron_9	I1	AGTTCCGGAGTTGGTGTCTG	GTGGAACCTCAACCTTGGAA	3761531	3761715	185
Iin00771_intron_8	I1	CTGTGTTCGACTTCTTGGCA	TGCAGACAGTCCTTCCATTG	3761293	3761446	154
Iin00771_intron_7	I1	CAATGAGTTTTGGCTGCTGA	TGCCAAGAAGTCGAACACAG	3760907	3761312	406
Iin00771_intron_6	I1	TACCACCAAACATTGCTCCC	TCAGCAGCCAAAACTCATTG	3760712	3760926	215
Iin00771_intron_4	I1	TCTGATGAATCCCAACCAGA	AATCGTGACATTCGGTTTCC	3760141	3760361	221
Iin00771_intron_3	I1	TTCTTCGCTCGATCTGGTTT	TCTGGTTGGGATTCATCAGA	3759887	3760160	274
Iin00770_intron_3	I1	CTCACGAAACAGAACAGGCA	TGCTCAACAACCTTAGCACG	3757810	3758167	358
Iin00769_intron_3	I1	TGGGCCTATAAGGAATGCTG	CTGGGAAATTTGATGGCATT	3754182	3754356	175
Iin00770_intron_1	I1	AGTCAACAAAGCCATGGGAC	CGTTCAGCCTCAAAGTAGCC	3756837	3757469	633
Iin00769_intron_5	I1	ATGGTCCTTGCAAAAGGGAT	ACGCTGCTGGCTATCATTCT	3753685	3753935	251
Iin00769_intron_4	I1	AGAATGATAGCCAGCAGCGT	TATCATTGCCTTGTTTTGCG	3753916	3754113	198
Iin00769_intron_1	I1	AAGCCTGCTGACAAGCAAAT	GCAATTGCGCTTTAACTACCA	3754572	3754995	424
Iin00769_intron_2	I1	CCGGATTGAAGAAAACAAGC	CTATGGCTTTGCGATTTGCT	3754380	3754604	225
Iin00768_intron_4	I1	GTGAAGGGCAAAGTGGTGAT	GGGTGTCAAAGCGTCTAAGC	3752290	3752647	358
Iin00768_intron_5	I1	GCTTAGACGCTTTGACACCC	TTGTCTTCCCACATTCACGA	3752628	3752857	230
Iin00768_intron_3	I1	CTGGCTTTCTGGGGTTGATA	ATCACCACTTTGCCCTTCAC	3752039	3752309	271
Iin00866_intron_6	I1	CCCCATGTCTCCACTCAAAT	GGCTCAAGTTCAAGATTGCC	4266921	4267198	278
Iin00767_intron_1	I1	TGGAAGATACTTCGAGGGGA	CGACAATGACACGATTTTGG	3749363	3749553	191
Iin00866_intron_11	I1	CCTTCTTTGCTGGTTGCTGT	CGGAGGTAACAAACGCAAAT	4265866	4266067	202
Iin00868_intron_3	I1	GAGCGCAGGATTACAAGGAC	CCGCTAACAAACCCTTCTTG	4270245	4270549	305
Iin00868_intron_4	I1	CAAGAAGGGTTTGTTAGCGG	GATGCTCACGTCTCTTAGCG	4270530	4270693	164
Iin00870_intron_2	I1	TCTCCTTCTTCCTCTGCGTC	AACCACCATTTCCTACGCTG	4282206	4282403	198
Iin00870_intron_5	I1	CTCACACACTGACGTGTCCC	CTTGAGCTGCTCCAACTCCT	4283469	4283678	210
Iin00871_intron_4	I1	ATGCAACTAAAGGGCCATCA	AGATGTGCCAAAGCAAGAGC	4294709	4295045	337
Iin00871_intron_1	I1	ACTTGGCACCAACTAAACGG	ACAGGTACATCCCACGCATC	4295540	4295765	226
Iin00870_intron_4	I1	CGAGAACAATTGTCGGGATT	CCCTCCCATCCTCTCTTCTC	4283171	4283451	281
Iin00871_intron_3	I1	CGCACATCATCGTCATAAAA	CGGTGAGCCTTGATCAACTT	4295217	4295514	298
Iin00871_intron_6	I1	TACAAGCAAGCCATCACTGC	CTTCATGGCATCATCTGGAG	4294289	4294496	208
Iin00871_intron_9	I1	AGTACTTGAGGCGGAACCAA	CTCGAGCACCAAACCTTGAT	4293381	4293596	216
Iin00871_intron_7	I1	GCCACTTACCCGTGACAGTT	GCAGTGATGGCTTGCTTGTA	4293810	4294308	499
Iin00871_intron_5	I1	TCTCCAGATGATGCCATGAA	TGGTGATGGCCCTTTAGTTG	4294476	4294731	256
Iin00871_intron_10	I1	CGACGAGATGTGGCTGTAGA	CCCTGACAAGGCCATTATGT	4293178	4293432	255
Iin00871_intron_11	I1	GCCAAAAGTCTTGCACTTCC	TGGGAAATAATAGCGCCTTG	4292362	4293006	645
Iin00871_intron_13	I1	TGGCTCAAAATTTTCCCAAC	ATGCCACTCTCAGGATTTGG	4291348	4291575	228
Iin00871_intron_8	I1	CTCGAGGGTGACACCAAGAT	AACTGTCACGGGTAAGTGGC	4293591	4293829	239
Iin00871_intron_14	I1	CGCATCCACAAAAACACATC	CCTTGCGCCCTCAGTATAGA	4290844	4291253	410
Iin00871_intron_12	I1	CCAAATCCTGAGAGTGGCAT	TAATCCCAAAGGGTGGTTCA	4291556	4292299	744
Iin00871_intron_15	I1	AAGAATGGTGGAACAGACGG	TTCTTCCATGCCTGGATTTC	4290484	4290885	402
Iin00874_intron_1	I1	CCTTGCTTAAGAGCGATTGG	CATCCAGAAAGACCAGCTCA	4321648	4321852	205
Iin00874_intron_2	I1	ATGCTCAATTTCCCAACACG	GGAGAACGTGGAGCTGATTC	4321537	4321713	177
Iin00874_intron_3	I1	AAGACACGCCTGGACAATTT	TTATATGCGCATCACAACGC	4321259	4321477	219
Iin00874_intron_4	I1	AAAGGATTCCCTGCTGGACT	GAAATTGTCCAGGCGTGTCT	4321093	4321279	187
Iin00874_intron_11	I1	ATACTTCCTGCGCATTGTCC	ATGGAGATTCCTTGGACAGC	4318741	4318963	223
Iin00874_intron_13	I1	TTCAGAGACATTGGCACCAC	TCCAACCAGACTTTTCCTGG	4317955	4318342	388
Iin00874_intron_9	I1	CTGCAGCTGAAATTCGTTCA	CAGCGCTGAGTTGACTGATG	4319274	4319398	125
Iin00874_intron_10	I1	TGGTGGTTTCCTCGATAAGG	TTACTTGCAAGCCAGCCAAT	4319041	4319253	213
Iin00874_intron_12	I1	CCACTTCTTCCAGACCCAAA	AAAGCTTGATTTCCTTCGCA	4318233	4318723	491
Iin00874_intron_14	I1	TGAAACTTTGTTGCCTCGTG	GGGTGGTTGAACTGGTTGTC	4317694	4317894	201
Iin00874_intron_16	I1	CAAATCTAGGCGCATTCCAT	GGAAGGCTGGTGTATCCTCA	4317078	4317398	321
Iin00874_intron_15	I1	GGATACACCAGCCTTCCAGA	CACGAGGCAACAAAGTTTCA	4317382	4317713	332
Iin00874_intron_22	I1	GGAAGATCTTGAGCTCCGTG	ACTCCCCCTTGTGGAGAAAT	4315464	4315819	356
Iin00874_intron_18	I1	CCCACGTTTCCGTAGAAAAA	GGTTCAAGATCCTTCAAACTTCA	4316372	4316851	480
Iin00874_intron_21	I1	ATTTCTCCACAAGGGGGAGT	AATGCAGTCAGGTATGGAGGA	4315800	4316047	248
Iin00874_intron_27	I1	TGGTACATCCGGTGCAGTAA	TGCTTTGCTGAACAATCCTG	4310974	4311249	276
Iin00874_intron_23	I1	TTTAGACGGACCGACCACTC	AAAGTGGAGACCGCATTTTG	4314944	4315627	684
Iin00874_intron_28	I1	GCTATGAGCGTCACTCCACA	TTGCATCAGCAGAGCAAGTT	4309879	4310548	670
Iin00874_intron_30	I1	AGGACCAGGTCATGTGAAGG	TGAATGATTTGCCAGATGGA	4309409	4309742	334
Iin00874_intron_31	I1	GCAGGATGGAATTACGCTGT	GAGCAACTGCCTTCCAGAAC	4309038	4309639	602
Iin00874_intron_29	I1	GGCAGTGGAAATTCTTGACC	GAAGGTCCAAATCGATGGAA	4309955	4310726	772
Iin00874_intron_33	I1	AAGAAGCTGCCTGACCATTG	AAGCAGAAGGGGACCAATTT	4307818	4308353	536
Iin00874_intron_32	I1	AGCGGCAACAATTTCATTTC	TCTTGGTGGTGCATTAGCAG	4308045	4308528	484
Iin00874_intron_35	I1	CTATAACACGATCTCCGGGC	GCTTGGGATGAACCCTGTTA	4306923	4307107	185
Iin00874_intron_38	I1	TACCCCAATCAGGAGGAGTG	CCTGCCAAGCATTGGTATTT	4305726	4306028	303
Iin00874_intron_45	I1	CGGTGATTGAAGGAGACCAG	GATCGCGTAGCAAAGGAGTT	4303394	4303752	359
Iin00874_intron_40	I1	GAATTCTCCCAAAGCCATGA	TTGAAACATTCGACTTAGCACC	4304720	4305183	464
Iin00874_intron_46	I1	GATACTAGCCGCAGGTCTGG	TGATGTTGCAAGGATGGAAA	4303197	4303790	594
Iin00874_intron_44	I1	TTTCCATCCTTGCAACATCA	ATTCAAGGAATGGCTCATGG	4303771	4303997	227
Iin00875_intron_10	I1	AAGGTTCATAACCTGCCGTG	ACATGCTCAAACCACACCAA	4324183	4324539	357
Iin00875_intron_11	I1	CACATCTTCGAAACAGCCAA	CGATCTTTACATTCGGGCAT	4323914	4324132	219
Iin00877_intron_2	I1	GCCAAATATTCGAGGCAAAA	GACCTCTCTGCTTGGGAGTCT	4333283	4333424	142
Iin00875_intron_14	I1	GCATTGGTCACCATCACTTG	ATTCGATGCACTGTCTGCAA	4322943	4323256	314
Iin00877_intron_3	I1	GTTACGCCTTCCCCTATGCT	TCTGCTTGGGAGTCTCAGGT	4332900	4333418	519
Iin00877_intron_4	I1	CGACAGTTCCAAGACCGAAT	GGCACCTTTGCACAAAATCT	4332446	4332653	208
Iin00877_intron_5	I1	TCCTCTGAGTTTGGCACCTT	ATTCGGTCTTGGAACTGTCG	4332336	4332465	130
Iin00877_intron_6	I1	TTACCTGGGGTATGGGTTCA	AACTCAGAGGAGCAGCTCAAA	4332138	4332346	209
Iin00878_intron_1	I1	ACGCTCGGAGATTATGATGG	CGTAACGACTCCAAAACGGT	4337192	4337699	508
Iin00877_intron_8	I1	CTTCAGGCTTCACTTTCGGT	TTTGAATGCGTCGGTGATAC	4331764	4331968	205
Iin00877_intron_7	I1	TATCACCGACGCATTCAAAC	CATCTCTGAACCCATACCCC	4331950	4332163	214
Iin00879_intron_2	I1	TGGCCACTCCTCACTAGCTT	CGTTCTCCCTGAGACTTTGC	4339916	4340246	331
Iin00878_intron_2	I1	CATTGGGTTAGGGAGCTTGA	CCATCATAATCTCCGAGCGT	4336857	4337211	355
Iin00880_intron_1	I1	CCGGATCTGGATTTCAGCTA	GGATGGAGAGAGAGTGGCAG	4361263	4361724	462
Iin00882_intron_1	I1	AATCCCACGCTACTGACCAC	ATTTGGCGGAAACAATTCTG	4371249	4371486	238
Iin00881_intron_4	I1	GCTGCAACACAACAGTTTCG	CTGTTGATGGACTGTGGTGG	4365012	4365256	245
Iin00882_intron_3	I1	TAAGCGTACACCCCAGGTTC	CGTGCTGATGTTCTTCCTCA	4370566	4370871	306
Iin00882_intron_6	I1	CACTTGTCTTCTTGCACCCA	GGGCAGAACCACAGTACGAT	4369717	4370240	524
Iin00882_intron_4	I1	AGCACGATGAACCTGTGCTA	CCGATTTTGTTGACGAACCT	4370453	4370641	189
Iin00882_intron_5	I1	ATCGTACTGTGGTTCTGCCC	AGCACAGGTTCATCGTGCTA	4370221	4370471	251
Iin00882_intron_8	I1	CTAGTGCTTGCTTCAAGGGG	ATGCTTTTGGCGTGGATAAA	4368875	4369196	322
Iin00882_intron_7	I1	TTCCACATCATTCAAGCGAA	TATCCAGGAATCTTGGGTGC	4369204	4369749	546
Iin00882_intron_10	I1	TGCGTTCTTTGGTCATTCAA	GTGGCAAGTCTCTTCTTCCG	4368367	4368536	170
Iin00882_intron_9	I1	CGGAAGAAGAGACTTGCCAC	ACCCCTTGAAGCAAGCACTA	4368517	4368895	379
Iin00882_intron_12	I1	GTCCAGGTAAACGATCCGAA	GGTAGATGCATTTCCTGGTGA	4368026	4368230	205
Iin00882_intron_14	I1	AGGGTCATATCTTCCGAGCA	TAACTCGCCAGTGCATTCTG	4367627	4367866	240
Iin00882_intron_15	I1	TGGTCGAGCTGGAGTTTTCT	CCGGAATGATACATTGGCTT	4367351	4367568	218
Iin00882_intron_13	I1	CAGAATGCACTGGCGAGTTA	TTCGGATCGTTTACCTGGAC	4367847	4368045	199
Iin00882_intron_18	I1	CATGTCAGGCGTTAATGTGG	AAAACTCCAGCTCGACCAGA	4366703	4367368	666
Iin00885_intron_2	I1	ACACCTGGAATCTGGGATCA	TGCCTTCCATGAAACAGACA	4394456	4394611	156
Iin00886_intron_2	I1	TTTCTTGTGGGGAAGTTTCG	CTCGGTGAACAAGTGGGAAT	4394885	4395177	293
Iin00887_intron_1	I1	CGCTGCACGTTTCTTTATGA	TCATTTCTTCGCCTTCCCTA	4401344	4401748	405
Iin00887_intron_4	I1	CTAACTCCTGCGCTTTCACC	CTAGGGCCAACATCGTCTGT	4400643	4400862	220
Iin00887_intron_12	I1	CCCAAAACGCAACGTATTCT	TCATCCCACTTGAGGACACA	4399261	4399529	269
Iin00887_intron_11	I1	GGGGATCATTTCCAACTCCT	CGGAAACTGGACCTATGGAG	4399414	4399559	146
Iin00891_intron_1	I1	TTCTTGCCAGTTTGTTGCAG	GTTTGAGTCGTCTCGGAAGC	4417416	4417845	430
Iin00893_intron_2	I1	CCACGCACTCCTTTTCTCTC	GATGCCAATGCTTAGCCAAT	4427278	4427710	433
Iin00892_intron_2	I1	AAGTTCGTCCGGTGACAATC	GCAAAACTGCAAAAGCAACA	4422753	4423458	706
Iin00895_intron_1	I1	ACGGTGAACGAGAACTGCTT	GCAGGACCACCGTAAGGATA	4447274	4447910	637
Iin00894_intron_1	I1	ATGGGGAATCCACAAAAACA	CAGAGACCCGAAAATATGTCAA	4444152	4444382	231
Iin00896_intron_5	I1	GCTGGCAAGGATCAGAAACT	GCGTTTGGTGATCGACTTCT	4449623	4449808	186
Iin00897_intron_1	I1	TCGATATGTAATCCCCGAGC	GACGGACTATGGGATTGTCG	4455538	4456139	602
Iin00897_intron_4	I1	ATCTGGTCTTGTGCTCAGCG	AGCTTGGGGCCTTTCTACAT	4454843	4455000	158
Iin00897_intron_3	I1	TCCGAGCTGCAACTCAAATA	GGCAGCTGTTTGTTCAGGAC	4454867	4455178	312
Iin00897_intron_8	I1	TCATTAATCTGCCCATTCCC	TCCCTCTTGGATGAACAGGT	4454028	4454225	198
Iin00897_intron_7	I1	CGTCAAACATATGCCTCACCT	TATTCCATATGATCGGGGGA	4454189	4454369	181
Iin00899_intron_2	I1	TCGGATATGCAGAGCTTGTG	ACCGAAACTAACGCAAATGG	4462899	4463114	216
Iin00897_intron_13	I1	CATTGCTGTCCACATTCCAG	CGTGGAAGAAGAGGCTTTTG	4451783	4452028	246
Iin00899_intron_3	I1	CCATTTGCGTTAGTTTCGGT	CTCCACATAGCTCTCCCTGC	4463095	4463285	191
Iin00899_intron_4	I1	GCAGGGAGAGCTATGTGGAG	GAAACAGAACAAAGAGCGGC	4463266	4463970	705
Iin00900_intron_3	I1	ACCCTTAGATGCCAGTGGTG	TGAAAAGTCCAAAGATGGGG	4469650	4470061	412
Iin00900_intron_8	I1	TTGGTGGTTGACCAGAAAAA	CATCACAAGCTCTACCGGCT	4467999	4468271	273
Iin00900_intron_4	I1	CGGTCTCTCTTCCTCCCTCT	CACCACTGGCATCTAAGGGT	4469521	4469669	149
Iin00900_intron_13	I1	CAGGTGCGCTGCTATTATGA	GGACATGTTGCGTGCTCTAA	4466530	4466869	340
Iin00900_intron_16	I1	CTGATTTCCGTGGTGGACTT	ACTCTCGAGGAACAGGGGAT	4464694	4465172	479
Iin00900_intron_14	I1	CATCACCGCAGAGAGAATGA	TCATAATAGCAGCGCACCTG	4466196	4466549	354
Iin00900_intron_15	I1	ATCCCCTGTTCCTCGAGAGT	GCTGATGACGACGATCTCAA	4465153	4465674	522
Iin00901_intron_1	I1	GCTGTCTTTAGCCGAACCAG	CGGGATTAACGCCAGTACAT	4471388	4471656	269
Iin00901_intron_2	I1	ATGTACTGGCGTTAATCCCG	AACGCTGCAACTTGTCTCTG	4471637	4471841	205
Iin00904_intron_4	I1	AAATCCCACAATCCTTGCAG	CTCGGCTATCATGTCGGTCT	4481683	4481897	215
Iin00904_intron_5	I1	ATTGTCCCTCGTATTCGTGC	CTGCAAGGATTGTGGGATTT	4481562	4481702	141
Iin00905_intron_5	I1	AACTCTCCCCAGAAGCCATT	GACTGTCCAAGCCAATCCAT	4485932	4486189	258
Iin00905_intron_6	I1	TGGAAGGAGGAACAGTGAGG	AATCCCAAACGAGATTGCTG	4486141	4486639	499
Iin00916_intron_1	I1	GATGAAGAGCGGGGATAACA	AAGAGCACAGAAGCAGCACA	4595722	4596512	791
Iin00916_intron_5	I1	GAAAGAGGAACTGGCACAGC	CGCTCTCTTCCGCTATTGTC	4597481	4597673	193
Iin00917_intron_1	I1	CCCTGCTTCTGTACGCTAGG	TTCCGTTTGGGTTTTCTGAC	4605652	4606288	637
Iin00918_intron_3	I1	CCAAAAGCCTTGTCTGCTTC	GACAGAGGACCCGTAACCAA	4608838	4609072	235
Iin00918_intron_2	I1	GCCATTTTTGGCTAGGTTTG	GGGGTGGATCAGGTAAATCC	4609148	4609482	335
Iin00920_intron_1	I1	AACAACGCCAGTAACGGAAG	GGATTCTCAAACGCACACCT	4615053	4615417	365
Iin00918_intron_4	I1	CCATGCAATGCAGATGAGAC	AAGCAGACAAGGCTTTTGGA	4608682	4608856	175
Iin00920_intron_2	I1	GATAACGGTGGAATGGGTTG	CAACGCTTGATATGTCGTGG	4614728	4615043	316
Iin00920_intron_6	I1	AACGAATCTGGAATCGCCT	CCAAATACGGTGGACCAGAC	4613981	4614151	171
Iin00919_intron_1	I1	GCAGTATGGTCGGTTCCTGT	GACCCGGATCCAGTATCCTT	4610386	4610633	248
Iin00920_intron_9	I1	AAAGGGAAGGGTGAGAAGGA	TTTCACTTCTGGAGCTTGGC	4612908	4613216	309
Iin00920_intron_10	I1	AATACTCGTTCCCATCCGTG	CCTGCAGTGTTCATATCCCC	4612853	4613009	157
Iin00920_intron_11	I1	GGGTGGAGAAGGGATTGATT	TGGAGGCTTACAAGCAGGAT	4612547	4612853	307
Iin00921_intron_1	I1	AACAACCACCATCAACAGCA	TCATCTGCTTTCGACATGGA	4624745	4625208	464
Iin00922_intron_6	I1	GGGAAGGAGCTAGAGACGGT	GCTTGCGTGGGTTAGAAAAG	4631571	4631781	211
Iin00922_intron_11	I1	AGTCAAACACCCGACTTTGG	CTTCCTCAGCTCCTTCATCG	4633624	4633764	141
Iin00922_intron_12	I1	CGATGAAGGAGCTGAGGAAG	CAACCCTTCGTAGTCCGTGT	4633745	4634127	383
Iin00923_intron_1	I1	ATTCGTGATCTCTCGGTGCT	GCTTTGCTCAGTCCACCTTC	4636009	4636463	455
Iin00924_intron_5	I1	CTCACGGAGCACACGAGATA	GTACGTTATCTTCCACGCCG	4639027	4639480	454
Iin00924_intron_6	I1	CTCACGGAGCACACGAGATA	AAGACACATAGACGGACGGG	4639027	4639337	311
Iin00926_intron_1	I1	GGGACCCTCCAAGATCTCAT	CCCATAACTTCCGATGCACT	4653304	4653480	177
Iin00926_intron_2	I1	AGTGCATCGGAAGTTATGGG	CCCGACACATGGTTCTTGA	4653461	4653632	172
Iin00925_intron_1	I1	ATGGTTGTGAGTGACGTGGA	TATGTTCGGGGATGACCATT	4646997	4647181	185
Iin00926_intron_3	I1	GGGCAATGCCGTATTAAACA	CCTTTCTCGAGATCATCCCA	4653630	4653920	291
Iin00933_intron_5	I1	CACCCTTTTCCATTTTTACCC	AGATCCAAGCGTATTCGGTG	4683192	4683357	166
Iin00934_intron_2	I1	AGCTATCAAACCGGGGATCT	TTGAATCCTTGGACGTCTCC	4699169	4699411	243
Iin00934_intron_5	I1	TTGGATGGTCGTTACTTCGAG	TACATTGAAAAGCGGAGGCT	4698458	4698714	257
Iin00934_intron_7	I1	CTTGTCAGACGCTTGAGCTG	ATCAGTTCCCACCACCAAAA	4698184	4698325	142
Iin00936_intron_6	I1	CGTTGATGTTGTGATCCCTG	ATTAGCCGTGGTACTGGCTG	4705197	4705388	192
Iin00936_intron_5	I1	CAGCCAGTACCACGGCTAAT	GCTGCCTCTTTCGTCACTCT	4705369	4705610	242
Iin00936_intron_7	I1	TCATTGCCAAAAGTCCAACA	CGTCTCAGGGATCACAACAT	4705052	4705221	170
Iin00938_intron_2	I1	TTTGCCTCGTCTCTTCCTGT	CCGCAAATCGAAGTAGAAGC	4711852	4712054	203
Iin00936_intron_9	I1	CTGTAGAAAGCTAAGCCCCG	ACCATTACCAATCATGGCGT	4704668	4704863	196
Iin00942_intron_5	I1	GAGAGGCTTTCTTTTGGCCT	GGTTGTGTTTGTTGGTGCAG	4727962	4728415	454
Iin00956_intron_6	I1	GCCTGAGCTGCTTCCATTAC	GATGTCTTGGGATTGGAGGA	4817876	4818133	258
Iin00965_intron_6	I1	ACCATCTCGCAATCAAGAGC	TCGAAAGGAATTGGAACAAAA	4848448	4848674	227
Iin00868_intron_5	I1	GCGCTAAGAGACGTGAGCAT	CCGTTTACCCTTCAGCTCAG	4270673	4270845	173
Iin00868_intron_2	I1	AGCTCGGAACTTTGCTGCTA	GTCCTTGTAATCCTGCGCTC	4269648	4270264	617
Iin01069_intron_4	I1	AGCTTGTGCGCATTTTAAGG	GAAGTGTGCAGTGCCTTTGA	5410747	5411002	256
Iin01067_intron_1	I1	CTGTAGCACAAAATCCCCGT	CGAAATCTGTTCGCACTTCA	5400188	5400817	630
Iin01057_intron_6	I1	GGAGGGTTCAGCTTTCCTCT	TCGTGATTTATCTCGCCACA	5364158	5364386	229
Iin01026_intron_1	I1	ACCACTGTCGCTTCCATTTC	CACGCCACTGGTGTTGATAA	5162403	5162588	186
Iin01015_intron_2	I1	TGGACATCAACTGTGGGAAA	ACCCACCACAGTAAGCAAGC	5099707	5099910	204
Iin00983_intron_1	I1	TAGCTGCTTGTCCACACGTC	ATCGTGAACAAACTCTCGGG	4941725	4941910	186
Iin00981_intron_11	I1	GTTATGCCATCCGGGCTTAT	AGTTTACAATGCTGGGACCG	4937222	4937395	174
Iin00981_intron_6	I1	TACCATCGTTAAGGCCAAGG	TTGCATTTCTTCGTCTAAGCAT	4937967	4938217	251
Iin00973_intron_3	I1	CATGGTCACTCGGTTTTCCT	CTTGCTTCAAGGCTACTCCG	4900045	4900442	398
Iin00972_intron_2	I1	CCATGTCACCATGCTCTCAC	TCTATCCCTTGCCATGTTTTC	4897543	4897715	173
Iin01070_intron_15	I1	GATGTTCGCCCATTGATTCT	TGGTTTTCAGGAAATGGAGC	5413056	5413358	303
Iin01071_intron_8	I1	TGATGGCAAATTCTCGTCAG	CCTAGCTGAAATCCCATCCA	5422786	5422936	151
Iin01071_intron_9	I1	CTTTGGAGGGGAAAATGGAT	TGACGAGAATTTGCCATCAC	5422554	5422804	251
Iin01071_intron_13	I1	CGGATGATTTTACCGCACTT	AAGCTGATGGATGATTTGGC	5421823	5422019	197
Iin01071_intron_11	I1	CACCCCCATAATCTGGTTTG	GGTTCCAGCGTGGAAATAAA	5422143	5422339	197
Iin01072_intron_2	I1	TGCAGCTGAGGAATTAAGAGC	GGAGCTGTTAGGCAGTCAGG	5437723	5437929	207
Iin01073_intron_7	I1	CAACACAGATGAGGTGTGGG	AGGAATGTGGCTTGTTTTGG	5440884	5441271	388
Iin01074_intron_6	I1	GGAAAAGGCACCTTTCAGG	TGTATATGTTGTTTGATGACGATG	5447076	5447246	171
Iin01074_intron_8	I1	TCAAATGTTCCACACTCCGA	AAAACTGCCCTTGGAGGACT	5446572	5446955	384
Iin01105_intron_1	I1	TACCTTTCGGGCTGACTCTG	TGAAGGAAAGCTGTCTAATGTTG	5591502	5591689	188
Iin01108_intron_1	I1	GTTGAATCGCCACAACCTCT	TTTTCGTCCAACGACTTTAGC	5602345	5602662	318
Iin01110_intron_10	I1	TGGTTGAACCTTATTTCCGC	TGCCACAATGGCAAATCTAA	5610833	5611123	291
Iin01110_intron_16	I1	TTGAATCCCCCAGATACGAG	CCAATACGATTGCCTCACCT	5612330	5612570	241
Iin01116_intron_2	I1	CCTTGCCAACTTCTCCTTGA	ATCGATGTTCTTCACCCAGG	5638139	5638299	161
Iin01122_intron_1	I1	CCGTTTCATCAACGTTTCCT	AATTCACTTGGGAGCACACC	5666305	5667061	757
Iin01140_intron_2	I1	TGTAATGCTTGCACAGCTCC	GAAGGAGTCAGATGCTTGGC	5771090	5771267	178
Iin01147_intron_4	I1	AAACATGGAAGCGACACCTC	CGGGTTAGCTTATCAGGCAC	5804472	5804646	175
Iin01159_intron_1	I1	CGCAAACCTAGCCTCTCTTG	TCTCCTCTTCCTCCAACGAA	5866254	5866510	257
Iin01271_intron_1	I1	AAAGATGGCGGTTCAGTGAC	ATGGCTGCAACTGGAGTTCT	6453501	6454192	692
Iin01271_intron_3	I1	GGAATGATTTCGCTTCCAAA	CACAGGGAGACTGATGCTGA	6452809	6453206	398
Iin01271_intron_2	I1	TCAGCATCAGTCTCCCTGTG	CAAAGTCCTGAAAACCCCAA	6453187	6453432	246
Iin01270_intron_2	I1	TGTCCGGGAAGATGAAGAAC	GGACGTCCAAAATAGCCTCC	6450845	6451054	210
Iin01269_intron_17	I1	CAAGAAGGCAATCATCAGCA	AGTTTATCAACAGCGGCCTG	6447841	6448183	343
Iin01269_intron_10	I1	ATGGATCTTGGAAATGGCTG	TCACTTCGAGCGCTTAGGAT	6445886	6446140	255
Iin01269_intron_12	I1	AGTCGGCTTCAACAGCACTT	CTTGGGAGGACATGCTCATT	6446450	6446914	465
Iin01269_intron_11	I1	ATCCTAAGCGCTCGAAGTGA	CTGAAGGGCAGCTTTCATCT	6446121	6446419	299
Iin01268_intron_7	I1	CCATGTTTTCAGGTGCAAGA	CTGGGTTCAACAAGGAAGGA	6439862	6440117	256
Iin01269_intron_2	I1	GAGATGCAGAATTTGGGGAA	CATCCGAGCTGATATCCTGG	6444060	6444222	163
Iin01269_intron_1	I1	GGCAACGAATTATTCTCCGA	TTCCCCAAATTCTGCATCTC	6443493	6444079	587
Iin01268_intron_6	I1	CACTGTGTGGGATGTCAAGG	ATTCCGTGCTCTTCTCGATG	6440130	6440395	266
Iin01267_intron_1	I1	TTTTGTGATCAGACCCACCA	CTGAACCCAAGTGGAACGAT	6437413	6437918	506
Iin01266_intron_3	I1	CTAGTCCCTTCACCTCAGCG	TGATGCACTTGGAGCTGAAC	6431812	6432308	497
Iin01266_intron_2	I1	GTTCAGCTCCAAGTGCATCA	GTTTCCGTGACTGTGTGTGG	6432289	6432626	338
Iin01264_intron_1	I1	CTTGAAAGGACAGAAAGGCG	GAGTTGCCACCATGGTTCTT	6426826	6427558	733
Iin01263_intron_2	I1	TTTGTGAAGTGGCTCGACTG	ACTTGACTGAGGCCAGGAGA	6420895	6421361	467
Iin01262_intron_4	I1	GTTGAGCCTCCCGTGTATGT	TGTCTCAAGACATTGGCAGC	6417322	6417897	576
Iin01262_intron_2	I1	GATCTCAATCACTGGGGGAA	TCGAGCTCATGAATACATAGAAGA	6418223	6418412	190
Iin01263_intron_1	I1	AAAGGGAGCAGCAAGTTCAA	TCATGCATTCCTGCAACTTC	6421173	6421833	661
Iin01262_intron_3	I1	GTGTTCCTTCCTCTGCAGGT	GCTTCAGCTCATTTCCTTGC	6418103	6418567	465
Iin01262_intron_1	I1	AGCCCAAGGTAGCAAAGACA	TGTGGCTCAGCTCGTATCAG	6418425	6418861	437
Iin01258_intron_6	I1	AATGGAGGCTGGTTACGTTG	CGGATGAAATCTTCAAGGGA	6402029	6402416	388
Iin01258_intron_8	I1	TTCCCGGATTACAAAACCTG	TCCCCAATACAATGTCCGAT	6402576	6402756	181
Iin01258_intron_4	I1	GCAACACAAGGAAGATACGC	AGATCCACTCCAGCAACCAG	6401163	6401636	474
Iin01258_intron_2	I1	TGATCCTGAAGACATGCTCG	AAAATTCAGCTCTCAGCCCA	6400637	6400940	304
Iin01258_intron_5	I1	CTGGTTGCTGGAGTGGATCT	CAACGTAACCAGCCTCCATT	6401617	6402048	432
Iin01257_intron_8	I1	GCCATATACTGTGGTCGGCT	AGGAGGATCCCTCTGCTTGT	6399112	6399595	484
Iin01257_intron_7	I1	TCGTACAACAAAGGGGATGG	AGCCGACCACAGTATATGGC	6398832	6399131	300
Iin01258_intron_1	I1	GAGCTTCTCAGTCGCTTCGT	AAGCTCGTGCCAGAGTTGAT	6400231	6400610	380
Iin01257_intron_4	I1	CGGATGGTACTCCTTATGGG	TGGTTGCAATCCCACTGTTA	6397627	6397848	222
Iin01253_intron_3	I1	ACCTTGAAATGCACCCAAAC	ACTTCTGTCCGTCAAATCCG	6377112	6377282	171
Iin01252_intron_17	I1	ACGTCCTTGGAGTGATGCTT	GCAGCAGTGGAGGAGGTAAC	6368677	6368862	186
Iin01252_intron_16	I1	GTTACCTCCTCCACTGCTGC	CTCTCTCCGTTCCTCAGGTG	6368843	6369108	266
Iin01252_intron_14	I1	AGGTCCGACTGAAGAGACGA	TACAGGGACGGTGTTTGTCA	6369233	6369534	302
Iin01252_intron_15	I1	CATGGTGTCAATATGGGCTG	GTCTCTTCAGTCGGACCTCG	6369017	6369250	234
Iin01252_intron_12	I1	GGTGTCTTGCAAGCTGGTTA	TTGGATGATTTTCGGCTTTC	6369731	6369976	246
Iin01252_intron_6	I1	CCCATGAGCATTTCGATTTT	AGCCTGCACAAAGGAGCTAA	6370979	6371294	316
Iin01252_intron_5	I1	GCCAAGTAGGCGTGAAAATC	AGAGCTGGCGCATTATCATT	6371304	6371811	508
Iin01252_intron_8	I1	TGGGCTTCAATCCATTGTCT	ACAATGCAGCAGATTTGGAA	6370451	6370774	324
Iin01252_intron_3	I1	ATATTGAGTCTGCAACCGCC	GGCAGTTTTTGGAGCAGAAG	6372071	6372580	510
Iin01252_intron_7	I1	ACATACATGGATCGAAGCCG	AATCGAAATGCTCATGGGTC	6370702	6370996	295
Iin01252_intron_4	I1	ATGATAATGCGCCAGCTCTT	GCAACTTCTGCTGTCACTGG	6371793	6372013	221
Iin01252_intron_1	I1	GTCTAGATCCTCGCCCTGAA	CTCCAATGTCCTCTCCCTCC	6372631	6373138	508
Iin01251_intron_4	I1	CAAAGTCAATCAAATCCGGG	AGTCTTTAGCGTCTGGTGCG	6367386	6367823	438
Iin01251_intron_1	I1	TTATTCAGAACGGAGGCAGG	CAGCAGACTCGTAATTCGCA	6366585	6367091	507
Iin01248_intron_4	I1	CCTGGTGTCGTTCACTGATG	AAGGTTACTGGAAAGGCGCT	6349539	6349765	227
Iin01248_intron_6	I1	TGAGATTCATGGTTGGGGTT	TGCCCAATTCACTGACTCAA	6348884	6349082	199
Iin01248_intron_5	I1	CGATTGGAGTCCTGCTTCAT	TTAACGTGGACGCTCTTGTG	6349202	6349531	330
Iin01248_intron_3	I1	ATCAGCGCCTTTCCAGTAAC	TTCGGAGGGAGAAAATTGGT	6349743	6349926	184
Iin01248_intron_2	I1	TGTCACCTTATTGCAGCCAG	CACCGACAGTCACAGTCTCG	6349856	6350091	236
Iin01245_intron_11	I1	AAGCCCTTGAAATTGAGCCT	GCCAGCATGTTGCTGTAAAA	6338520	6338722	203
Iin01245_intron_9	I1	TTTCAAGGCCGGAAAATATG	TGGCTAATTTTGCTGCTTCC	6338054	6338327	274
Iin01245_intron_2	I1	TCTGCTAGACGGGACGAAGT	TCTTCATCGTCTTGATCCCC	6336271	6336601	331
Iin01245_intron_8	I1	AGGGCTTGAGAAAGCTGTGA	GCGTATTCCCCTCTTCCTTC	6337722	6338052	331
Iin01245_intron_1	I1	CCAGAGGAGATGGATTTGGA	CGTCCCGTCTAGCAGAGTTC	6336005	6336286	282
Iin01242_intron_2	I1	GTTCCTTGCACCTCAGAAGC	TGAGGGAAATCTTGGCAAAC	6321224	6321663	440
Iin01238_intron_8	I1	AGCTTTCCGTGGACATGAAC	GCGTGAACTCTGTCTTCCGT	6308865	6309074	210
Iin01238_intron_4	I1	GCAATAACCTATATGCGCCG	TGCAAGCCAAATACAAGCAG	6307949	6308130	182
Iin01238_intron_6	I1	TTCCACCCATACCGATCTCT	TGGGTCATATTTGTGTCATTGAT	6308372	6308550	179
Iin01238_intron_7	I1	CAGGATTCTGGAATCAATGACA	CAAGCGAGCGTGATGAGATA	6308516	6308811	296
Iin01238_intron_5	I1	CCACCTGCTTGTATTTGGCT	AGAGATCGGTATGGGTGGAA	6308107	6308391	285
Iin01237_intron_8	I1	TATCGCATAGCGTTAGCGTG	TTGCTGAACGCAGAATTCAC	6306560	6306837	278
Iin01238_intron_2	I1	TGTCGAAGATTTCAGGCTCA	TGTGTTGTGCCAGTTTCGAT	6307501	6307789	289
Iin01237_intron_7	I1	CAAGATGCTGCAGTAAGCGA	CCAAGTTCATGTCCTCGTGA	6306348	6306656	309
Iin01237_intron_6	I1	TTTCACCCTTACCGGTCATT	TCGCTTACTGCAGCATCTTG	6306022	6306367	346
Iin01237_intron_3	I1	CAGCACATTAAAGTGAGGCAA	CGTAATAGCGGTAGCCACAA	6305336	6305514	179
Iin01236_intron_3	I1	TTTACGGAAACACATGCAGC	GCCCTAGATGGGGAAGACTC	6302512	6302668	157
[truncated: 39,005 more rows]
