# Supplementary material for: Rapid Identification of Alien Chromosome Fragments and Tracing of Bioactive Compound Genes in Intergeneric Hybrid Offspring Between Brassica napus and Isatis indigotica Based on AMAC Method
Source: Int J Mol Sci. 2025 Feb 27;26(5):2091. doi: 10.3390/ijms26052091 (PMC11899788; doi:10.3390/ijms26052091)
Supplement: Supplementary file 1 [file ijms-26-02091-s001.zip › supplementary20250115/Table S4.xls]

## Sheet: Sheet1
Table S4 Information of 19,830 specific-single-locus(SSL) IP markers
IP Primer Development Name	Chromosome	Forward Primer（5'-3'）	Reverse Primer（5'-3'）	Start	End	Size of PCR product(bp)
Iin00010_intron_4	I1	GTACCATTTCCGGGATCAGA	TTGACCGGTAGGAAGCTCAC	85920	86304	385
Iin00010_intron_11	I1	TCACGGTCTAAGGCAACCTC	GCGTCGTTACTCCAAAGCTC	83950	84499	550
Iin00010_intron_19	I1	TTCGCAGTTCCTCCAGAGTT	ACCAAAAAGTGCAAGACGCT	82069	82248	180
Iin00011_intron_12	I1	ATCAATATGGCTCTGCACCC	TGTCATGTGATGAAGGGAGAA	91744	91896	153
Iin00012_intron_7	I1	TGCTCAGTTACGTGAGGACG	CGGACATCAGCTCAGTTTCA	99327	99932	606
Iin00013_intron_1	I1	ACACTGATGGAAGGCAGACC	CCCATGCACTTCTGTTTGAG	102608	102856	249
Iin00013_intron_2	I1	CTCAAACAGAAGTGCATGGG	AGGGAGATTGGGCAGAGAGT	102837	103022	186
Iin00013_intron_3	I1	GCGATGAATACTCTCTGCCC	GATGTATCTTCGCTCCCCAA	102994	103388	395
Iin00013_intron_4	I1	TTGTTGGGGAGCGAAGATAC	GAGCCCCAAATAGACGTTCA	103366	103760	395
Iin00013_intron_5	I1	TGAACGTCTATTTGGGGCTC	CTTTACTTGCGGACACCCAT	103741	104034	294
Iin00014_intron_3	I1	CCAAGGCTTCAAGCAAAGAG	TCCTCGAGAAAGGTCTTCACA	107415	107593	179
Iin00014_intron_4	I1	TGCTCTCCAAAGGTGAGTAACA	CTCTTTGCTTGAAGCCTTGG	107279	107434	156
Iin00014_intron_6	I1	GCCTACCGACTGAAAACTCG	CATGATGCTTGGGAGACTGA	106801	106962	162
Iin00014_intron_7	I1	CGTCTCATGAGTGAGCCTGA	GTAACTGCAGATCCGTGGGT	106689	106877	189
Iin00014_intron_11	I1	CTATAGGCAGGATTGACGCC	GGGCATCATTTGTGGTTTTC	106016	106184	169
Iin00014_intron_12	I1	TGAAGCTTCGTACCAACAGC	TGCTCTCGCTTTAACCGAAT	105911	106126	216
Iin00014_intron_13	I1	TGCATGCCCAAATTAACAAA	TCATCTTCTCCACTTCGCCT	105509	105793	285
Iin00016_intron_1	I1	CCTTTCAGCTGGGTCTCAAC	GTCTACGACCACCCTTCCAA	112733	113510	778
Iin00019_intron_4	I1	GTCTCCACAGAGGAAGCGAC	TGTCGCAGAGAGGACAAGTG	119993	120176	184
Iin00019_intron_13	I1	CCAGAATCTTGCGACCTAGC	TGCGCACAAACTGCATAGAT	118065	118228	164
Iin00019_intron_14	I1	CTTTAAGTGCAGGAGTGCCC	AAAGGATTGGTGTTTTTGGC	117841	118052	212
Iin00019_intron_17	I1	GATCAGGCGTACCTCGTTTT	AGTTGCTGTGAACCGAGACA	117233	117472	240
Iin00020_intron_2	I1	TGCTCGTTCAGCTGTTTCAC	ACAGCGCATTCAAGAAATCC	125314	125541	228
Iin00020_intron_7	I1	TTTAGCCACTTCGATTTCGG	AGTTGCAGAGATGGAGGCAG	123909	124390	482
Iin00020_intron_12	I1	GCACAAATCAGCAGGATGAA	AGCTTGATTCCACTGTCGCT	122716	123017	302
Iin00020_intron_13	I1	TGCAAGCTCACGTACTGATTC	TAACCGCTCAAAATGAAGCC	122631	122832	202
Iin00020_intron_17	I1	TCAAGCTCCTCGATTTCCTC	AGCACAGACACAACGGCATA	121894	122029	136
Iin00021_intron_1	I1	GGGGAGACAGAGTTCCATCA	CCTGAATCTCCTCGGTTCAT	132489	132781	293
Iin00021_intron_2	I1	TGAACCGAGGAGATTCAGGT	GAAGCTCAGTCGTGGCTTTC	132763	132984	222
Iin00022_intron_1	I1	GATGCCTAGAAGCTTGCCAC	TTCAATCTCCGCCTCAGTCT	135875	136432	558
Iin00022_intron_3	I1	CTGGAACTGATCAGGGCATT	TACCACTGGAAGGCGACAAT	135485	135622	138
Iin00022_intron_9	I1	CAGGAGTTGCTACACCCTCA	CAGCGATGTGGAGAGACAGA	134460	134606	147
Iin00023_intron_2	I1	CTGCCAGTGTGTGAAGAGGA	GCTGCTTTCCAAAGAGGAGA	139759	139927	169
Iin00023_intron_3	I1	CAAGAACAAATGGGTTTGCC	GCAGCAACGGGAGAGTTTTA	139517	139762	246
Iin00024_intron_1	I1	GCCAACGATCTCAGTTCCAT	ATAGAAGCTCTTGGCTCCCA	141185	141400	216
Iin00024_intron_3	I1	CCGCATATGGAGAAGTCCAC	CCTTTTCTCGATTTCACGGA	141788	142015	228
Iin00024_intron_4	I1	GACGCGACAAAACTATCCGT	GCCCCCGTTCCTAGTGTTAT	141981	142285	305
Iin00024_intron_5	I1	ATAACACTAGGAACGGGGGC	GCACTGCGCTATAGTTTCCC	142266	142459	194
Iin00024_intron_6	I1	GGAAACTATAGCGCAGTGCC	TGTACACGCAACCACTTCGT	142441	142755	315
Iin00025_intron_1	I1	CGGATCAAAGATTCCTTCCA	ACCTGAAATAGCACCAACGG	143593	143968	376
Iin00025_intron_4	I1	AACCTCAGGGGAGATGGTCT	CTAACTGTCTCTCCCGCCTG	144400	144609	210
Iin00026_intron_1	I1	CGAGCTCTCTGTCTTCCCAA	CGCTTCAGCTTCTTTCGACT	149267	149512	246
Iin00026_intron_2	I1	AATCCCAAGCACCTTCTCCT	TCAGCTCCATACTTTTTAGCCA	149543	149720	178
Iin00026_intron_3	I1	TGGCTAAAAAGTATGGAGCTGA	ACCGGATGTTGGATACCTGA	149699	149873	175
Iin00027_intron_1	I1	ATCTCAAATCCCTCCTGGCT	TTGCAAGTGCATGTCTCTCC	150921	151461	541
Iin00027_intron_2	I1	ACATGCACTTGCAACCTCAG	TGTGGCGTAAAGACGTGGTA	151448	151678	231
Iin00027_intron_5	I1	GACCGACGACATCCACACTA	CCCTCTCTGCTCCTCTCTGA	152089	152364	276
Iin00029_intron_2	I1	GAAGCAGCAGCATATCCACA	AGGAAATCCCAACGTGACAG	155577	155844	268
Iin00029_intron_3	I1	GACTTCTGCTAGACCGGACG	TGTGGATATGCTGCTGCTTC	155279	155596	318
Iin00030_intron_3	I1	CGTCTGTCCTTGGAGTCACA	AGAACAAGGCGGGGTTTTAT	157844	158162	319
Iin00030_intron_4	I1	ATAAAACCCCGCCTTGTTCT	ATGCCTGATGTCTCCTCCAC	158143	158582	440
Iin00030_intron_6	I1	TTCTTAGCCAAGCAAATGGG	GCATCTTCTATGGCTCCGTC	158962	159216	255
Iin00030_intron_8	I1	CTGGCAAGTGGAACAATCCT	AAAGACATCTGGTGATGCCC	159496	159746	251
Iin00031_intron_2	I1	GCTTCTTCAGTTGCTCCACC	CTATGCGTGGGAGAAGAAGC	161404	161804	401
Iin00033_intron_1	I1	ACTCCACAGTCACTGGGTCC	TCTTAAATGGGCCTGTCCTG	172883	173634	752
Iin00034_intron_4	I1	GCCGTAATGAACTGGGAAGA	TCACAGTTTCACGGAATGGA	177958	178396	439
Iin00034_intron_5	I1	ACATGGTTCCCTCGACTCAC	ATGACTCTCGTTTCGATGCC	177730	177905	176
Iin00034_intron_12	I1	ATTGGACTAAACACCGCTGG	GGCTCGTGTTTACAGCAACA	176092	176310	219
Iin00034_intron_19	I1	CATTGACACACACCGTTTCC	GTGTTGGTTGATCGGGCTAC	174550	174765	216
Iin00034_intron_21	I1	CCCGGAAAACAACTTCTTCA	CACTCTTCAGGAGCTGGACC	174061	174252	192
Iin00034_intron_22	I1	GGTTTGCACCCAAACTCATT	CACTCTTCAGGAGCTGGACC	173915	174252	338
Iin00035_intron_1	I1	CTTTTGCTCATCTTCCAGCC	CTCGAAAGAACATTCGCCTC	180650	180932	283
Iin00037_intron_3	I1	ATCTTTGTGCTGCTCCTGGT	CTCCTTTCACCAAGCCCATA	185198	185429	232
Iin00037_intron_4	I1	CCTGCAGAACAATGCTTCAA	AATCCTTTTGGTCAGGGGAT	185387	185797	411
Iin00037_intron_5	I1	GATCCCCTGACCAAAAGGAT	TCTCAGCATCCAGTACACGG	185777	185994	218
Iin00037_intron_7	I1	AGATTGTTGAAACAAGGCGG	CAGAGGAGGTTTCAGCAAGG	186128	186297	170
Iin00038_intron_7	I1	GCCTGAAGTTTTCTGGGTTC	TAGTTCAATGGTTTGGCGTG	189013	189202	190
Iin00039_intron_1	I1	TGAGATCACTTGGATTCGGA	GGCTCTACCCTCCTTCCAAC	193355	193836	482
Iin00040_intron_1	I1	TCACCAACAATCTCTTATCACCA	AGCTTTTTAGAGGAAGCGGG	198978	199362	385
Iin00040_intron_2	I1	CCTCCACGTCGACTCCTTTA	TGAGTTGACGAAAGAATGCG	199300	199616	317
Iin00040_intron_3	I1	CGCATTCTTTCGTCAACTCA	TCGATAGCTTTGGCCTCAGT	199597	199923	327
Iin00040_intron_4	I1	GGGGACACAATACTCGGAGA	CACTTCTCGGGACTTTCTCG	199831	200136	306
Iin00042_intron_7	I1	ATCAAAGGGTCGACAAATGC	TCGTACATACGGGCATCAAA	204674	204898	225
Iin00042_intron_8	I1	CAGAATGTTTGATGCCCGTA	TGGTTGTAAGCAGCATGAGC	204872	205130	259
Iin00042_intron_11	I1	GAGTGTGAGGAGCGGAAAAC	TTCATTTCCGTGTGGCATAA	205472	205733	262
Iin00044_intron_1	I1	ACGTTGGTCACTCGAGATCC	CCGATCAACGGAAGAGATGA	209047	209304	258
Iin00052_intron_1	I1	CTGACCGCTCCATGTATCCT	CGCCAGTGACAACTGAGAAA	235329	235523	195
Iin00052_intron_2	I1	TTTCTCAGTTGTCACTGGCG	GTGCAGTCCGTAATCCCACT	235504	235675	172
Iin00052_intron_6	I1	ACGGCAAATTGGAGAGACAG	GTGAAAAATTCACGAGCGGT	236189	236381	193
Iin00052_intron_7	I1	CGTGAATTTTTCACCAACGA	CACGTTCACTTCCAGCAAGA	236368	236531	164
Iin00054_intron_2	I1	CGAAATAGTCGATCCCGTTC	TACTTTCCGTGGGAGGTGAC	245063	245225	163
Iin00054_intron_3	I1	GTCACCTCCCACGGAAAGTA	ATTTCTTGAGCTTTGCGCTC	245206	245461	256
Iin00054_intron_5	I1	AAAACAAGATGGAAGTGGCG	ACCTTCCTTTAAGCTCCCCA	245562	245766	205
Iin00057_intron_3	I1	CTGTTGTGCGGATGAGAGAA	ATGTAGTTGGAGGGGTGCTG	252761	253056	296
Iin00057_intron_4	I1	ATTTGTGCGTAGGTTTTCGG	TTCTCTCATCCGCACAACAG	252380	252780	401
Iin00057_intron_7	I1	TTTCCGGATGTCGTTAGACC	TGCAGGTAGTGAAGGCAGTG	251346	251750	405
Iin00060_intron_3	I1	CCTTAGCGGACTCATTCTCG	ACAGAACCCAAGATTGCACC	272625	272835	211
Iin00061_intron_1	I1	AGGCAAAAGCTGAAACCTGA	GTTTCAGGGAACATGGCAGT	273444	274179	736
Iin00062_intron_4	I1	TGTGAAGAACGTTTTGAGCG	TACTGAAATGGCTGCTCACG	276392	276858	467
Iin00064_intron_2	I1	GACGGCTCAGGTTGAGCTAC	CACCAGGTTTGTCTCCGACT	288132	288552	421
Iin00066_intron_4	I1	TACAAAATTTCGCACAAGCG	AAGCGCATGGTCTCAGTCTT	296209	296988	780
Iin00067_intron_5	I1	GTGCGGTGCTGAAAGAGAAT	TTTGGGACTTTGGTTTCCAG	307102	307302	201
Iin00067_intron_6	I1	CCCTTTAGACCTCTCACGGAT	ATTCTCTTTCAGCACCGCAC	306889	307121	233
Iin00069_intron_7	I1	GAGCAAAAGCTGGATTAGCC	CAAGAAAGGTCTTGCCGAAG	311629	311784	156
Iin00070_intron_2	I1	AGCGATGGCCACAACTAACT	ATGGCGAGAAAAGGGATTCT	315786	316045	260
Iin00072_intron_1	I1	TCCAATCCGACTTCAAGGAC	AGGAGGTGCGTTCTTGCTTA	323565	324258	694
Iin00076_intron_3	I1	CTCTAATGCACAACGAACCG	CCGAAACATCACTGAAGCAA	338191	338356	166
Iin00076_intron_5	I1	TTTGTGCTTTGAAGCGAATG	AGGTCGAGGATCTTCTGCAA	336673	337248	576
Iin00077_intron_3	I1	TGGCATCCTGAGTGTCTCTG	ACCGTTCATAGCAGGCCTTA	346861	347086	226
Iin00077_intron_8	I1	AAGGGTTGTTCGTAACTGCG	GATAAGCGTGCATCATCTCG	347935	348114	180
Iin00079_intron_1	I1	TCATTGCAGCGAGATGAAAG	AAGTGTGTTCAGCACGCAAC	361254	361798	545
Iin00079_intron_2	I1	ATCGTCGAACCTCAGCAAGT	TCGCTGCAATGAACAGAAAC	360610	361265	656
Iin00087_intron_5	I1	ACCAACAAAACCCCATTCAA	AGCTTTAGGATCCTCTGCCC	414564	414775	212
Iin00088_intron_2	I1	ACCGTGAATCCACTGTCTCC	AGCGATTCGAGAACAGGCTA	415966	416201	236
Iin00088_intron_3	I1	TGAGCTAACCACCACACCTG	CTTGCGAGTGAACGTCAAAA	415630	416070	441
Iin00089_intron_3	I1	GAAGCTGTCGATGATGCAAA	ATTCTCACCCGCCTACTCCT	418988	419613	626
Iin00092_intron_8	I1	GACTGCTGTCGAGGAGGAAC	CCTTCCTCTGACTCACCTCG	431356	431891	536
Iin00093_intron_3	I1	CTGGATGAACTCTTGACGCA	GCGTCCACGACCTTTCTTTA	433410	433632	223
Iin00093_intron_4	I1	TAAAGAAAGGTCGTGGACGC	GTCCCATTTGATCGGCTAGA	433613	433984	372
Iin00093_intron_5	I1	TTGTGGCAAAATGGTTTGAA	CTCCTGAGCTCATCCCTTTG	433939	434251	313
Iin00093_intron_7	I1	TGGACAACAAACTCCTGCTG	TGCTTCATTTTTGTTCTTTCCA	434527	434805	279
Iin00093_intron_8	I1	TGGAAAGAACAAAAATGAAGCA	GCGATTCACAAGATGGTCCT	434784	435085	302
Iin00093_intron_9	I1	AGGACCATCTTGTGAATCGC	GGTCAGGATGGTTGCAGTTT	435066	435263	198
Iin00094_intron_8	I1	GAGCCGGATGTCTCATCACT	GATGCAAGATCCTTCGCTGT	439416	439634	219
Iin00099_intron_2	I1	TGCTTGAGGACTTGTGTTGC	TGAGTGCAAGAAGGACATGC	465379	465721	343
Iin00099_intron_3	I1	GCATGTCCTTCTTGCACTCA	CCTCAAGACGGATGACATGA	465702	465916	215
Iin00099_intron_8	I1	GGGAGAGATGATGAAACGGA	GGACCTAAGTGAGAGCACGC	467142	467541	400
Iin00099_intron_9	I1	GCGTGCTCTCACTTAGGTCC	GACGTCGTCGTGACTTGAGA	467522	467987	466
Iin00101_intron_1	I1	AGGAGATTCAACGTCGATGG	TCGCCGTAGGCTCTCATATT	496391	496604	214
Iin00101_intron_2	I1	CACAAGTTTGCTCCGTCTCA	CCATCGACGTTGAATCTCCT	496182	496410	229
Iin00101_intron_3	I1	AAAGACAGGAAGCCGAGGAT	CCTGTTGCGTTTATCCGATT	495863	496104	242
Iin00101_intron_4	I1	TGCACGTATCAAACCCTCTG	TTTGAACATTGCTTGCCATC	495692	495899	208
Iin00101_intron_5	I1	GTCGGATGAAAAGCAAAAGC	TGCAGAGGGTTTGATACGTG	495492	495713	222
Iin00101_intron_9	I1	CCCTTTGTGGTGATGCTCTT	TTTCAGTTTTGCAAAGTGCG	494448	494766	319
Iin00101_intron_12	I1	GGCTCTCACGGGATAATGAA	GCCAAAACTGCTCCAATAGC	493965	494200	236
Iin00101_intron_13	I1	CAACCAGAAACAGGTGCCTC	TTCATTATCCCGTGAGAGCC	493739	493984	246
Iin00101_intron_15	I1	CATAATCGACTTTCGGCCAT	TGAAGAGAACCAAACCAGGG	493078	493381	304
Iin00221_intron_15	I1	TTCAGCCTGCAGATGTTGAC	AATGGCTGCAAGACCTTCAT	1089260	1089530	271
Iin00221_intron_9	I1	TGGGAGATGTATTGTCCTCTTTG	GCGGCATAATTGAGACATGA	1087391	1087693	303
Iin00221_intron_8	I1	AGTTGACCTGGCTGGAAGTG	TGAATTCTCGTAAGGAACGG	1087105	1087449	345
Iin00221_intron_7	I1	GTTGTCAGAGCAACTTGCCA	CACTTCCAGCCAGGTCAACT	1086769	1087124	356
Iin00221_intron_5	I1	TGTTCAGTGATGTCCAACCG	AACGAGCGTATAAACCACGG	1085987	1086538	552
Iin00220_intron_7	I1	GTTGTGCATGTTTCCAGGTG	AGGACGGTGTCCGTTAACAC	1077869	1078350	482
Iin00220_intron_3	I1	CGTTGCTGGTTTAGTCCTCC	TGGAGACCAATGATTGACCA	1079325	1079539	215
Iin00218_intron_1	I1	GGAGGAGCTTGTGCTTGTTC	GTCTCACAGGCGCACTCATA	1072076	1072536	461
Iin00214_intron_2	I1	GCTTCATATCTTCCCGTCCA	GAAGAAGAAGGTTGCCGAAA	1058392	1058831	440
Iin00213_intron_4	I1	CCATATCCATATTGGGTCGC	ATGTTTTTCCGTTCACAGCC	1045316	1045800	485
Iin00213_intron_2	I1	CTCGCCCCAGAGGTAAAACT	GGCTCAGATTCAACTCCAGC	1046638	1047365	728
Iin00206_intron_2	I1	GCGATGACCAATCAGGAGAT	TTGTTTGGGGAGTGATCCAT	1017414	1017676	263
Iin00204_intron_2	I1	CAACCCGAGTATCCACGTCT	CCTGGAATTAGCAACGGTTC	984933	985227	295
Iin00202_intron_2	I1	TCCTTGAGTTTGGTCTCGCT	CCCTCTTCGTGAAGGTCAGT	962088	962389	302
Iin00202_intron_1	I1	TCCTTGAGTTTGGTCTCGCT	TGCCACAAAACATACCGAAA	962088	962657	570
Iin00199_intron_4	I1	GATCGGTGTGGGGTTAACTG	ATCGATGTATGGTGCTGCAA	944508	944765	258
Iin00199_intron_3	I1	TTCTCCCATATTCGCTGGAC	AGTTAACCCCACACCGATCA	944361	944526	166
Iin00199_intron_1	I1	ACGAAAGTTGGCCAGAGAGA	GTTCCAGCTGAGCAAAGACC	943711	944183	473
Iin00198_intron_17	I1	ACTAAACCCCCAAACCGAAG	GTGGTGGCCTCTTGTTCATT	941323	941472	150
Iin00198_intron_10	I1	TGACATGCCAAGAATTTGACTC	CTTGTAAGCGATCAGCACGA	939882	940082	201
Iin00198_intron_11	I1	TCATCGTGCTGATCGCTTAC	GATGGAGTGTCCTTCCCTCA	940060	940275	216
Iin00198_intron_9	I1	CCATAGTTGGACCGCTGTTT	TTGAGTCAAATTCTTGGCATGT	939741	939905	165
Iin00198_intron_8	I1	GGCTATCCGGACGATATTGA	CGGTCCAACTATGGCAGTTT	939534	939754	221
Iin00198_intron_6	I1	CGTGATTCATATCTGCACCG	CCCATTCCATATTCGGTTTG	939034	939344	311
Iin00198_intron_1	I1	CGAATTTTCCGGTGATATGG	CAAACTCTTCATGCCCTTCTG	937952	938243	292
Iin00192_intron_2	I1	ATTGAAGGGATCGAGGTTCC	GCCTAGCAACAAAGCACTCC	907149	907817	669
Iin00192_intron_1	I1	CCGTGGGCAGATCAAGTATT	GGAACCTCGATCCCTTCAAT	907004	907168	165
Iin00190_intron_3	I1	AATCCCCACCTTCTGTTTCC	TGGTGCATCACATCCTTCAA	901283	901455	173
Iin00190_intron_2	I1	TTGGATGGGAACCAGTTAGG	GGAAACAGAAGGTGGGGATT	901078	901302	225
Iin00189_intron_9	I1	CCACTCTGCAAATCGCTACA	AAGAAGGCATCCGACGTCTA	896868	897059	192
Iin00189_intron_6	I1	GATCAAACATCACCTGTGCG	AACCATGTTCGCCTAAGTGG	897681	898042	362
Iin00188_intron_3	I1	GATTGCATCCCACGACTTCT	TCACATTGCAATTGGAGCAT	895006	895243	238
Iin00187_intron_7	I1	CCATCTTTCCGAGTCGATGT	TCCTTCTGAAGCGGTAACAAA	888541	888722	182
Iin00187_intron_6	I1	CCATCTTTCCGAGTCGATGT	TGAAGCCGGAAGAAAAAGAA	888541	889089	549
Iin00187_intron_3	I1	TTCATGCTCTTGCTGCAAAC	GCAGAATGTGCTGAGACGAA	891158	891565	408
Iin00184_intron_6	I1	TGTTCCTGAACTTGCACGAG	AGCCTTTTGCTTTCCAGGAT	865622	865795	174
Iin00184_intron_2	I1	CTTGGATCCGAACATCGTTT	TTCCACTATCCCCTACACGC	864281	864835	555
Iin00176_intron_10	I1	CTCTCTTGCTCCTGTACCCG	AACTATGCATTGGGCCTGTC	828819	829157	339
Iin00176_intron_7	I1	GAGCTTTCCCTTTTGCTCCT	CCGTGGTCTTGATATCCCTC	829470	829777	308
Iin00176_intron_1	I1	AAGCTCTGCAGCCGGTATAA	AATGAGGGAGACGAAGTGGA	831031	831346	316
Iin00175_intron_2	I1	ATGCCTTGCTTCTGTCCACT	GGCGCTAACAGGTTCTGAAG	827715	828257	543
Iin00173_intron_3	I1	TCAGAGGTCGGAGACTGGAT	ACCTGCTCGACAAAATGACC	819748	820182	435
Iin00171_intron_2	I1	TCAATGTTGTCGGATGTGCT	GATCCGAAAGAAGATGTGGC	814709	815155	447
Iin00170_intron_3	I1	TAGCCATGGCACTGCTGTAG	TGGAATGTGCCCTCCTAGTC	812418	812782	365
Iin00170_intron_2	I1	GACTAGGAGGGCACATTCCA	ACAAGTTCGCACATTCGTTG	812763	813027	265
Iin00170_intron_1	I1	TGGCTTCAATCCAGGAGAAC	TACCGGGATCGTCTTGCTAC	813089	813581	493
Iin00169_intron_1	I1	CGGTGGATAACCGTCCTTAG	CTCACCGGCATTACTTTGCT	809906	810179	274
Iin00168_intron_4	I1	AAAACGCCGTTATTGAAGGT	AGTTCTCTGGTTGCGGGTT	808716	809200	485
Iin00167_intron_4	I1	CTTCTGTCTTGCTCCTACGCT	TCCGCCGAATATGAAAAGAC	805380	805610	231
Iin00166_intron_6	I1	CGAAGCTCCAAAGGCAATTA	CTCCAGAGAGCTCGGACAAG	803251	803394	144
Iin00166_intron_4	I1	AAGAATTTGCGCCAGAAGAA	CCATGAAACAGCCTTCCATT	802742	802954	213
Iin00166_intron_3	I1	GTTCTTGGGTTTGCAAGGAG	CATGCGCTCGATTACTTTCA	802441	802717	277
Iin00166_intron_1	I1	AAACGGAGGCTGCTGAAGTA	TACGTCCCAATCGATCAACA	801480	802213	734
Iin00164_intron_8	I1	TTGAGCCGAGTTGCTGTATG	TTTGTGCAAAACCCACAAAA	796191	796769	579
Iin00164_intron_1	I1	AACCGTGGATTCCGGTAAAT	GTGGAGATCATGAGCGGTTT	797929	798140	212
Iin00162_intron_8	I1	CAAAGTCGAGAAAAACCCCA	TCCATTGCTGCTAGTGTTGC	791785	792306	522
Iin00162_intron_2	I1	GAGCCTGTGTGTACAAGCGA	CCTTTCAGTGGTGCTCCTGT	790399	790591	193
Iin00161_intron_10	I1	GAAGCTAGAGACCCGAAGGG	GCAATCCAAAGGTGGTTCAT	788717	788934	218
Iin00161_intron_1	I1	GGATTGTTCACCGAAATTGG	GGTGGCACTGTAAGTGGAAA	782667	782969	303
Iin00159_intron_3	I1	CTGTTCGTTGCGTTTTCTGA	TCCTCAGTTGAAACGGCTCT	778783	779139	357
Iin00159_intron_2	I1	AGAGCCGTTTCAACTGAGGA	TTGCGAAATTAACAGGGGAC	779120	779456	337
Iin00157_intron_1	I1	TTTTGATTCTTGACCAGCTCC	TTCAACGGCATCATTTTTCA	768223	768670	448
Iin00157_intron_2	I1	ACGACAAAAGCCCATCAAAC	CGCCATGCTTATCACAACTG	766604	767164	561
Iin00154_intron_2	I1	GAACGATCAAGACGGTGACA	AGTAGGTGTGCGGTTTTTGG	755052	755529	478
Iin00152_intron_2	I1	TTTACCAGTTTCGAGTCCCG	TAGTGTTGTGTTTGCCTCGG	737375	738078	704
Iin00152_intron_1	I1	TCTCAACTCTTTCCGCACCT	CTCCGCTTCTCAAACTCACC	738263	738960	698
Iin00151_intron_3	I1	ACTTGCCAGGACCAAATGAC	CTTTGCTACAATGGGCGAAT	735139	735444	306
Iin00149_intron_1	I1	CAAGATCTTTTGTCCTCGGC	TTGTGCAGTGAAAACGAAGC	725155	725391	237
Iin00148_intron_9	I1	TGGTTTCTGCTGCCCTAACT	TTTCCTCGACAAACTGCTCC	721281	721479	199
Iin00148_intron_6	I1	CGCATTTAATTCATCAGTCCC	TTTTCTACGGCCACGACAAT	721765	721920	156
Iin00148_intron_8	I1	TTGATGATCATACCGGAGCA	TCCAAATTCATCAACGCAGA	721446	721611	166
Iin00148_intron_4	I1	ACAAGAAGTTCGGGTCCCTT	GCGTAAGCTTCGCCTCATAG	722124	722314	191
Iin00148_intron_3	I1	CTTACGCAGCTCATGGTCAA	CAACATTCGAAAACTCCAAGC	722308	722587	280
Iin00148_intron_2	I1	CAAGCTTGGAGTTTTCGAATG	CGGGCGTGGAAAATATAGTG	722564	722849	286
Iin00148_intron_1	I1	AAGGATCACAGAATCCACCG	GTGATCCGACCCAAGGATTA	722675	723241	567
Iin00147_intron_6	I1	ACATCTATGGGCAACCGAAG	TTACTCGTTTCGGCTTTCGT	719002	719280	279
Iin00144_intron_3	I1	CAGGAGATGCTGAGGGAAAG	TCGGAAGTATGCCCCTCTAA	697005	697627	623
Iin00144_intron_1	I1	TTCACTCACCTCCGTCGAAT	GTGGAACCATATTCCCATCG	696233	696777	545
Iin00142_intron_1	I1	CCCCAGCAACTATGTCCTGT	TCCTTCTAATGGCGGTGAAG	675910	676549	640
Iin00139_intron_2	I1	CCTGTGACCCCACTCTCATT	TGCAGTTGCTAACACAGATGG	664492	664729	238
Iin00137_intron_8	I1	GCCTTCTTCGCCTCCTCTAT	TGGATCAAGAATTGCGAATG	654592	654849	258
Iin00136_intron_2	I1	CCTTACGCCAAGAAGACTGC	TGGCTGATTGACTGCTTTTG	652925	653427	503
Iin00131_intron_5	I1	GGTCGTTGTTGTCGTCATTG	TTTGTTTACGTTTTTCGCCC	628506	628833	328
Iin00130_intron_8	I1	ACAGGACAATGGAAAGCACC	CCGCAGCAGGACTTGTATTT	627444	627733	290
Iin00130_intron_6	I1	AAGGAAGATGCTTGTGGTGG	TTTCTGGACTTGCTCTCCGT	626944	627137	194
Iin00130_intron_3	I1	CAGCAAATACCGTAGCATGG	CAAGAGAAGCCGCCTGTAAC	626375	626617	243
Iin00126_intron_4	I1	CGGCAACACCACATACTGAT	AACTGGTAATGTAACGCCGC	614015	614333	319
Iin00126_intron_1	I1	TCTTACAAACCCCACTTGCC	GCGATTGATCGTTTACCGTT	614830	615030	201
Iin00125_intron_5	I1	TTTCGAAAATGCCCAAAAAG	TTTGGCATTCTATTCCCTGC	612533	612975	443
Iin00125_intron_3	I1	TTAGCAATGCAAATCAACCG	AAGTTGAAACATTGCCCTCG	611984	612272	289
Iin00123_intron_24	I1	CCTGAGAGGTTAGCCGAGTG	CCCGTACCATCGTTTGTTCT	601620	601778	159
Iin00121_intron_1	I1	CGTTTTGCACGACAAGAGAA	CCACTCCAAAACCATGGAAG	581167	581822	656
Iin00119_intron_1	I1	TCTTCGCGATTTTTGGTCTT	GCCTTTAGCTCTCTTCGGCT	569559	570061	503
Iin00118_intron_15	I1	CTTCTCATCCCTTCTCGTCG	TCATCGAGTTTGGTTCGGAT	563519	563705	187
Iin00118_intron_10	I1	AGAGCCTCGTCATCTTCCAA	GAAGGAAGGACACCCAGTTG	564454	564613	160
Iin00118_intron_8	I1	TCTTCCACCAACTATTCCCG	ATGGCTGCAATAATGGCTTC	564760	564969	210
Iin00118_intron_4	I1	ATCCCAAGAAAACCCGGTAG	TACCCGCTGATATCGAGTCC	565674	565811	138
Iin00118_intron_3	I1	AGCTTCACTTCGACCGAACA	TGAAGGTGATCTGCTTGTGG	565855	566015	161
Iin00118_intron_2	I1	CCACAAGCAGATCACCTTCA	CGCGGTTGGAGAAGAAATTA	565996	566205	210
Iin00115_intron_3	I1	TTGCTCTCACGAAACAAACG	TCAAGGGAAGCAATCAAACC	553817	554290	474
Iin00113_intron_1	I1	GACTGAAACTGGCGAGAAGG	ACCCTAGATCTATCCGCCGT	546161	546682	522
Iin00111_intron_7	I1	ATTCTCCAACAATGCGGTTC	ATATGCAAGAACCCAGCCAC	536528	537072	545
Iin00111_intron_5	I1	CGAAGCCCTGTTCACTTCTC	CAGGGTCGTCGATGAAAACT	536088	536241	154
Iin00111_intron_4	I1	ACGAAGAACCCGAAGGAAAT	GAGAAGTGAACAGGGCTTCG	535749	536107	359
Iin00111_intron_1	I1	GGCTTCTCGATTGTCCTTTG	CCGAATCTTTCAGCTTCCTG	534907	535297	391
Iin00110_intron_1	I1	TCTGTGGTCGTTGATGGAAA	CAGAGAGCAAAGTCGGGTTC	531662	532128	467
Iin00109_intron_3	I1	TGTCTTTCACCGAGCACTTG	CCTGACTCTTCTTGTTCGGG	530348	530647	300
Iin00105_intron_7	I1	CATTCGAAGATCCGGAAGAG	AGCATTCAGGTGAAATCCGT	518320	518495	176
Iin00104_intron_1	I1	GTCTTCAAGCTCTCCATGCG	GACATTCCGGTAACGCTTGT	512262	513017	756
Iin00103_intron_2	I1	ATGTGTTCCGCTGGTCCTAC	GATTGTCCCGGTCTCAAGAA	505746	506208	463
Iin00103_intron_1	I1	TTGAGACCGGGACAATCTTC	CAACGCTAGTTGAATCGGGT	506192	506502	311
Iin00102_intron_9	I1	AAGCTGGAGAAAGCCAAACA	CCCAGTTATTCAACGGGATG	500722	501044	323
Iin00102_intron_1	I1	GGAGCACTCATGGTTGGAAT	GTCAGAGGAAGCTCCGTCAC	503074	503622	549
Iin00101_intron_21	I1	ATAGCACTGGGGTTGAGGTG	TCACTATCTCAAGGTGGCCC	491453	491992	540
Iin00101_intron_19	I1	GGGCCACCTTGAGATAGTGA	CTTGAGCCGCTTTTAATTGG	491973	492299	327
Iin00101_intron_16	I1	CTCGAGGTGTTTCTTGCCAT	ATGGCCGAAAGTCGATTATG	492834	493097	264
Iin00222_intron_2	I1	CTCCTGACCATGTAGCCCAT	GTGCAAATCCGTCCGTTACT	1095291	1095744	454
Iin00222_intron_4	I1	GAGTGAATGCCAAGCACTGA	AATTACAGCCATTCGGCCTT	1094444	1094600	157
Iin00222_intron_3	I1	GAGTGAATGCCAAGCACTGA	CAGCATTTTAGACCCCCAAA	1094444	1094819	376
Iin00222_intron_7	I1	CGCTCAGACTTGTGTAGGCA	TAAGAATGCCAGGTGTGCTG	1093798	1094061	264
Iin00222_intron_8	I1	GAGGATGAAGCCACCTGAAA	AGAACCGGTACTTGTGTGGC	1093493	1093696	204
Iin00222_intron_9	I1	AATGGATGGGCTTACACAGC	AGAACCGGTACTTGTGTGGC	1093387	1093696	310
Iin00225_intron_1	I1	TCCGATTGTTGTTCGTGAAA	CACAATGGTCCAAACTGGTG	1110933	1111453	521
Iin00229_intron_6	I1	TCTTCAAGTGAAGCCGTCCT	TATGCCACATAGGATTGCCA	1159903	1160117	215
Iin00237_intron_4	I1	GGGGAAATCGAGGTTACCAT	GCCAAAAAGTTCTCTCGCAC	1193504	1193948	445
Iin00237_intron_7	I1	ACAAAGGAGCTTACCCAACG	ACAGAGGCCCTTGTTCTTGA	1192902	1193138	237
Iin00238_intron_2	I1	GCCTACTTGGCACAGCTTTC	TTGTCCCCTCTGTAATTGGC	1198191	1198668	478
Iin00239_intron_3	I1	TCGAGTGATAGAGCGAACGA	CGACCTCTTCTGTGCCAAAT	1201244	1201485	242
Iin00240_intron_5	I1	CAGTACCGTGGTAGGCGATT	ATTGGTAGGGCATGTAACGC	1205199	1205421	223
Iin00242_intron_4	I1	AAGGGAAATGGAATTACGGG	AGGCCTGTGAGTGAATCAGG	1209133	1209423	291
Iin00242_intron_5	I1	CTCACAGGCCTTTCAAAACTG	CCTCACCGCTGAGATTATTTG	1209413	1209555	143
Iin00243_intron_1	I1	GTTCAAGCTCGGTGGTTCAT	ATCGTCCAAGAACCGATGAC	1211939	1212330	392
Iin00245_intron_3	I1	TAGCTTCAACCGGCTTGTTT	GCTAGGAAAAGTCGTTTGCG	1223254	1223415	162
Iin00246_intron_1	I1	CGATTTGGAGAAAGATCCCA	CATGGTCCTGGTGCCATTAT	1232425	1232842	418
Iin00248_intron_2	I1	GGGACCCGAAAACTCTTCTC	TTGCCAACGACATTCTTCAG	1237796	1238246	451
Iin00248_intron_3	I1	TATCTTCTCGGCCACACCTC	AGAGTTTTCGGGTCCCTTTC	1237523	1237811	289
Iin00250_intron_2	I1	AACCCTGACAAGCCAAACAC	GGTTTAAGACATGCGACGGT	1250677	1250978	302
Iin00250_intron_3	I1	ACCGTCGCATGTCTTAAACC	GTGGTACAACACGCGCATAG	1250959	1251424	466
Iin00252_intron_8	I1	CGAACCGATGAAGATGCTTT	CTTGCAAAGAATACGACGCA	1284992	1285350	359
Iin00255_intron_2	I1	ACCGGTTGCTTTGCTATGAC	ATTGAGGCCCACTTTGTGTC	1293538	1293932	395
Iin00257_intron_1	I1	CACATCGTCTTGATCCGAAA	ACTCTGAGAACAGCCTCCGA	1301547	1301799	253
Iin00257_intron_4	I1	TTGTTCGGTGTTCTTCCTCC	GTCCTGGAATTGAAGGCTTG	1300778	1301008	231
Iin00258_intron_1	I1	TCGGTTTTTCAATCCCTCAC	AACTACAGCCGCAGCTTCAT	1303362	1303720	359
Iin00258_intron_3	I1	TGCAATGCTCAACGAAGAAC	CTTCAGCTGCAGGAACCTTA	1304054	1304382	329
Iin00258_intron_4	I1	CTGAAGGATCCTCACGCAAG	TCACGGTTGTTGTCGTTGTT	1304377	1304560	184
Iin00258_intron_8	I1	TAAGCAGGTTGGGAGGAGAA	TCAGGATCATTTGCAAGCAG	1305251	1305496	246
Iin00261_intron_4	I1	GGATGGCGAATAAAAACGAA	TCGAGACTGCTCTGTCCGTA	1330075	1330324	250
Iin00263_intron_2	I1	ATCTCTCTCCGCAGGATCAA	GTTCCTTTGCGGAGATTTCA	1344480	1344846	367
Iin00261_intron_5	I1	GGCTAGCCAAAACCAGATTC	TGTGAAGACGCTTCAAGCAA	1329718	1330125	408
Iin00265_intron_2	I1	TGCCAGTACGGAATTGATGA	GACCCAACTTCTGGAGACCA	1351366	1351601	236
Iin00265_intron_3	I1	AGGACAAACGCAAACATTCC	CCACAAGATTCTGCGTGAAA	1351150	1351415	266
Iin00265_intron_7	I1	GTGGCGTGTCCCAAGATAAT	AATGGGGTTCACAATTGCAT	1350242	1350427	186
Iin00266_intron_3	I1	GATGGGATCCTTGACTGCAT	AGCTCCCATTTGTTGGATTG	1353462	1353988	527
Iin00266_intron_5	I1	TTGGACTGCTTTAACCTGGG	CTTTCTTACACCACCGGCAT	1354368	1354553	186
Iin00267_intron_3	I1	TTTCGAAAGAGGAAGGGGAT	AATTTCCTGTAACGCCGATG	1357295	1357486	192
Iin00267_intron_2	I1	GATTGACGATGTTCGTGCAG	TCACGAGCTTTGTTATCCCC	1357034	1357328	295
Iin00270_intron_3	I1	CCCATCAGAACCCTCAAAGA	ATTTTCGACGAGCAGTCGTT	1367595	1368126	532
Iin00270_intron_4	I1	GATCAGATCAGCGTGGCTTT	CTTTGAGGGTTCTGATGGGA	1367439	1367613	175
Iin00270_intron_9	I1	CATGCACGACGAACTCCTTA	AGTGGAAGAATTACGGGCCT	1366254	1366438	185
Iin00270_intron_8	I1	AGGCCCGTAATTCTTCCACT	AGAACGGTGGACTCCATTTG	1366419	1366553	135
Iin00270_intron_13	I1	ATGGCGTTTCAGGATCTTTG	TGGCAGATAAGCTCCTCCTC	1365103	1365296	194
Iin00271_intron_2	I1	TGGTAGAGAACTGTTGCCCA	ACCTGGTGGTCGATGGAGTA	1372976	1373311	336
Iin00271_intron_5	I1	ATCCCTCTTTGCACCATCTG	TCATCGTGCAAGATTAAAGGG	1372377	1372621	245
Iin00272_intron_2	I1	CTTGAGAGAAAGAGTGCCGC	GATTCTTTGACAGCGGAAGC	1376080	1376278	199
Iin00272_intron_3	I1	GCTTCCGCTGTCAAAGAATC	CTTCGTGCAGGACAATCTCA	1376259	1376648	390
Iin00274_intron_8	I1	CCGAAGTGCTCAGCTCAGAT	TCTTTGCAGGTCTGCTCTCA	1380961	1381226	266
Iin00274_intron_9	I1	GGTTGTTTTTCTCCCAGTCG	AACGTTCCCTTCTGATCCAC	1380799	1380953	155
Iin00274_intron_10	I1	CGAGGATAAGATCCTTGGTGA	GTTCTTCTCCCTTGTGCAGC	1380697	1380851	155
Iin00274_intron_11	I1	AAATTTTCTTGGCATTGTCACAT	AGGCATTGCTCTTGGACAAA	1380535	1380693	159
Iin00274_intron_13	I1	ATGGGAGAAACGATCAATGG	ATCCATTGGCTTCACCAGAC	1380163	1380356	194
Iin00277_intron_3	I1	GATGAGCTCCCACAACCAAT	TGGCAGTTTGATAGTTCACACA	1399859	1399995	137
Iin00277_intron_7	I1	CAATGGCAGAAAGTTCGTGA	GATCAGGAGGAACGCCACTA	1400737	1401005	269
Iin00277_intron_12	I1	CTGAGGAAATCAATCGGAGC	GTAAATGTGGGTTATCGGCG	1402097	1402259	163
Iin00277_intron_14	I1	GGGACAATCTGGACCAAGAA	GTATGATTGCGGTTTGAGCA	1402422	1402642	221
Iin00279_intron_4	I1	TGGGTTTAGAGAAGCCAGTGA	CACCGCTCAAAAGAGAGACC	1413059	1413363	305
Iin00279_intron_5	I1	TCTCTCTTTTGAGCGGTGGT	CGTGTGAGACTGCGATGACT	1413346	1413620	275
Iin00281_intron_1	I1	ATCATCTTGATTTCTGCGGG	TGTCCTTGTTGCTTTTGTCG	1418006	1418334	329
Iin00283_intron_2	I1	TAGATGGGCTCCCGTAAGTG	GATTGGATGCACTGTTGGTG	1426032	1426172	141
Iin00283_intron_4	I1	ACGGTGAAGCTGCTGGTAGT	CTTTCCTGGTAATGCCGGT	1425236	1425549	314
Iin00285_intron_2	I1	TAGCTTAGGCGTCGCGTATT	GTTTACGCGTTGAGGAAAGC	1434451	1434644	194
Iin00288_intron_6	I1	TTGCTGGAGCTAAAGCGAAT	CACAGCTCTGGGTTTTCCTT	1443469	1443733	265
Iin00288_intron_7	I1	ATGTCGTAGCTACAAGGCCA	TTGATTGCATCGGATCATGT	1443674	1443888	215
Iin00288_intron_9	I1	TGGAACAAATACAATGGCGA	CCTCAATGGTCAGGCATAAAA	1444097	1444361	265
Iin00290_intron_8	I1	CCAGGGAATTCATAGCTCCA	ATAGTGTGCGAGATCACCCC	1456082	1456327	246
Iin00290_intron_11	I1	TTTTTGCACAAGGGTCATCA	GGTGTTTCCTTTGCTGTGGT	1455034	1455527	494
Iin00291_intron_3	I1	AGTTCCATCGACACTACCGC	ATCTGCTGGTTTCGATCGTT	1474984	1475225	242
Iin00293_intron_3	I1	AGGCACGAGGATTGCTTAGA	CAAGAGGCTTCGTCGTTGTT	1478129	1478464	336
Iin00296_intron_2	I1	TCATTGACACATCTGGAGGG	GGCTTCCATTGTTGTGGACT	1491124	1491387	264
Iin00297_intron_1	I1	CCTCGAATCCCCCAAATACT	CAGTCGCTCGTTGACTTTGA	1492291	1492527	237
Iin00300_intron_1	I1	GAAGCTCAGGAAGCTTGGTC	CTCAATTCGCTCGTGTTTCA	1508923	1509171	249
Iin00300_intron_2	I1	TGAAACACGAGCGAATTGAG	ATCAGCAAGACGACGAACCT	1509152	1509361	210
Iin00302_intron_9	I1	GCGAAGACAAGACGGTAAGG	AAACTCCGGGGTTCAAATTC	1514352	1514541	190
Iin00302_intron_6	I1	GGACAATCACCTGCTGGAAT	TCACCAAAGCAGATCAGCAA	1514947	1515168	222
Iin00302_intron_10	I1	CTTGTGAGGACAGTGCCAGA	GGTCTCCACTACGCTGCAAT	1514112	1514284	173
Iin00302_intron_8	I1	AACGAACCACGACAACTGGT	GGCTCTTTCAAGCTTTCACC	1514559	1514862	304
Iin00306_intron_7	I1	GAGAAAAGGGCGTTTTGACA	TCCTCCTTCTCATCTTCGGA	1530923	1531120	198
Iin00306_intron_8	I1	TCCGATCCGAAGATGAGAAG	GCGCCTCTAGGAGTTCCTCT	1531096	1531350	255
Iin00306_intron_11	I1	AATCCGAAGCCAACCAAATA	AGAATCAGAAATTCCGCACG	1531673	1531971	299
Iin00308_intron_3	I1	GTGAAGGAGCTTGGAAGACG	TCCAAAGCAGGATAAGCAGC	1544088	1544395	308
Iin00308_intron_7	I1	TGCAAATCGATAGCACCTTG	TGATGTAATCCTCTGTGTCATCG	1545007	1545173	167
Iin00312_intron_1	I1	ACCATGCTCCATTGCCTAAC	GAAACTGGCCTTGTTTCTCG	1564819	1565263	445
Iin00312_intron_4	I1	TTGCACTATCGTCTCCACCA	GCTACTATCCGGCAGCAGAC	1563876	1564313	438
Iin00315_intron_1	I1	GGAATCCAAGTCCCTTCACA	CAAGGCGTGGGTCTGATATT	1573768	1574189	422
Iin00315_intron_2	I1	ATCGGGTGACGCAAACTAAC	TAGCTCCGTTCCAACTTGCT	1573263	1573521	259
Iin00316_intron_7	I1	TTTCCTGTATCATCCGGAGC	GCCACTGACACTCTTTCCGT	1576261	1576503	243
Iin00316_intron_13	I1	TCGATCCACACTGTTCAGGA	TGCTCTCATGCAGGACTACG	1574998	1575213	216
Iin00318_intron_1	I1	GGCTCAGACCAATTTCTTGC	GGATTGAAGAGAATCATAGGGTTT	1580646	1580929	284
Iin00319_intron_1	I1	TGTCGTAGCCCCACCTAAAC	GGCTTATCACAGAGCCGTTC	1582581	1583221	641
Iin00319_intron_2	I1	GAAACTTGTCGTAGCCCCAC	TCCTGCAGATGAGTGGATCA	1582575	1582751	177
Iin00319_intron_3	I1	TCTCTGTGGTTTGCAACTCG	GTTTAGGTGGGGCTACGACA	1582162	1582600	439
Iin00320_intron_5	I1	TGGTCATCTCGTCTCCACTG	ACCAACAGCAGTTTGCATTG	1591514	1591823	310
Iin00320_intron_7	I1	AGTTTCTTTTCCCGGCAGTT	GCTGCAAGTTCTTCGATTGTC	1592133	1592373	241
Iin00321_intron_3	I1	AGCCTATAAGTGGCGCTTCA	CAGCAAGGGAGGTTGATGTT	1598389	1598688	300
Iin00321_intron_7	I1	CCGTTGTGGTATGGGGTAAA	TGAAGTTTCTACGCGGAGGT	1597400	1597664	265
Iin00323_intron_2	I1	ACAACCGACCCAGTAAGCAC	TCTTCAACAGTGTGCAAGGC	1612038	1612290	253
Iin00323_intron_4	I1	GTTTCGCTTTTGCTTTTTCG	GTGCTTACTGGGTCGGTTGT	1611348	1612057	710
Iin00323_intron_3	I1	CTAGGAGCAAAGCATCTGGG	GTGCTTACTGGGTCGGTTGT	1611691	1612057	367
Iin00325_intron_1	I1	TTGCCGAGGACCCTATACAC	GAGATGCCAGTTTGGGAGAA	1622748	1623421	674
Iin00328_intron_1	I1	CTATGCGAAGATGGTTGGGT	CTGTGATAGGCAAGGGTGGT	1643756	1644262	507
Iin00328_intron_4	I1	TCCGCCAGTGACATCAGATA	CCAATGATATCCCCCATCAC	1641499	1641793	295
Iin00329_intron_2	I1	CCAAATATGGTTCCTGTGGG	CAGACCGAGATTCGCCTAAG	1651546	1651837	292
Iin00328_intron_5	I1	ACGATGGCAGATCTGTGTCC	TATCTGATGTCACTGGCGGA	1641358	1641518	161
Iin00331_intron_1	I1	TGCTCTCTGATCCCTCCAGT	CTCCACCGGAGGTTTTTGTA	1655422	1655732	311
Iin00221_intron_21	I1	AATCCTTCTACAGCAGCCGA	CAACTGTTGAGCCGTAGCAA	1091103	1091428	326
Iin00440_intron_15	I1	AATGCGCCTGTCCAATTTAC	CGGGACAATGCAAATCTCTT	2110284	2110720	437
Iin00440_intron_13	I1	TTGATGTGCCAAACGCTTTA	GCTCTCTTGGGAGGGAGAAT	2111721	2111870	150
Iin00440_intron_11	I1	ATGGGTAGAAAATGTTGCGG	GATAGCAGATATCGGGCCAA	2112127	2112451	325
Iin00440_intron_7	I1	GGTCAATTGGAGCTTTTCCA	CAACTCAGTTCGCCTCCAAT	2112965	2113209	245
Iin00440_intron_3	I1	AAGGATGATGCGAATATCGG	CACGAAGATCACATTGGTGC	2114028	2114266	239
Iin00440_intron_2	I1	GAAGACTTTACCCACGGCAA	TCTCCGAGTTCTTCCCATTG	2114226	2114577	352
Iin00437_intron_2	I1	GAACATGACACATCTCCCCC	TGCTTCTTCAACAAGAGCGA	2098754	2099095	342
Iin00434_intron_8	I1	GTAACTCACGCTGCTGTTGC	CCTTCTCGTGTCCTCGTCAT	2093444	2093706	263
Iin00431_intron_1	I1	GCGTCTGCAGTCACATCCTA	CAAAATCTGGTCGAATTGGC	2077662	2078107	446
Iin00431_intron_4	I1	TGTAATTCAAGCCAAAGGGG	TCTGAAACCACGGACACAAA	2078536	2078738	203
Iin00430_intron_3	I1	TCGGCGTTACAAAAGAAACC	ATTCTCATCGCTTTGCCACT	2076676	2077193	518
Iin00427_intron_7	I1	GGTCACAGCTGCTCTTTCCT	TGAGGATGTTGTTGCAGAGG	2056193	2056654	462
Iin00427_intron_4	I1	CGGGAAATGCTAGTCACGTT	GCTCACTCATCGTCTGTGGA	2055045	2055421	377
Iin00427_intron_3	I1	GTACAGGTTCGACATGGGCT	AACGTGACTAGCATTTCCCG	2054426	2055064	639
Iin00426_intron_6	I1	GAAGAACATCAGATAATGTCGCC	CCAAAACTCTGAAGGAAGTAGATT	2049992	2050133	142
Iin00419_intron_2	I1	CTTAGATGCTGGGAGCCTTG	GTGAACAAATCCCACGCTTT	2025237	2025455	219
Iin00415_intron_4	I1	AAACTCGTTTGTTTTTGCGG	AACGGCACACCCTAGTATCG	2014206	2014466	261
Iin00398_intron_1	I1	CGGACGAAGAGCTCGTTAAG	ATTTCCGGTCTCGATGTGAG	1906115	1906363	249
Iin00396_intron_6	I1	CCTTGAAGCAGAGGATTTGC	TCAAGCTCCTCTCGACGAAT	1900611	1900811	201
Iin00396_intron_3	I1	CCTCAGTCCACATTTTCGGT	GTCAAGTGGGCAGGTCAGAT	1901148	1901397	250
Iin00394_intron_3	I1	CGAGTGTCGCATATTGTGCT	TGCATATGATTCTGCGAATTG	1895179	1895427	249
Iin00393_intron_2	I1	GTTCTGGTTCAGGGTTTCCA	AGATAACACAGCCGAATGGG	1886154	1886363	210
Iin00392_intron_5	I1	GTGACACGGGTTTTTCCCT	ATGCTGTCCGATCAATCCTC	1881036	1881367	332
Iin00390_intron_2	I1	AACCTGAGCCGAGCTCATTA	GGAATTGCGGATAGTCTGGA	1870199	1870640	442
Iin00390_intron_1	I1	CCAAAATCCTCCACAAGGAA	TAATGAGCTCGGCTCAGGTT	1869609	1870218	610
Iin00389_intron_2	I1	AGAATTTCCGAAGAACGACG	CGATTTCAGTTTGGATTTGG	1868355	1868611	257
Iin00389_intron_1	I1	CCAAATCCAAACTGAAATCG	TAACCGACATAGTCGGGACG	1868592	1868771	180
Iin00388_intron_3	I1	TTTGTTTTCCCATTTGACACA	CCGCTGATGCTAAAGCGTAT	1867144	1867498	355
Iin00388_intron_4	I1	GCACATTAGGCAGCTCATCA	AACGGTTTTTGGATGTCAGG	1867053	1867277	225
Iin00387_intron_2	I1	TCGCATTGACTTCTCTTCCA	ATCTCCTTTGCTACGAACCG	1864250	1864408	159
Iin00379_intron_23	I1	AGAACCTGTTGTCGCATTCC	TCTTCTCATGTCCAACGCAA	1844160	1844335	176
Iin00379_intron_16	I1	TCACCAGCTGTCTGATTTTCA	TTCACAAAATTAATCCCCGC	1845704	1845906	203
Iin00378_intron_9	I1	GCTGCATCTTCTGAGGCTCT	GCCATGTCCACATGAAATGA	1838377	1838759	383
Iin00378_intron_6	I1	GCAATACCCCCACATGAAAC	AGAAGTGATTCACCGGGATG	1839075	1839299	225
Iin00378_intron_4	I1	TATGGCTGCATGAAAATCCA	GGATGTCTCCGTTTCACGTT	1839443	1840009	567
Iin00377_intron_6	I1	AGGGGTGACTCTACCGGAGT	CTCTCGCGGATGTTTATGCT	1835850	1836145	296
Iin00376_intron_21	I1	ACCCAAAGGACGTGAAATTG	GCTGCCTTCATTTCTTCGAG	1830174	1830480	307
Iin00376_intron_20	I1	GTCCATCAGCAAAATCAGCA	ATTTCACGTCCTTTGGGTTG	1830022	1830191	170
Iin00376_intron_6	I1	AAGGCTTTGCAAGGTTACCA	CTCTTGGCCCTTTGTGTGTT	1826539	1826846	308
Iin00376_intron_1	I1	AAAGCCTCAGAGCTTGAACG	TCCAACGAGCTTGGTCTTCT	1824242	1824473	232
Iin00376_intron_2	I1	AGAAGACCAAGCTCGTTGGA	AGCTCTCTCCAGTGGTGCAT	1824454	1824807	354
Iin00375_intron_14	I1	TGATGGGTACAATGATGCAAA	AACATGGTTCTTCCGAATGC	1818308	1818576	269
Iin00375_intron_13	I1	TTCGGATCCCGATTGTTTAG	TCGTGTGACTGGTGTCCCTA	1818538	1818751	214
Iin00375_intron_16	I1	TTTTACGGGCACCAATAAGC	CTTCCACCTGAGCAGATCAA	1817923	1818152	230
Iin00375_intron_10	I1	TGAGCTGAGACCGAGTTCAA	CAGACAACAAGGAACAAGGGA	1819510	1819738	229
Iin00375_intron_5	I1	TGTCGAAACTTAGCACACGG	ATGGTTGACCGCGATATTGT	1820632	1820923	292
Iin00375_intron_3	I1	CGGAACGTTGGCATTCTTAT	TTGCTTTGTTCATGGCTTTG	1821217	1821427	211
Iin00375_intron_1	I1	ACCGGGTAAGAGCTCCTTGT	CGCTTATCTCTCCAATTCGC	1821642	1821833	192
Iin00374_intron_7	I1	GTCAGAGCACAAAGACGCAG	CGGTTGTGTTACTGGAGCTG	1813705	1814054	350
Iin00374_intron_5	I1	ACAAGGAATCCAGATGTGCC	AAGTTATCGAATTCGCGGTG	1813319	1813575	257
Iin00373_intron_3	I1	AACCATCCTTGCGTAGATCG	CCAGTGACCGTTGCTGACTA	1810525	1810852	328
Iin00372_intron_7	I1	TTGGCAACAGCTTCTGTGTC	GGGGATAAAGGAATCTCCGA	1805745	1806098	354
Iin00371_intron_7	I1	CCTTCAAAATCGATGGCTTG	ACTTGCGTTTCACTCTCCGT	1803115	1803466	352
Iin00370_intron_6	I1	CGAGATGCTAACGCAACAAA	GAATCCTGCAGAAGAGCACC	1802509	1802686	178
Iin00370_intron_5	I1	ACCCATAACCAACTGGAACG	TTTGTTGCGTTAGCATCTCG	1802316	1802528	213
Iin00365_intron_12	I1	AAAGTGGTTGGCAGAAATGG	TTCAAAGCTTCCCAATCCAC	1790602	1790936	335
Iin00365_intron_8	I1	ATTTGGCACTCTTAGGCTGG	GAATCGAAAATCGCACCACT	1789689	1789903	215
Iin00365_intron_5	I1	GAGGAGTAATGGCCAACCTG	CCTTGTAAATTAGAGCCTGCC	1789127	1789339	213
Iin00365_intron_7	I1	CTATCAAAACGACATGGGGC	TCCCTGAGGTAAAAATCCCA	1789509	1789678	170
Iin00363_intron_15	I1	CCACGAACCATTCAAAACCT	AGAGCACCAAAGAGACGCAT	1782505	1782694	190
Iin00363_intron_7	I1	TGGAAAATTACCTGGTTGGG	GTTCCTGCCGACAGTCATCT	1780514	1780832	319
Iin00363_intron_2	I1	AAGATCGGAAGATTGCCCTT	GGTGGTTTCCGCTTCAGATA	1778472	1778652	181
Iin00362_intron_2	I1	TGTTGCTCCTACCATGGCTC	GAGAACGGGATCAAGGATGA	1774186	1774664	479
Iin00362_intron_1	I1	CCTCTCTCGGCGTTACTTTG	AGCCATGGTAGGAGCAACAG	1773934	1774204	271
Iin00359_intron_2	I1	GAGCCTACAGACTCCGTTGC	CGAGACTTGGGTTGATGGTT	1763672	1764326	655
Iin00355_intron_2	I1	TTTGCTTCCATGACAACACC	AGCTTCAGCTAGAGATGCCG	1746188	1746578	391
Iin00354_intron_4	I1	AGAACCCCTATGCTCCAGGT	TTCGAAGCAGAGGAACGATT	1743368	1744113	746
Iin00354_intron_2	I1	CACTGACGAGTTTGCTTCCA	AGGCCAGGGATTTCTTCCTA	1742260	1742785	526
Iin00351_intron_3	I1	AAAGCAGTGGAAAGGCTTGA	AGCATTTGGGCCATATTTTG	1734680	1734833	154
Iin00350_intron_1	I1	AGCGTCTTCTGGTGATGCTT	CGCTTCTCGCAGTTCTTTTC	1732320	1732722	403
Iin00348_intron_2	I1	CAGTTGTGCCCATCTTTCCT	TGTGAGATTCTTCGGAACCA	1729035	1729458	424
Iin00347_intron_1	I1	GTCAGGCCAGTCAGAGGAAG	CCAAGGCTTCAATGTTCCAT	1722502	1723212	711
Iin00345_intron_4	I1	CGGAAGCCATTCAAAACCTA	GCTGGCCAGAAACTCAGGTA	1714795	1714990	196
Iin00345_intron_3	I1	AAGGGAATTCGATGTGATGC	TAGGTTTTGAATGGCTTCCG	1714232	1714814	583
Iin00345_intron_2	I1	GGGGCAGAGTCGATAAATCA	GCATCACATCGAATTCCCTT	1713493	1714251	759
Iin00344_intron_1	I1	TATTCTCTGCGGACTGGCTT	GGGAAGAAGAGAGCGGTTTT	1711072	1711341	270
Iin00344_intron_4	I1	CAGATGATGTCAGCAGTGGC	CCTCGCATATGATGGGAACT	1710211	1710354	144
Iin00340_intron_3	I1	CGCTTCTGCTATTGGGAGTC	TTCCACCAGAAAGATCCGAC	1693444	1694033	590
Iin00343_intron_1	I1	TAGTTCAGGCGCCATTAGGA	TGCAACACAGCAACCTTCTC	1708178	1708519	342
Iin00340_intron_2	I1	TGGCTTTCACCGTCTCTCTT	GACTCCCAATAGCAGAAGCG	1693103	1693463	361
Iin00336_intron_1	I1	CCTGATGCTCAGACGTTCAA	ATACGCATCGGGTTTACAGC	1672289	1672921	633
Iin00334_intron_2	I1	CTTTAGACTTCTACTCAAACCCGT	CCGGGTGAATGCAATACTTC	1664599	1664734	136
Iin00332_intron_8	I1	GAAATCCGCTGCTTCAGAAC	ATGGATTGACAATGTCCCGT	1659434	1659644	211
Iin00332_intron_7	I1	AGAACATTCTTGTGGTCGGG	GTTCTGAAGCAGCGGATTTC	1659190	1659453	264
Iin00332_intron_6	I1	GCACTGGAATTTGCTGTGAA	CTATGCCCGACCACAAGAAT	1659066	1659214	149
Iin00332_intron_3	I1	AACCAGGATCATGCGATTTC	TCTGAAACCGGTCCAAGTTC	1658537	1658746	210
Iin00442_intron_4	I1	TGGCAGGAGTTACCACACAA	TGGATCAGAGGCTCTCCAGT	2123458	2123636	179
Iin00443_intron_3	I1	CTCCGGATCTGCAGAAACTC	TACCAGTGAGGTACCGAGGC	2125669	2125989	321
Iin00444_intron_1	I1	ATGATGATCCGAGCCATCTC	GTGGTAAAGCTTCTCCCGTG	2128042	2128597	556
Iin00444_intron_5	I1	GGATGCAGGAGAAATTCCAA	TGGGGATTGCGTTTATGAAT	2129177	2129429	253
Iin00447_intron_1	I1	CATGACAGATGGCGAGAAGA	GCTGCAGAGGGGAGTTACTG	2141461	2141837	377
Iin00447_intron_6	I1	CAAGTTGAGCATGCTGTTGG	CTTGCGTCTCAGGTAGAGCC	2142964	2143140	177
Iin00448_intron_6	I1	AATGGAAAGCGTGAGATTGG	AGCCATACAGCTAGAGCCGA	2146765	2147155	391
Iin00450_intron_1	I1	CATTACTGCGACTTCCCCAT	TTCCAAACTTTGTCCCTTGC	2148708	2149326	619
Iin00451_intron_3	I1	ATCTTTCCCGTTCCACAAAC	TGACATGCTGCTGACTAGGG	2151619	2151911	293
Iin00455_intron_7	I1	GGCATTTTGTTAGAGCCGAG	AGAACTGCTCGTGCAATCG	2162233	2162500	268
Iin00455_intron_8	I1	GATTGCACGAGCAGTTCTCA	TGATTCTGAAAGCTCGGGAT	2162483	2162690	208
Iin00457_intron_5	I1	TCAGGAACAAGAGCCAACAA	ATGCTTCTCAAAGCTGGGTG	2169443	2169597	155
Iin00457_intron_9	I1	TGCCTTGAGGTATTTTTGGG	GCTCATAAGGCACAGCATGA	2167742	2168174	433
Iin00458_intron_3	I1	CTTTTCCACCAGCACCATCT	CAGGGAAGCATATCCGTGTT	2173891	2174017	127
Iin00458_intron_2	I1	CCACTGTCCGTCAGTCAAAA	TCCACGATTTGGAATTGGAT	2174169	2174575	407
Iin00460_intron_1	I1	CTCAATGCTTCCTGGCTCTC	GCACAGGATTGTTGAGACGA	2183771	2184190	420
Iin00461_intron_5	I1	ATCCCAGATTTGTTGCGTTC	CCTTGCACATGTTTGACCAC	2185606	2185959	354
Iin00461_intron_10	I1	TTCTGGGCTTCAACGAAAAC	TGGTGTCTATCCAGGGAAGC	2184599	2184773	175
Iin00471_intron_1	I1	TTCGTATCGTCAACGCTCTG	TGTCCCCGTATTGACCGTAT	2227323	2227625	303
Iin00468_intron_1	I1	ACTCGAATCAGCAGCTCCAT	ACCTCAACACCACCGTCTTC	2216240	2216781	542
Iin00472_intron_1	I1	ATCCTATGTCCGCACGAAAC	GTGACCAGTTCCTGGGAAAA	2231756	2232507	752
Iin00472_intron_6	I1	CAGGTGACGATGAAATGGAA	TAAGGAAATGGCGAGGAATG	2233704	2234260	557
Iin00474_intron_4	I1	CAGTGGATGGCATCATCAAG	CGCAAGATAGGTTGTATGCG	2248081	2248256	176
Iin00474_intron_2	I1	GGCTTTTTCTGCCTCCTTCT	CCTCCTTAAAACCTGGGAATTT	2247743	2247952	210
Iin00475_intron_2	I1	AAAGAACGGCTTGCAAAAGA	AGAAAGCCATGGACATACGC	2252982	2253399	418
Iin00477_intron_1	I1	GGAGATGAGAAGGCTGATGC	TCACCTTTTCAACCTCGGAC	2261393	2261872	480
Iin00476_intron_3	I1	GAAGGCGTAAAGGGAACACA	GTGAACAGCTCTCCAAAGGC	2254738	2255341	604
Iin00481_intron_2	I1	GGAGAGCAAGGAACCAGTTG	TTTATTGTTTCTCTGCAGTTACCA	2274930	2275281	352
Iin00484_intron_2	I1	AAGTATCAGCTTGTCCCCCA	GCCCAGGCCCTTAAAATTAG	2281836	2282489	654
Iin00489_intron_1	I1	ACTCTCGCAAGGCTGATGTT	GGGACATGCTGCCTATCACT	2299389	2299919	531
Iin00490_intron_2	I1	CGTAAACGAAAAATCCGTCG	ATATCCAGTCATACCGGGCA	2301661	2301868	208
Iin00493_intron_2	I1	TAACAGCAGGCAATCTGGTG	CCTTGTGATGCTTGGCACTA	2311400	2311654	255
Iin00493_intron_3	I1	CCGCTGAAACCAAGAATCAT	TTTCGATCATCCTCTCAGGC	2311141	2311366	226
Iin00492_intron_1	I1	CGCCATGGATCTTTTTCATC	CAAACTACTCCGTCCTTCCG	2306506	2306853	348
Iin00493_intron_4	I1	AATCCAACGAGACCAACCAG	ATGATTCTTGGTTTCAGCGG	2310971	2311160	190
Iin00497_intron_5	I1	TTCATGAACGGAGTCGTTTG	TTCGATGAGCGCTTTTCTTT	2339156	2339433	278
Iin00498_intron_1	I1	CGACGGAAACGTACCAACTT	GCTCTCACCGTCTGCTTCTT	2340090	2340629	540
Iin00498_intron_2	I1	CGAAAGCTTGGGGATAATCA	AAGCTCCTAAACCACGAGCA	2340537	2340869	333
Iin00499_intron_3	I1	GGAATCCAAATTGATCTGCAA	CAAGAGATCAAGCATTAATGAGG	2342618	2342935	318
Iin00503_intron_2	I1	CCATGCTTGCGACTAGTGTG	CAATGGGTTTGGACAACGAT	2348679	2349114	436
Iin00503_intron_5	I1	GCTGTATCCGTTCCTGTGGT	AGGAAACCCCATCTCTGACC	2349498	2349675	178
Iin00503_intron_3	I1	TTGTCCAAACCCATTGCATA	AGGCGGAAGATAAAGACGGT	2349099	2349241	143
Iin00503_intron_9	I1	AACCGATAGCACCGAGTGTC	AGATCTGGAAAGACCGAGCA	2350255	2350499	245
Iin00505_intron_1	I1	TTGCTGAACCTCATTTGCAG	CCGCTTGGATTCGTTAAAAG	2358096	2358557	462
Iin00505_intron_3	I1	GACACTGCTTGCTGTCCATC	GCAGGCAACTGTTAACCCTC	2357636	2357767	132
Iin00505_intron_5	I1	CCTTCGAGATGACGGATGTT	TCCGATGTAGCCAGGGTTAG	2356843	2357070	228
Iin00505_intron_6	I1	TACCTTGGGGACGTAGTTGG	GCAATAACATCCGTCATCTCG	2356631	2356867	237
Iin00505_intron_8	I1	CAGGAGGAGAAGCAGATCGT	AAACCCTATGCAAATGGCAG	2355822	2355986	165
Iin00508_intron_10	I1	GCACCCAGTCAGAAGGAAAG	ATCGTCTTCCTCCACATTCG	2371321	2371538	218
Iin00510_intron_1	I1	TTGAATCGATGCGACAACAT	TTTCCTCCCATGGTTTCTTG	2376022	2376241	220
Iin00512_intron_3	I1	TGTGTCGCTTGATGGTTCAT	CGCATGTGTCATTCTATGCC	2384364	2384571	208
Iin00510_intron_4	I1	TCAGCTCGCTTAATCTGCAA	ACCCAAATTGCTCCTTGATG	2375417	2375813	397
Iin00511_intron_2	I1	GCAAGGTTCTCCAGCACTTC	CTTGCTGCCTCTTTCGTCTT	2379929	2380202	274
Iin00512_intron_2	I1	TTAGTGGTAGACTCGCCGCT	ATCGCTTTTATGGTCGTTGC	2384636	2385149	514
Iin00513_intron_4	I1	AAACGTGAGGTTGCCGATAC	GCACGGGACAATTCCTAATG	2391514	2391765	252
Iin00513_intron_3	I1	CATTAGGAATTGTCCCGTGC	CCTTACATGCAACTAGGAGGG	2391746	2391947	202
Iin00513_intron_7	I1	GCCGCAAAGATCCAAGTTAC	GAGTTCTCAGCAGATTCGGG	2391025	2391206	182
Iin00514_intron_1	I1	TGTTCGATGGCTCTGTTACG	GAAAGCAGCAACGAAAGTCC	2413202	2413918	717
Iin00515_intron_1	I1	CGGCTACATCTCAGACTCTCG	GGGAGACAAGGAAGAGGTCC	2421217	2421413	197
Iin00516_intron_1	I1	CAGGACAAGCGAGAACAACA	GGATATGAGCAGGCTGATGC	2423985	2424655	671
Iin00515_intron_19	I1	CGCTCAGGGAACATCTTAGC	GGGGTGATTTGGCTCTACAA	2416311	2416632	322
Iin00516_intron_2	I1	CATCAGCCTGCTCATATCCA	TCGGGTGTTTGGTCAGTGTA	2424637	2425179	543
Iin00520_intron_3	I1	CCGTCCGAGTTTAGAAGCTG	GGATTATCCGAATCCCTCGT	2443008	2443305	298
Iin00520_intron_6	I1	CCGCAATGTTTTATTGCAGA	TGCTCCTGAATCTGCCTTTT	2443791	2444027	237
Iin00523_intron_9	I1	CTTTCTGGCAGTCCGAAATC	CTTTTACGCGATGGGATGAC	2452456	2452681	226
Iin00523_intron_11	I1	TCGATTTCTGCATTAACCCC	AATCGCATTCCAGGTCAAAC	2451820	2452186	367
Iin00525_intron_3	I1	CCTGCATTCAAAAGAGAGCC	CCCTGATAGCAATCGCAAAT	2464391	2465024	634
Iin00525_intron_4	I1	AATGCAGGTTTAAATCTCTTTACC	CCCTGATAGCAATCGCAAAT	2464369	2465024	656
Iin00526_intron_2	I1	CATGGATCTTGGTGATGCAG	GTCGACAAGCTCCAACGACT	2467136	2467542	407
Iin00526_intron_7	I1	GAGATCCAGCTCCTGTACGC	GACGCTCTTTGGATGGAAAA	2468641	2469105	465
Iin00527_intron_7	I1	CGGTGCTGCATTGTCTTCTA	GTGGAAAACGCAACATTCCT	2471824	2472518	695
Iin00528_intron_2	I1	AGACGCTTCAGTTCTGCGAT	CACCAAAGGCGGTACAGAAT	2476279	2476840	562
Iin00528_intron_5	I1	CAGCTTCGATTCCGAAAGAC	TTGTAACCGAGAATCGGGAG	2477889	2478176	288
Iin00529_intron_6	I1	TAATCCACCGGTTTCGTACC	TTTTCAAGGAATGGCCAGAG	2483516	2483812	297
Iin00531_intron_2	I1	AGGTGAAACAAGTTCGGGTG	AGAGCCGTCATCTTCTCACTG	2491729	2491974	246
Iin00531_intron_4	I1	TAATCGGAAAAGCCCTTGTG	CTCCTATTGTCGGACCAGGA	2492098	2492300	203
Iin00531_intron_5	I1	TCCTGGTCCGACAATAGGAG	CGGGATTCGTTAGCTTCTTG	2492281	2492471	191
Iin00532_intron_6	I1	AAATTGCTGCTCGTCCAGAT	CCAAGAAGCAAAAGCCTCAA	2495054	2495613	560
Iin00532_intron_5	I1	TGCCTGGTTTCTTGGAACTC	ATCTGGACGAGCAGCAATTT	2494509	2495073	565
Iin00532_intron_9	I1	TCTGCGCAAACACCCTTAAT	ATATGAATCCCCAACATCGG	2496455	2496942	488
Iin00532_intron_7	I1	GCTTCTTGGCTCCGTCTTAG	GTGCACCAATGGATGACAAG	2495605	2496001	397
Iin00532_intron_10	I1	GTCGATTATTCGCCGATGTT	ATCAAATTCTGGGTGCGAAG	2496911	2497158	248
Iin00532_intron_14	I1	GCATTAATCCTGGGAGGTGA	GGACGCCATTCTTGAAAATC	2498186	2498478	293
Iin00532_intron_19	I1	TATGCTTTTCAGCCGCTTCT	GGGCATGCTTCTTATCCAAA	2500222	2500369	148
Iin00535_intron_4	I1	CGGAGGATGATGCTTTCTGT	CTAGGGGTACGAATGGTGGA	2518313	2518661	349
Iin00535_intron_3	I1	TTCCTTGATTCCAAAGGACG	TTGGCTCTTGGAAAGCATCT	2519011	2519167	157
Iin00539_intron_1	I1	ATCCTCGACCTTCCTTGGTT	CCAAAGCTCCGTACTTCAGC	2530728	2531268	541
Iin00538_intron_4	I1	ACTGAACAGCCTTGCAGCTT	TTTTGAACTTCGGTGTGCAG	2528640	2528911	272
Iin00539_intron_3	I1	CACGCTTCTTGATCCTCTGA	ATGGAGACCATGTTTCGGAC	2531458	2531662	205
Iin00539_intron_8	I1	TCACACCATTCAATTTCCCA	CCACAATAATGCAGCAATCG	2532390	2532635	246
Iin00539_intron_9	I1	CGATTGCTGCATTATTGTGG	TCTTCCAATCTGATCCGACC	2532616	2532894	279
Iin00541_intron_2	I1	TCTATTGCCCTTACGGATGC	GTGTTTGCAGGCCCATTATT	2548451	2548592	142
Iin00540_intron_2	I1	GGCGATCTCAATCTCTTTGG	CGATTCAGGCGTAGACGATT	2535159	2535399	241
Iin00541_intron_10	I1	ATCGACCGAGACCTTCAGAT	AGCAACTCATCAGCCGAAGT	2544465	2544630	166
Iin00541_intron_9	I1	ACTTCGGCTGATGAGTTGCT	ACTGCTTCCAACAAACCACC	2544611	2544783	173
Iin00542_intron_4	I1	GTCCATGGTTATGAGCAGCA	TAAACGGGCTTCACACACTG	2550736	2550889	154
Iin00544_intron_8	I1	GTCTTTGTCTTCGGCGTTGT	TGCTACGACACGCTCTGAAC	2568040	2568290	251
Iin00547_intron_2	I1	GGAATGCTTTTGCCTGAAGT	AGGGTATGGAGTCGATCACG	2581026	2581251	226
Iin00544_intron_7	I1	GTTCAGAGCGTGTCGTAGCA	CCACTTCTTTGATGCGGAAT	2568271	2568463	193
Iin00548_intron_2	I1	ACACAAACCCATTTCCAAGC	ACCATGACCCTATCTCTGCG	2582700	2582985	286
Iin00551_intron_1	I1	GAGCCATCGTTCTCAGGAAG	CAACTGTGAGGAGGAGCACA	2597804	2598412	609
Iin00550_intron_1	I1	CATCGAAAGTGGTGGTGTTG	GGATGTGGCCAATGGTAATC	2594909	2595411	503
Iin00551_intron_2	I1	TGTGCTCCTCCTCACAGTTG	GCTTCCATCTCATCCACCAT	2598393	2598674	282
Iin00557_intron_3	I1	AACTTGGTTCTGATCGCTGC	TCAGGACGAAATCATCTCCC	2632549	2633232	684
Iin00557_intron_8	I1	GGATGCATAAAGCAAAAGGC	CTTAGACGAAGACATGGCCC	2629889	2630166	278
Iin00557_intron_10	I1	TTTACCTGTGGGGTTTCTGC	AAAACATGCAGTTGTTGGCA	2629459	2629696	238
Iin00442_intron_5	I1	AGGCTTGCAGCTTTCCATAA	ACTTCTTGGGGAGCCTTCTC	2123671	2123946	276
Iin00666_intron_4	I1	GAACCCGTAGTAACAGGCCA	AACCCGCAGAGAGGAACTTT	3190380	3190523	144
Iin00663_intron_4	I1	GATAGTGGAACCGGACCAGA	AATGGGGTTCCAGGGTTTAG	3180499	3180758	260
Iin00659_intron_12	I1	GGATCTCTTCTCGTACATCTGGA	CTGTGAGTTGAAGGAACAAAGG	3139876	3140071	196
Iin00659_intron_8	I1	CATCAACCCCTGTCTGGACT	GGTTTCCCATCTTTCATTGC	3138992	3139204	213
Iin00659_intron_7	I1	GGTATATGAGCTGCTCCGCA	AGTCCAGACAGGGGTTGATG	3138848	3139011	164
Iin00659_intron_5	I1	TATGGAGCGACGTGGTTATG	TTGTGGACTTCCCAACACAA	3138489	3138711	223
Iin00659_intron_2	I1	TGAAGGTATGGCTTGGAGATG	TTCAAGAGCAATCTTCACGG	3137980	3138226	247
Iin00658_intron_27	I1	AGTCAGCCGGAAAATCAGC	ATCCTCTCGTGCGACTTCAC	3118736	3118950	215
Iin00658_intron_23	I1	GAATGCATCTCTTCTTCGGC	CCTTTCTTTCCCAAGTGAGTG	3118030	3118220	191
Iin00658_intron_20	I1	TCAAGGAGGCTGAGGCTAGT	CAGGGCCCCAAAGATTTTAT	3117249	3117632	384
Iin00658_intron_21	I1	ATAAAATCTTTGGGGCCCTG	TTGCGTTTCTTTGCAATCTTT	3117613	3117869	257
Iin00658_intron_9	I1	GGAGAAAGAGGTTGAGAAGGC	GACGCTTTTTCCAGAAAGGA	3114553	3114721	169
Iin00658_intron_11	I1	GAGACCATCAAAAGAGGCAAA	CACATGGGAGCCAATAGGAC	3114896	3115177	282
Iin00658_intron_8	I1	CAGGGATCGTGTTAGAAGGC	CCTTCTCAACCTCTTTCTCCAA	3114304	3114572	269
Iin00658_intron_3	I1	TGCCGTTGTCCAAGTAGAAA	TCCCGTAGCTCCTCCTTTTT	3112424	3112809	386
Iin00654_intron_8	I1	GTATTAATGTCGCGCGGAGT	TGCCATGAACTTCAAGAACAG	3094689	3094838	150
Iin00654_intron_6	I1	CTCCCCGTGTTTGGCTAACT	TACGAGCATGGTCTTGGCTA	3094251	3094452	202
Iin00654_intron_2	I1	AAGGAAGCCATACTTGCCCT	ATATTCCTCCGCCACAGATG	3093284	3093476	193
Iin00651_intron_2	I1	TTCGATATCCGTCAAAAGGG	GGTTTCCGTTGGAAAGATCA	3086135	3086312	178
Iin00650_intron_6	I1	GCGTCCTTAGCAGCTTGTTC	CAGCCTACGCTGATGATGAA	3082380	3082774	395
Iin00649_intron_9	I1	ACGCAGGGCTCATTCATTAC	TTGGGACTGTGTTGTACGGA	3077687	3077974	288
Iin00649_intron_5	I1	AATGTGGAATGTTTCGGAGC	GGGAAACTAGCTTCTGTGCG	3079814	3080095	282
Iin00648_intron_4	I1	AAGCGCTTGGATTCTTTGAA	ATTTCGGACGTTACACCGAG	3073812	3074119	308
Iin00646_intron_4	I1	CCCCACATGTCACTATGCAA	TTTGCCTGCTCAAGTTCCTT	3065810	3066025	216
Iin00644_intron_1	I1	ACGAAACTCCCTCGAATCCT	TGCTTCTTGGGCTTGTTTCT	3059907	3060211	305
Iin00645_intron_1	I1	ACATCACCGGAGGTTGAGAC	CTGGAAAACCCGAAACTTGA	3062762	3063342	581
Iin00642_intron_1	I1	TGGAGCCAATTGGATTTTTC	TAAGCTGGCGGAGGAAATTA	3052292	3052967	676
Iin00638_intron_1	I1	TTAACTCAAACCCGATTCCG	TCAAGTACGCAAATTGCAGC	3038605	3038955	351
Iin00636_intron_4	I1	TCTGCATATGATGTGCCTCC	GATCATCCTTTTTGGTGGCT	3019196	3019363	168
Iin00636_intron_3	I1	TGTGTAGCAAAGCACTTGCC	GCATCATCAACGAAGAGCAA	3019311	3019559	249
Iin00619_intron_2	I1	GCTGTGGTTCGTCCTTTTGT	TCAATCTATCCCTTCGTCGG	2911308	2911486	179
Iin00618_intron_15	I1	AATCTCGGACATCCAACTCG	CAAATTTTGCTCCCACAGGT	2904559	2904805	247
Iin00618_intron_3	I1	TTTAAAGAATTTGCACGCCC	TCCAAAGAGGACCAAGGAGA	2901611	2901955	345
Iin00618_intron_2	I1	ACATCCTTTGCAAGTCCCAG	TAGTTGCGCCTTTAGCAACA	2901321	2901653	333
Iin00617_intron_15	I1	CCGTCTACAAAAATCCCCAA	GTGTGGCCATTTCGCTTATT	2896065	2896499	435
Iin00617_intron_7	I1	CTAGGCCGTGCATTTTCATT	AATTGAACCGGTCACACCAT	2898164	2898525	362
Iin00617_intron_8	I1	ACTTCATCCCGTTTCCACTG	ATCGCCCTTGCCTTTCTAGT	2897579	2897999	421
Iin00617_intron_1	I1	GAAGAGTGGAACCAGGACGA	CCGTGTGATATCCGAGTCCT	2899725	2900143	419
Iin00614_intron_4	I1	CTGGCATGTGGAAAGTTTGA	TTCCGGATTTGGTACTCAGG	2890294	2890505	212
Iin00614_intron_5	I1	ACTGCGCTCTTTGTGGAACT	GGCTTCAGCCTGTAGGAGTG	2889945	2890229	285
Iin00614_intron_3	I1	GCTCCTGAGTACCAAATCCG	AGCTTCGGCCTAGATGTCCT	2890483	2890647	165
Iin00613_intron_14	I1	TCCATCCTCGCTATTCCATC	GGTCTCTGTCAATGCAGCAA	2882910	2883044	135
Iin00613_intron_4	I1	AAATTCCCAGAATCCCCAAC	AGGTCAGAGAGCCAGGTCAA	2886254	2886684	431
Iin00610_intron_2	I1	AGCTGTTTCTAGGACCGCAA	CTTGTTCGTACGACCTGCAA	2875889	2876597	709
Iin00608_intron_1	I1	ATCTCATGTCCGATTCCTCG	TTTGGTACGGGCAGGACTAC	2870370	2870950	581
Iin00605_intron_4	I1	CTGATGAGCTCTTTGGGTCC	CGCTGCCAGGTTTCTTCTAC	2858458	2858716	259
Iin00605_intron_2	I1	TTACCTTTGAACGGCGAATC	ATGGAGAGCGAAGGAAGACA	2859783	2859986	204
Iin00604_intron_7	I1	GCTGTTGTGTCTGGGGAAAT	TCTTTCATTTTCCTCCCACG	2856345	2856648	304
Iin00603_intron_2	I1	TGCCTCTCTTAACACCATGC	GTTGCTCAGGCATATCGTCA	2851753	2852008	256
Iin00601_intron_10	I1	CTTGGCATCTGGGTTTGAAT	AAGGATCAACGTGGTGCAAT	2844660	2844903	244
Iin00601_intron_5	I1	CAACAGCAGTTTCTCGGTGA	CAAGGGACTCCTCAGCATGT	2843531	2843859	329
Iin00600_intron_3	I1	TCCAGACAAGACGAGCACAC	TTCCCAGATATCGTCGAAGG	2838547	2839151	605
Iin00600_intron_1	I1	CAGGCATGAAGCTTTTCCTC	GTGCTTTCTGGCAAAGGGTA	2837820	2838107	288
Iin00597_intron_11	I1	CAGACCGGACAGCTTCATAA	GGTGGGTCAATCTCAGTCGT	2828628	2828917	290
Iin00596_intron_10	I1	CTATCTGCCATTGACGAGCA	GAAAGCATATCCGACGTTGC	2826826	2827034	209
Iin00596_intron_2	I1	GCTGAAGCCACAATCTAGCC	AAAGTCACCCATCACTTCCG	2823374	2823865	492
Iin00594_intron_2	I1	AACCGTGCTGAGCAGTACCT	ATGCGACATTTGCATTTTGA	2815597	2815807	211
Iin00593_intron_18	I1	ACTAAAAGGCGGAAAAAGGC	AAAGGTCGGACTCCACTTCA	2805613	2806015	403
Iin00593_intron_14	I1	TCCGTCCACCGTAGAAAGAC	GTTGATGCAGATCAGACCGA	2807293	2807723	431
Iin00593_intron_13	I1	TCCGTCCACCGTAGAAAGAC	GTTGATGCAGATCAGACCGA	2807293	2807723	431
Iin00593_intron_10	I1	TAGACTGGTGTGCGTAAGCC	GCTTCTTCAAACAGGCAAGC	2808406	2808749	344
Iin00593_intron_9	I1	GCTCCATTTGATGTAGTAGCTCG	ATGCTCATCTCCGCTTCTTC	2808575	2808761	187
Iin00593_intron_5	I1	TTGTCAAACCGTTTACGTGC	GACCGGTTGCTTCACTTTGT	2809248	2809454	207
Iin00591_intron_13	I1	AGGATTCGATGCAGATTTGG	ATGCTTGTTGGAGACGATCC	2787333	2787599	267
Iin00591_intron_12	I1	AGGATTCGATGCAGATTTGG	ATACTACGGGGCATACGCAG	2787333	2788050	718
Iin00591_intron_5	I1	TCTGAAACGCCACTCATTTG	AAACCTTGACTGCATCGGAC	2790029	2790269	241
Iin00591_intron_2	I1	CACGACAAAGGAGCTTCGAT	AGAGTTATGGCACGCTTGTG	2790599	2790906	308
Iin00591_intron_1	I1	TCTCACCTGCTCGATGTGTC	AAACTTTTCCTCCGCTGGTT	2790810	2791117	308
Iin00582_intron_1	I1	CAGTGGCATCAGAGACAGGA	TTGCACGGGGAGAAAAATAC	2759964	2760409	446
Iin00582_intron_2	I1	GTATTTTTCTCCCCGTGCAA	CCAAAACCTCTTCCCGATTT	2760390	2760770	381
Iin00579_intron_3	I1	GAGCACATGTAGCCAGCAAA	TTCGAAAACCCAATACTGCC	2744490	2745037	548
Iin00578_intron_4	I1	GATTTTCGCTTGTTCTGGCT	GTAGCCTTTGTACGGTGGGA	2739582	2739971	390
Iin00576_intron_1	I1	CATCGGGCTATTCTCGTTGT	TTTTCTCGTTCCCCAAGATG	2727160	2727693	534
Iin00573_intron_3	I1	CGGAGAGTTTCAAGTCGAGG	TCTGTTTCTCGATGATTGCG	2701900	2702270	371
Iin00570_intron_12	I1	GGAAACCCACTTACTCGACG	TCTACCACCACCACCTCCTC	2685094	2685485	392
Iin00570_intron_10	I1	CCAAAGCTGTTGGTAGGGAA	TTCTGCTGATATCCCGGAAC	2684676	2684893	218
Iin00570_intron_11	I1	TTCCGGGATATCAGCAGAAG	CGACGTCGAGTAAGTGGGTT	2684875	2685116	242
Iin00570_intron_9	I1	TTATATTCATCGTTCAGGCCG	TTTCAATCCTTGATACGCCC	2684417	2684621	205
Iin00570_intron_4	I1	AATGTTGAGAATGGGCTTCG	GCGTCTGGACATTTTTAGGG	2683335	2683565	231
Iin00570_intron_2	I1	ACATTGGCGTTCGTCTTACC	CCTGAGGTTGGTAGGGATCA	2682769	2683078	310
Iin00566_intron_26	I1	CTCCTCTCTTGCTGCTGCTT	CTCCTCGGATCATTCATCGT	2661151	2661810	660
Iin00566_intron_23	I1	TGAAACCGAGAACAATGCAG	TTGCGTAGCTTCGTTGGTAA	2662503	2662714	212
Iin00566_intron_18	I1	CAGGCAATTGTCCACAGAGA	TGGCAATAATTTCTCAGGGC	2663269	2663450	182
Iin00566_intron_5	I1	ATCTGTGTTAAGGTTGCGGG	TGGAGACATACCCTTCTCATTC	2665326	2665552	227
Iin00566_intron_4	I1	GAGTGTCCAGATGCTTGAGTTT	TTGGAAACTGTGCTTCCCTT	2665506	2665686	181
Iin00566_intron_2	I1	GCAAATTCGGTAGACATCCAA	GCGACAACGTTAGCTTCTCC	2665819	2666002	184
Iin00564_intron_5	I1	TGAAAGGCTATTGGGTTTGG	CTCGGTTTGAATTTCCGAGA	2656210	2656582	373
Iin00564_intron_4	I1	TTTCTCGGAAATTCAAACCG	TCTGATTTCTCGGTGGATGA	2656561	2656813	253
Iin00672_intron_3	I1	CCCATCAACGAATATGACCC	TTGACGTTTTTACTGGCGTG	3218088	3218304	217
Iin00670_intron_11	I1	AAAGTTGTGGATAGGCGTGC	TTGGAGGAATCTTCACAGGC	3209642	3209844	203
Iin00673_intron_3	I1	ACCAAGAGGTCGCAGAAGAA	TTGGTGGATAGTCCATGGGT	3229430	3229681	252
Iin00673_intron_4	I1	ACCCATGGACTATCCACCAA	CCAACCCACGATATCAGCTT	3229662	3229964	303
Iin00676_intron_3	I1	CTTGTCCTCTCCTCTTCTTGCT	TTAAGTTCGTCCCAGCGTTC	3242198	3242475	278
Iin00674_intron_4	I1	CGCCTATTGCTAACCGAGAC	ACTCGAAGAACTTGAGGGCA	3234626	3234890	265
Iin00682_intron_10	I1	TCGTACCTCGATTCTTTGGG	CCAAGTCTGCCAAATCACCT	3267791	3268568	778
Iin00682_intron_8	I1	TTTGCTTTGTCCAATGACCA	ACTGCTTTCTTCGGTGACCT	3268754	3269044	291
Iin00682_intron_7	I1	GAGACTGCGACTGAGGCTCT	GCATGTTGCCATGTTGAATC	3269164	3269387	224
Iin00682_intron_18	I1	ATTGCACCAGTCACAAACCA	TACGGTATCAGCCGAAGGAC	3263476	3263852	377
Iin00684_intron_2	I1	CACCAACTCCAAGACCACCT	CGTGGACAGACATCGTGAAG	3276306	3276526	221
Iin00685_intron_4	I1	GCATGTTGAAGCTAGGCACA	TCAATGCCCATGATATTGGA	3278569	3279027	459
Iin00685_intron_2	I1	AGTGAAGGTGAGAGGGAGCA	TGCATCTTCATCATCCGAAG	3277840	3278322	483
Iin00685_intron_6	I1	ATGCTCGGTTTGTAAGGTGG	TGGGAATTTGACGTTAGGGA	3279608	3280033	426
Iin00685_intron_7	I1	TCCCTAACGTCAAATTCCCA	TTGCCTGACTCAGCTTTGTG	3280014	3280274	261
Iin00685_intron_8	I1	CCTCAAGGCTAGCACAAAGC	GGCGTTCATAATTCGTCGTT	3280243	3280536	294
Iin00685_intron_10	I1	CGTCAAGGCGAGTGGAGTAT	CTCGATCCCTTTCCTTTTCC	3280675	3281033	359
Iin00685_intron_9	I1	ACCACTATGGTTCTCACCGC	TAGCCTTTCCTCCTTCCTCC	3280451	3280848	398
Iin00686_intron_1	I1	AGTCACCTCCTTCCCATTGA	GACATCGATCAGGCGTACCT	3294183	3294577	395
Iin00686_intron_4	I1	ATTGAAGCGAGCAGAGCATT	ACTTTCCCGTGATGAACTGG	3292911	3293418	508
Iin00686_intron_2	I1	TATGCTTGTCGCACTTCTGG	TGTTTGTCAATTCAGCTCCG	3294084	3294265	182
Iin00686_intron_8	I1	GTTTTTCCAGCTCCTGTTGG	TCAGACAGTTTACCACACAAATGA	3291883	3292029	147
Iin00686_intron_14	I1	GCTTGGTGACCTTGTCGAAT	GGCATCACCGAGCATAACTT	3290496	3290672	177
Iin00686_intron_18	I1	ATTCCCAAGTCTTTCCACCC	ATCTGCCTGCACACACTGTC	3289573	3289828	256
Iin00686_intron_21	I1	CGAACCTCATCATTTTCGCT	TTAAACGCCGAAGTGGTTTT	3288645	3289215	571
Iin00686_intron_23	I1	AGCATCCGAGACCAGAGAGA	GGGAGGCCCTTCTAACAAAC	3288048	3288242	195
Iin00686_intron_25	I1	GCCAGCTGAATTGAAGGAAA	TGGAGGAAAGAGACATTGGG	3287552	3287750	199
Iin00686_intron_26	I1	AATCCACCAACGAAGAGCAG	TTTCCTTCAATTCAGCTGGC	3287359	3287571	213
Iin00686_intron_28	I1	TTCATACAACCCATTCGCAA	TCTTGGTTGCATGCAGAGTC	3286723	3286957	235
Iin00686_intron_30	I1	ATGATCCAAGGCAATATCCG	CTCCAACTGGAAGTGGGAAA	3286127	3286532	406
Iin00686_intron_33	I1	GAGCGCTCTGTCTGTGATGA	ATTCACTTGCTAGGAGCCGA	3285525	3285810	286
Iin00686_intron_41	I1	ATCAAACGTGTTTTGCACCA	AACGGTTCTGTCCGTGAATC	3283300	3283532	233
Iin00686_intron_42	I1	CCGCCAAAATATGCAAAAAT	TATAGGCCCGGACACATCTC	3283030	3283180	151
Iin00686_intron_46	I1	GAGCCCTTCCTTTGGAGTCT	GGATCTACACGCTGCATCAA	3282061	3282319	259
Iin00686_intron_47	I1	CCAAAACTAACCACCACGCT	AGACTCCAAAGGAAGGGCTC	3281870	3282080	211
Iin00690_intron_3	I1	AGATTGGCTGCAGAGACGAT	CTCGACCACCAACTCTCGAT	3309868	3310407	540
Iin00692_intron_4	I1	TGGACAAGACCTCCCAGTGT	CACCCACTTCCTTGACTGGT	3326313	3326847	535
Iin00694_intron_1	I1	GACTGATGGTGCTCGAGTGA	CTTTGCTTACTTCGGCTTGG	3338896	3339243	348
Iin00695_intron_4	I1	AAGCCTCACCATAACCGTTG	GGCCGGATTGTTAAAGTGAA	3340910	3341216	307
Iin00697_intron_8	I1	CAAGCAACCCATCTTTAGGC	CAAGTCTTGCACGCTTGGTA	3348818	3349013	196
Iin00698_intron_1	I1	AAGGTTGGGATGGAAAGACC	TACGCCCTTTCTTAGGCTCA	3350219	3350532	314
Iin00698_intron_12	I1	CAGCTGAGGAGGACGAAGTC	TCCCTTGTTACCTCCCAAGA	3352386	3352643	258
Iin00698_intron_10	I1	TCCCATCGGTTGATATGGTT	AAGTGATATCCCAACGCCAG	3352046	3352235	190
Iin00699_intron_3	I1	TAGGCTCAACGTCAACAACG	GCTCCACAGGACAAGGGATA	3354389	3354754	366
Iin00699_intron_5	I1	AAGGGGCTTTGAAGGACTGT	AAGAGCAGCTCCGGTCAGTA	3353800	3354156	357
Iin00701_intron_1	I1	CAACGTCAGGTGGTTTGTTG	GAAGGCAGAGCATGGTTCTC	3371325	3371975	651
Iin00699_intron_6	I1	TCTGCTTTCCGCTAGACGTT	GTGCTATCAAGCAAGAGGGG	3353708	3353877	170
Iin00702_intron_1	I1	CCAAGCCGAAGTTGAGAAAG	CCAAAAGATTATTGGGCTGC	3374431	3375221	791
Iin00704_intron_1	I1	TCCGTGTCATTAAAGATTGCC	TCTCGTCCGGTATTCTACGG	3376831	3377035	205
Iin00705_intron_4	I1	GAACGAGAACGACTCAAGCC	GCCTTGTTGAAGACGCAAGT	3391545	3391688	144
Iin00706_intron_2	I1	ACTGATGAAGAAAGACCCCG	AACGTTGAGGCTTCTCCAAA	3393817	3394015	199
Iin00706_intron_8	I1	CGTACAGATGTGGAATCGGA	CAGGATACCCACAACGTGC	3392632	3392836	205
Iin00707_intron_3	I1	GTGGAGATGGAGCAAATGGT	ACACCAGCCAAAGTGATTCC	3395783	3396129	347
Iin00707_intron_5	I1	CAGCTGTTCTTCCACAACGA	GGAACGTGACCTCCTTCCTT	3396458	3396778	321
Iin00707_intron_7	I1	GGCAATAGCAAAACCGTGAT	CGGTTGGCATACTTCAATGT	3396915	3397085	171
Iin00707_intron_8	I1	CGTGCACGCAATATTCAAAA	TCTGTCTGCAGCTGCTCAAT	3397084	3397270	187
Iin00707_intron_16	I1	GACGACGCAGCAAGAAAACT	CAAGCCCTGAACTGTTCTGAC	3398823	3399031	209
Iin00707_intron_23	I1	ATTCGGTGGAAGAGGAAGGT	TGCAGTCGGCCTCTTTATCT	3400364	3400592	229
Iin00710_intron_1	I1	TCTGTTTCTCGAGGGCTCAT	GCCGGATCTTGTTGAGTTGT	3426486	3427260	775
Iin00711_intron_2	I1	CATGACGGAGACAAGCTTCA	TGCGATGTCATTTTGGTTGT	3443430	3444004	575
Iin00712_intron_2	I1	ACGGAGGTTTTGACGTTGTC	CATCTTCGGTTTCTTGGCAT	3467634	3468053	420
Iin00712_intron_1	I1	CTTCCTGTTTCTTGGCTTGC	ACAACGTCAAAACCTCCGTC	3467256	3467652	397
Iin00713_intron_1	I1	AAGAATCGACACGGTTCCAC	ATAGCAGCAGTGTGGGTTCC	3469348	3469817	470
Iin00711_intron_3	I1	AAACGCACTACGGATGTTCC	AGATACAAGATTCCGCGTGC	3444251	3444840	590
Iin00713_intron_6	I1	GTAAACTCTGGACGTGGGGA	CTAAACGCCGGTGACTGTTT	3470759	3470995	237
Iin00713_intron_3	I1	TCACAATGGCCCTTACACAA	AGCCTCCCAAGTTATCACCC	3470175	3470337	163
Iin00714_intron_1	I1	AAACAGCTCGTAGGTGACGG	GATAAGATCGTCAAGGCCCA	3471404	3471792	389
Iin00716_intron_1	I1	GGTAGAGCAACACTCGGAGG	CACCGTTGCTACTCGAAACA	3487932	3488116	185
Iin00716_intron_2	I1	GTAGCAACGGTGTAGCGTCA	CCAGGAGCCACTCCCTAAAT	3488105	3488341	237
Iin00719_intron_1	I1	CAGTCTCGCCTCTTTGAAGG	ACGGTTGAATTAGTGCAGGC	3508487	3508648	162
Iin00719_intron_3	I1	ACAAGAGCTTGTCCGAAGGA	ACTGTCCCACTGTTCCTGCT	3509725	3510214	490
Iin00719_intron_4	I1	AGCAGGAACAGTGGGACAGT	CCTGAGAACTTCCTTTGGCA	3510195	3510432	238
Iin00719_intron_7	I1	GGGACAAGGCGTCATTCTTA	AGGGAACCACTTCGTGTTTG	3510850	3511047	198
Iin00720_intron_4	I1	ACGGAATAGGCGAAAGAAGC	GCTCCTCGACATTTCAAAGC	3515609	3516111	503
Iin00721_intron_9	I1	GGTGAAAGATCGGCTGAAAG	CTCTGAAGCGTGAGAAGACG	3526145	3526364	220
Iin00722_intron_1	I1	CGTTTTCAGGCAAGGGAATA	TCTGCGTGTTACTCCACGTC	3529974	3530655	682
Iin00724_intron_2	I1	TGCTCCAGGAAGCCAATTAC	TGAGAAGCGTGGGAAAGAGT	3537865	3538164	300
Iin00724_intron_3	I1	AAACGCAGAAGCCAAACAGT	AGAAATTGTTTGACCAGCGG	3537322	3537849	528
Iin00724_intron_1	I1	ACTCTTTCCCACGCTTCTCA	TGCTACAAGGATTTCGGACC	3538145	3538337	193
Iin00724_intron_10	I1	TACCAGTCCTTGGAAGGTGG	ATCGAGTATTGTGGCGGAAC	3535118	3535502	385
Iin00725_intron_3	I1	GAGGAATCCCAGCTTTTTCC	ACCTTCTCCTCCCACCTGTT	3539776	3540175	400
Iin00727_intron_7	I1	AACCATGCAGGTCTTGCTTT	GGTTTCGGAGACTGAAGTGG	3549554	3549902	349
Iin00728_intron_4	I1	TGCTGCCTATGAGCAACATAA	TTCATTCTTGCACGTGCTTC	3553197	3553431	235
Iin00728_intron_1	I1	TAGTCGGCAAATCCAAGGAA	TCTAGCAACGCGAACATCTG	3552415	3552788	374
Iin00728_intron_3	I1	TGAGCATGTTCTCAAGGCAC	AGGCAGCATAGACTTCCTCG	3553004	3553204	201
Iin00730_intron_3	I1	TGGCCATATTGCACGATTTA	CTCTCTCTGGAGATGCCACC	3571000	3571784	785
Iin00730_intron_1	I1	GTGTTCACCGAGGACGATTT	GGGACTCCTCAAAGGGAAAC	3563823	3564307	485
Iin00730_intron_9	I1	GTGATGACCGTTGATGTTGC	GATTGGTAGGCGAACGAAAA	3577867	3578471	605
Iin00730_intron_7	I1	TGTTCTCAGCATGGGATCTG	TGGTGACGGGTAGATTCACA	3574341	3574937	597
Iin00731_intron_2	I1	AAGACGGTGGAAACACTTGG	AACCATCTCTGCGCTCTTGT	3582058	3582376	319
Iin00731_intron_5	I1	ATAGAGCTGTTGCCCGAAGA	CGGCTTTGTACTGGAACCTC	3583096	3583491	396
Iin00734_intron_10	I1	CAGAACGTCCACCTTCAGTG	GGTAACATCTGGGAAGCAGC	3595646	3595844	199
Iin00735_intron_1	I1	TCCCTTAATTCCTTCCGCTT	TGTTTCGGGTGATACGTCAA	3599623	3600166	544
Iin00739_intron_3	I1	ACTCTAACACAAGCCGCGAT	TTTCTCCGGCGATGTAAAAG	3614266	3614484	219
Iin00741_intron_3	I1	TGGAAATGGACCTAATTGCC	GGAGCAAGCAAAACTGGAAG	3618133	3618839	707
Iin00741_intron_2	I1	GCTTCGGCGTATCTTACCTG	GGCTGATCCTGAATCCAAAA	3618329	3618641	313
Iin00742_intron_1	I1	ATCCAGAGTTCGCTCTTCCA	TTCCACCCTTCTTTGGTGTC	3620141	3620607	467
Iin00742_intron_2	I1	TGCTGAGTTGGATCTTGTCG	AACAATCCCTATCTTCCCCG	3620732	3621038	307
Iin00747_intron_5	I1	GGTATGCAACACACCGTGAC	TCCAGAGGAGAGCTTGAAGA	3638904	3639142	239
Iin00748_intron_1	I1	AAGTCCTCCAAGCTCGTTCA	TTTAAACCACCTCGTGACCC	3641191	3641353	163
Iin00750_intron_5	I1	CGAAAATTACCGGTTTGGAT	AAATTCAGCAGCGACGATCT	3648364	3648693	330
Iin00749_intron_1	I1	CCTCCACCTCACTCACAGGT	CCGACGTGTGGAAGAAGATT	3646099	3646284	186
Iin00752_intron_1	I1	TTTGGTCCTAACTTGCCCTG	CCAAATCCCAACTTCTTCCA	3652511	3652725	215
Iin00754_intron_4	I1	TTTGCTAAGCAGCACAATGG	AGTGGGGTTTCAATGAATGG	3661049	3661428	380
Iin00755_intron_2	I1	CCTGCATTGCCATATTTGTG	AGAGTTTCGCCAGCTCATGT	3665644	3665908	265
Iin00754_intron_3	I1	ATGAGACAACAAGGCCGTTC	TTGTGCTGCTTAGCAAATTCA	3660910	3661065	156
Iin00755_intron_5	I1	TCATATCGCCTGGGCTTATC	TTTTCCTCACCCGTTTTCTG	3664578	3664966	389
Iin00755_intron_8	I1	CTGAATTGCTTACGCCACAA	TGCTTCCTCGTCTTCGTTTT	3663393	3663765	373
Iin00755_intron_9	I1	CTAATGAGCTGAACCGGAGC	GAAAGCCGTTCGAGTGAAAG	3662920	3663377	458
Iin00758_intron_2	I1	TCTCGACAACTTGGGCTTCT	CGCCAAAATTCGAGTGAATC	3681397	3681542	146
Iin00758_intron_5	I1	CCACTTTTCACCACCTTGCT	CCGCAAAACTTTCAAAGAAGA	3680890	3681054	165
Iin00758_intron_6	I1	CAGTTCAGCAGCCTTATCCG	AGCAAGGTGGTGAAAAGTGG	3680756	3680909	154
Iin00759_intron_9	I1	TGATAGGATTCGCCTTTTGG	CCGCTCATTCTCGGATACAT	3688431	3689042	612
Iin00759_intron_14	I1	CCAGTACATCCGCGATAACC	CGCCAAATTTGCAGGTAGTT	3686557	3686741	185
Iin00759_intron_11	I1	CCCTGTTTATGACGAGTGACTG	TAGAGATCCAAGTCCCACCG	3687597	3687738	142
Iin00759_intron_15	I1	CTTAAGCAGCAAGTCCAGGG	TTATCGCGGATGTACTGGGT	3686266	3686574	309
Iin00761_intron_2	I1	GCATGACCCGCTTTAGTTGT	ATTGAACCCTAGGTCAGGGC	3699754	3700082	329
Iin00761_intron_1	I1	AGCAAGAAAGGGCACAAGAA	GAAACCAAAAGCTGACGAGC	3700309	3700770	462
Iin00761_intron_7	I1	GTTCCGGTAGCATTGTCGAT	ATGGGTGTGGAAGACTGAGG	3697053	3697346	294
Iin00762_intron_10	I1	AAATGATTCCCCTTTGGTCC	TGTGGCTGTTTGATCATGTG	3711729	3711899	171
Iin00762_intron_7	I1	AAGATCTTGTTGACGCTGCAT	CAGAAACCTGTGGTTGCAGA	3710345	3710816	472
Iin00670_intron_2	I1	ATTGAGAGTGCCGATGAAGG	CTTTAGCAGCATCCTCACCC	3207486	3208016	531
Iin00670_intron_1	I1	TCAGAAGAGACAAGCGAGCA	TCCGTCACCATCCTCTATCC	3207172	3207347	176
Iin00866_intron_7	I1	GCAAAACGTTCTGGATGGAA	TGTTTCAGACTCAACCGACG	4266619	4266903	285
Iin00866_intron_4	I1	GCAATCTTGAACTTGAGCCC	AATAGTGGTCGCCAGACACC	4267180	4267472	293
Iin00863_intron_2	I1	GAATACCATCAAACCCATCCC	AGTGAGAGGAGACGGCTGAG	4257354	4257605	252
Iin00863_intron_1	I1	CAGCCGTCTCCTCTCACTCT	CAAAACCCGGTCCAAACTTA	4257588	4257732	145
Iin00861_intron_4	I1	GCCTGCGGAAAACATAACAT	TCCTCAACTCCAATGCATCA	4251275	4251802	528
Iin00861_intron_2	I1	GGAGACGAGACTGCTGGTTC	AGGTCAAATCAGGCAACACC	4252526	4252878	353
Iin00861_intron_1	I1	TCCAGTAGCCAGCAACAGTG	GAGTGATCCGTGAGGTCGAT	4252900	4253343	444
Iin00858_intron_1	I1	AGCAGAGTAACCCGAAAGCA	AGCTCCCCACTGTTGCTG	4221883	4222429	547
Iin00857_intron_1	I1	TGTGAGAGAAGCGCAGCTAA	TCGGAAAAGCAAGAAGATGAA	4219716	4220161	446
Iin00854_intron_4	I1	CGTTTCTTCTAAACGACGCC	GATGAGAGTGTCGGACAGCA	4210540	4210874	335
Iin00855_intron_1	I1	CGGAACCTACAGCAGGAGAG	AAGTCTTGAGCACAAAACAATGA	4208683	4209156	474
Iin00852_intron_9	I1	AGTTTCTTTTGAGCCAACGG	GGAATCAAGGCTTCCTGACA	4185582	4185953	372
Iin00852_intron_2	I1	AGGCCGAGATCTATGCAATG	ACGAGGATGCTGAGAACGTC	4187634	4187906	273
Iin00852_intron_3	I1	TCGACTTCAGGGTATCGACC	GCGGAGAGCTATTGGACAGA	4187539	4187724	186
Iin00843_intron_16	I1	ACGATCTCATCCATGCTTCC	CCATATCTGACAGCTTCGCA	4155477	4155823	347
Iin00843_intron_14	I1	CAGTTCGAAGGGATCTGAGC	TCCATCAACCGTAGCAATCA	4153512	4153941	430
Iin00843_intron_5	I1	CCAAGTGCTTCGGTCTTCTC	ACGCCTTCAAACTTTGTGCT	4145045	4145550	506
Iin00843_intron_1	I1	CGCTCCCGTATGTTCCTAGA	TGGAGACAAGAGAGCGAAGC	4143873	4144049	177
Iin00841_intron_5	I1	CCCTAGCTTCTCCGTTGATG	TTATTTGCCCTGAAAAACGC	4133796	4134093	298
Iin00841_intron_4	I1	CTGTCCGCCTGTACTGTGAA	CGCTTATGGTCGTCTTCGAT	4134225	4134402	178
Iin00840_intron_2	I1	AGAAGCTGACCAGATCCGAA	CCGAGTTGCTCATTCTGTGA	4123203	4123526	324
Iin00840_intron_4	I1	TCCTCACTTGTGAATCTGCG	TCTTTCTGGTTTCAGGCCAC	4122727	4122972	246
Iin00839_intron_1	I1	GTGCCGTAGTTTACGCCAAT	GCTGCCAATGACTGACTTGA	4120909	4121417	509
Iin00835_intron_2	I1	CGAGCTTCAACCTGCACAT	TGTTCTCCTCCGCCAAATAC	4106743	4106908	166
Iin00834_intron_7	I1	ACCTTTTCGTTCTCCTCCGT	GAAACCGATGCGGTGATACT	4104485	4104643	159
Iin00834_intron_2	I1	AACGATGGACAAAAACAGACG	GAGCCCAAATGGTCAACTGT	4103499	4103713	215
Iin00833_intron_3	I1	CCTGGTAATCCCTACGGAGA	CAAGAGGTAGCACGAGAGGG	4097836	4098095	260
Iin00833_intron_1	I1	CTGTTCTCGGGTTTCAGCTC	TATCCAACTTCCGCAACTCC	4096948	4097433	486
Iin00832_intron_2	I1	ACTTGCTCGCCTCTGAATGT	GCATGCTTGGCCTGTCTAA	4091433	4092127	695
Iin00832_intron_4	I1	GAAGCTGCAAGAATAAGCCG	ACCAGCCTCGTCGTTGTATC	4090930	4091328	399
Iin00831_intron_30	I1	CCGGAAGATCTCTTTACCACC	GTCACAGGAGGCTATGGGAA	4080400	4080560	161
Iin00831_intron_27	I1	ACTACAACACGTTCCGGAGG	ATGCAACCTTGGAGATACGC	4081014	4081181	168
Iin00831_intron_11	I1	GGCAACCTCTCCTCCTGTTA	CCAAAACTGGGAGGACTGAA	4084671	4084848	178
Iin00831_intron_12	I1	CGAGCATTTGCCTCTTTAGG	GCCTCAAGAATTCTCGTTTCA	4084233	4084650	418
Iin00831_intron_9	I1	CCTTAAGCCTGCACTGTAGTTG	ACCCGTCAGAGGAGGAAAAT	4085160	4085753	594
Iin00831_intron_8	I1	ATTTTCCTCCTCTGACGGGT	TGACAACCACTCAATCTCGG	4085734	4085898	165
Iin00831_intron_1	I1	TCAGGTGTCAAATCCCACAA	AAGCCCAGCTTATGCCATATAA	4087448	4087829	382
Iin00830_intron_37	I1	CCATCTAGTTGGGACTTCCG	TGGCGCTGTGTCTTTAGATG	4067741	4068273	533
Iin00830_intron_35	I1	ACCTCGTTGCTCCAAGACAT	GTACAGAAGTGCTCCGCCTC	4068634	4069000	367
Iin00830_intron_31	I1	CCATCTGAATCCGTCACTTTG	GCTGCATTGATCTGTCTGGA	4070124	4070524	401
Iin00830_intron_26	I1	GCAACTGAGACGGAGAATGG	ACAAAATTGAGGCCAACCTG	4071378	4071622	245
Iin00830_intron_22	I1	CCTGTCGAGTTTTCTGCTCC	GAGGGATGCATGCTTTCAAT	4072616	4072837	222
Iin00830_intron_19	I1	ACTCCTGCACATGCTCCTTT	GCAGAGTTTTCAGGAATGGG	4073113	4073421	309
Iin00830_intron_18	I1	CCCATTCCTGAAAACTCTGC	GGATGCTGGTTTTATCCCAA	4073402	4073746	345
Iin00830_intron_14	I1	CCTTCCTTCTCTAAGCTTTCCA	CTTGCTGAATTTGCTGACCA	4074081	4074318	238
Iin00830_intron_7	I1	ACTCTCACCTTCCCAAATGC	CATAGGGCCTACAAATCCCA	4075433	4075665	233
Iin00830_intron_5	I1	TTCCAGGACCAGAATCGAAG	TCTTTGCAAGCTGTGTGGTC	4075923	4076098	176
Iin00823_intron_5	I1	ACCATTCTTCGTGCAAAAGG	AATTTTGACAGTGCTTGCGA	4042393	4042589	197
Iin00825_intron_1	I1	TGGTGAAAGAGGGGCTAATG	CGCCGTATATTGATCCGTCT	4051022	4051496	475
Iin00822_intron_1	I1	TCCTCTGCTGTCTCATCAGG	TCCATCAGCAGTGTTCTTCG	4041093	4041390	298
Iin00821_intron_10	I1	GCTAACCCTGTGGCTTTCTG	AGAGGGATATGAGCGAACCC	4024600	4024834	235
Iin00821_intron_7	I1	AGACAACATTTGGCTGACCC	AACCTCCATTGGACAACTGC	4030058	4030338	281
Iin00820_intron_4	I1	GCTCTTCAAGGCGACAATTC	GTGCTGCTGGAAGAAGGAAC	4019128	4019484	357
Iin00818_intron_3	I1	CGGGTCATCTCATAGTGCCT	TCTGTCCCAGGAGAACATCC	4011523	4011976	454
Iin00815_intron_1	I1	AGGATGTAGTGGTATCGCGG	TACTTCTGGGGCACGGTAAC	3998306	3998829	524
Iin00810_intron_4	I1	GTGTCTTCCCCATCGAGTGT	TCCTTTAGAGCCACGCATCT	3982594	3983170	577
Iin00810_intron_1	I1	ACAACACCAGGACAACGTGA	GTAGCATTGCTCCCAAGCTC	3983545	3983838	294
Iin00809_intron_10	I1	GACTCGTTTGCTTTGGCTTC	TTCACTTGGTTTCGACCTCA	3978388	3978677	290
Iin00809_intron_8	I1	GCGTGAATCCCGTTATGTCT	GGGGATGAACCCGAGATATT	3978805	3979324	520
Iin00807_intron_4	I1	TGTATACGCCCACCAAGACA	CCATGGCTTGGGCTAAGATA	3965362	3965704	343
Iin00809_intron_1	I1	CCTCCTCTATGTTAGGTGCAGG	TCTTCTCTTCGACGGCTCTC	3981303	3981450	148
Iin00807_intron_2	I1	TGGGTAACGGAGAAGAAACG	CCACATTCGCAAACATTACG	3966330	3967110	781
Iin00804_intron_4	I1	GCATGCCTCCTTGGATCTTA	GCCTCAAAGATACCCCATGA	3950854	3951457	604
Iin00801_intron_2	I1	CTCCAAGTCCTAGTGTCCGC	GGTTGGCTTAAATTGGGGAT	3929829	3930179	351
Iin00796_intron_14	I1	GCCATCAATTGTGATGATGC	TCAATGTCTGAACGGTTGTCA	3895821	3895973	153
Iin00796_intron_16	I1	ACCTCAAGCCAATCATCGAC	TTTAGATACTCTCCAACAGCAGAA	3896196	3896594	399
Iin00796_intron_8	I1	TGGAAGGCAAAGAAAGGATG	CCTTCACTGCCATGACCTTT	3894968	3895120	153
Iin00796_intron_1	I1	ACTGTTTCCATTTCGTTCGG	TTTCCGCTACATCTTGCTCC	3892911	3893515	605
Iin00794_intron_5	I1	AGGACCCTGATTTTTCGTCC	AGCATCGTTAAGCAAATCGC	3888172	3888337	166
Iin00794_intron_6	I1	GCGATTTGCTTAACGATGCT	CTGGAAGCTGTCGTTTCTCC	3888318	3888716	399
Iin00794_intron_8	I1	CAGATTTGTCTACCGGGGAA	GCTGCTCCAACTCCAGTTTC	3888877	3889274	398
Iin00793_intron_15	I1	TCTCTGAAAAGCTGATGAGCAA	TGCAATTTTCAGATCACCCA	3884775	3885024	250
Iin00793_intron_16	I1	CGACATGCGGTCATTACAAC	TCAGAATTTGCTGTGGACCC	3884946	3885273	328
Iin00793_intron_12	I1	GAGGTGATGTGGATGGAAGG	AATCGTTGACTTGATTGACCG	3883990	3884431	442
Iin00793_intron_13	I1	ATGAAGGTCGTTCAGATGGC	AAGTCACATCCACGGTTTCC	3884391	3884649	259
Iin00793_intron_1	I1	ACTGAGCGGGGTTTACAATG	GCATAAGGAAGAGCACCGAG	3880533	3880840	308
Iin00792_intron_10	I1	GCTCCCAACATGTCTTTCCT	AACCGCTGCAAGCTTAATGT	3875100	3875270	171
Iin00792_intron_12	I1	TTATGGCCTGGAGCATTAGG	CCATGTGATAAAACGTGCCA	3874591	3874821	231
Iin00792_intron_1	I1	GGTAAGCTACCGTCCAAGCA	TTATCTCCACCGCCTGTTTC	3878163	3878622	460
Iin00791_intron_2	I1	GCCAAAAACAAGAGCGAGAC	CCGAACGTGGCAAGTAATTT	3872531	3873141	611
Iin00789_intron_2	I1	AAACGAGGAGACGCTCGATA	CCTGAGCATACAAACGAGCA	3861291	3861628	338
Iin00789_intron_1	I1	TTGTCAAGTCCTCCGGTTTC	GTCGTCACGGCTTCTTTCTC	3860166	3860777	612
Iin00789_intron_5	I1	CGGTGACTCTGCTTGTGAAA	ACGGTTTGATTCTGCTTGCT	3861992	3862692	701
Iin00788_intron_2	I1	CGAATCTGAATATCCCGTGG	CATGTACGGTCTCGTGATGG	3857375	3857700	326
Iin00787_intron_5	I1	GGAAGTCCAGCAGAAAGCAG	TCGAGGCTTTCTTCATCGTT	3854281	3854605	325
Iin00787_intron_4	I1	CATGCTGTGGCTCTCTCTTG	TCCCAAGAGCTTGGAACACT	3854029	3854338	310
Iin00787_intron_3	I1	AAGCCTTATTGGCGTTGGTA	GGCCAATGGAGGAGTAAACA	3853738	3854087	350
Iin00785_intron_1	I1	CCTCGATTAACTGACCCTTCC	AGTCCAAGGCTCTTGTTCCC	3842508	3842921	414
Iin00785_intron_2	I1	CAACTCTAGCCAGGACAGCA	GTTGGCAGAAGAAGCAGAGG	3842167	3842558	392
Iin00782_intron_7	I1	AAATGAAATCGGGCAATCAG	TGAATTAAAATCTTGCCGCC	3829240	3829516	277
Iin00782_intron_3	I1	TGGGGGAGTTGTTTTCTTTG	CTCAAGCGCTTCCAGAAGTT	3826656	3827071	416
Iin00782_intron_6	I1	GGAATGAAACACTGCGGAAT	ACCTAGCAGCCAATCCTCCT	3828859	3829187	329
Iin00780_intron_14	I1	TTCCAAAGGGAATGGAGAACT	GCAACATCTTCTTGTTCCCCT	3823275	3823591	317
Iin00780_intron_15	I1	GGGGAACAAGAAGATGTTGC	CGGCATCGTGAGAAGTTGTA	3823572	3823855	284
Iin00780_intron_10	I1	GCCTTGAAGAGATGTTGGCT	GGGACAACTCTTTGGCCTTT	3822333	3822667	335
Iin00780_intron_2	I1	CGTAGCTCCGAATGCTTCTC	CGCTGATACCCCTTGTTTCT	3820614	3820831	218
Iin00779_intron_9	I1	ATTCACGCTGGCACATCTTT	AGCCTAAACGTGCAGCAACT	3816781	3816948	168
Iin00779_intron_10	I1	AGTTGCTGCACGTTTAGGCT	CCCAAATTTCCACAGCAATC	3816929	3817194	266
Iin00779_intron_12	I1	AGCATATCTTGTGCGCAGTG	TGACAAAGTCTATCAGGCGCT	3817306	3817506	201
Iin00779_intron_6	I1	ACGTACACGTTGGGGATGAT	CGTCACCATCTGAGCCACTA	3816166	3816411	246
Iin00779_intron_7	I1	AAATAATTGTTTGCAGCGGG	TGGCATATGGATCAAACATCA	3816428	3816625	198
Iin00775_intron_17	I1	CAACATGACAAGCGGTCAAC	TTCAACTGCCCCATTAGACC	3777808	3778172	365
Iin00775_intron_6	I1	GTCAGGTGAATGCTGCAAGA	ATGAAGCCATTTTGACAGGC	3781043	3781462	420
Iin00775_intron_9	I1	GGTGATGATAATTGAGCAGCC	GCTGCGGGTTATGTTCTTGT	3780532	3780693	162
Iin00775_intron_3	I1	CTGGAATGTAGGTTGCGGAT	ACTGGTCATGGTACCGAAGC	3781990	3782292	303
Iin00774_intron_1	I1	GCCAATACTGCATGGTTCCT	GCTCGGCTATCAAAAAGCAC	3774183	3774823	641
Iin00771_intron_8	I1	CTGTGTTCGACTTCTTGGCA	TGCAGACAGTCCTTCCATTG	3761293	3761446	154
Iin00771_intron_7	I1	CAATGAGTTTTGGCTGCTGA	TGCCAAGAAGTCGAACACAG	3760907	3761312	406
Iin00770_intron_3	I1	CTCACGAAACAGAACAGGCA	TGCTCAACAACCTTAGCACG	3757810	3758167	358
Iin00769_intron_3	I1	TGGGCCTATAAGGAATGCTG	CTGGGAAATTTGATGGCATT	3754182	3754356	175
Iin00768_intron_4	I1	GTGAAGGGCAAAGTGGTGAT	GGGTGTCAAAGCGTCTAAGC	3752290	3752647	358
Iin00767_intron_1	I1	TGGAAGATACTTCGAGGGGA	CGACAATGACACGATTTTGG	3749363	3749553	191
Iin00866_intron_11	I1	CCTTCTTTGCTGGTTGCTGT	CGGAGGTAACAAACGCAAAT	4265866	4266067	202
Iin00868_intron_4	I1	CAAGAAGGGTTTGTTAGCGG	GATGCTCACGTCTCTTAGCG	4270530	4270693	164
Iin00870_intron_2	I1	TCTCCTTCTTCCTCTGCGTC	AACCACCATTTCCTACGCTG	4282206	4282403	198
Iin00871_intron_6	I1	TACAAGCAAGCCATCACTGC	CTTCATGGCATCATCTGGAG	4294289	4294496	208
Iin00871_intron_7	I1	GCCACTTACCCGTGACAGTT	GCAGTGATGGCTTGCTTGTA	4293810	4294308	499
Iin00871_intron_11	I1	GCCAAAAGTCTTGCACTTCC	TGGGAAATAATAGCGCCTTG	4292362	4293006	645
Iin00871_intron_15	I1	AAGAATGGTGGAACAGACGG	TTCTTCCATGCCTGGATTTC	4290484	4290885	402
Iin00874_intron_1	I1	CCTTGCTTAAGAGCGATTGG	CATCCAGAAAGACCAGCTCA	4321648	4321852	205
Iin00874_intron_13	I1	TTCAGAGACATTGGCACCAC	TCCAACCAGACTTTTCCTGG	4317955	4318342	388
Iin00874_intron_9	I1	CTGCAGCTGAAATTCGTTCA	CAGCGCTGAGTTGACTGATG	4319274	4319398	125
Iin00874_intron_16	I1	CAAATCTAGGCGCATTCCAT	GGAAGGCTGGTGTATCCTCA	4317078	4317398	321
Iin00874_intron_22	I1	GGAAGATCTTGAGCTCCGTG	ACTCCCCCTTGTGGAGAAAT	4315464	4315819	356
Iin00874_intron_18	I1	CCCACGTTTCCGTAGAAAAA	GGTTCAAGATCCTTCAAACTTCA	4316372	4316851	480
Iin00874_intron_21	I1	ATTTCTCCACAAGGGGGAGT	AATGCAGTCAGGTATGGAGGA	4315800	4316047	248
Iin00874_intron_27	I1	TGGTACATCCGGTGCAGTAA	TGCTTTGCTGAACAATCCTG	4310974	4311249	276
Iin00874_intron_30	I1	AGGACCAGGTCATGTGAAGG	TGAATGATTTGCCAGATGGA	4309409	4309742	334
Iin00874_intron_32	I1	AGCGGCAACAATTTCATTTC	TCTTGGTGGTGCATTAGCAG	4308045	4308528	484
Iin00874_intron_35	I1	CTATAACACGATCTCCGGGC	GCTTGGGATGAACCCTGTTA	4306923	4307107	185
Iin00874_intron_40	I1	GAATTCTCCCAAAGCCATGA	TTGAAACATTCGACTTAGCACC	4304720	4305183	464
Iin00875_intron_10	I1	AAGGTTCATAACCTGCCGTG	ACATGCTCAAACCACACCAA	4324183	4324539	357
Iin00875_intron_11	I1	CACATCTTCGAAACAGCCAA	CGATCTTTACATTCGGGCAT	4323914	4324132	219
Iin00875_intron_14	I1	GCATTGGTCACCATCACTTG	ATTCGATGCACTGTCTGCAA	4322943	4323256	314
Iin00877_intron_6	I1	TTACCTGGGGTATGGGTTCA	AACTCAGAGGAGCAGCTCAAA	4332138	4332346	209
Iin00878_intron_1	I1	ACGCTCGGAGATTATGATGG	CGTAACGACTCCAAAACGGT	4337192	4337699	508
Iin00877_intron_8	I1	CTTCAGGCTTCACTTTCGGT	TTTGAATGCGTCGGTGATAC	4331764	4331968	205
Iin00877_intron_7	I1	TATCACCGACGCATTCAAAC	CATCTCTGAACCCATACCCC	4331950	4332163	214
Iin00879_intron_2	I1	TGGCCACTCCTCACTAGCTT	CGTTCTCCCTGAGACTTTGC	4339916	4340246	331
Iin00878_intron_2	I1	CATTGGGTTAGGGAGCTTGA	CCATCATAATCTCCGAGCGT	4336857	4337211	355
Iin00880_intron_1	I1	CCGGATCTGGATTTCAGCTA	GGATGGAGAGAGAGTGGCAG	4361263	4361724	462
Iin00882_intron_3	I1	TAAGCGTACACCCCAGGTTC	CGTGCTGATGTTCTTCCTCA	4370566	4370871	306
Iin00882_intron_8	I1	CTAGTGCTTGCTTCAAGGGG	ATGCTTTTGGCGTGGATAAA	4368875	4369196	322
Iin00882_intron_10	I1	TGCGTTCTTTGGTCATTCAA	GTGGCAAGTCTCTTCTTCCG	4368367	4368536	170
Iin00882_intron_14	I1	AGGGTCATATCTTCCGAGCA	TAACTCGCCAGTGCATTCTG	4367627	4367866	240
Iin00882_intron_13	I1	CAGAATGCACTGGCGAGTTA	TTCGGATCGTTTACCTGGAC	4367847	4368045	199
Iin00882_intron_18	I1	CATGTCAGGCGTTAATGTGG	AAAACTCCAGCTCGACCAGA	4366703	4367368	666
Iin00885_intron_2	I1	ACACCTGGAATCTGGGATCA	TGCCTTCCATGAAACAGACA	4394456	4394611	156
Iin00886_intron_2	I1	TTTCTTGTGGGGAAGTTTCG	CTCGGTGAACAAGTGGGAAT	4394885	4395177	293
Iin00887_intron_4	I1	CTAACTCCTGCGCTTTCACC	CTAGGGCCAACATCGTCTGT	4400643	4400862	220
Iin00893_intron_2	I1	CCACGCACTCCTTTTCTCTC	GATGCCAATGCTTAGCCAAT	4427278	4427710	433
Iin00892_intron_2	I1	AAGTTCGTCCGGTGACAATC	GCAAAACTGCAAAAGCAACA	4422753	4423458	706
Iin00895_intron_1	I1	ACGGTGAACGAGAACTGCTT	GCAGGACCACCGTAAGGATA	4447274	4447910	637
Iin00894_intron_1	I1	ATGGGGAATCCACAAAAACA	CAGAGACCCGAAAATATGTCAA	4444152	4444382	231
Iin00897_intron_1	I1	TCGATATGTAATCCCCGAGC	GACGGACTATGGGATTGTCG	4455538	4456139	602
Iin00897_intron_3	I1	TCCGAGCTGCAACTCAAATA	GGCAGCTGTTTGTTCAGGAC	4454867	4455178	312
Iin00897_intron_7	I1	CGTCAAACATATGCCTCACCT	TATTCCATATGATCGGGGGA	4454189	4454369	181
Iin00899_intron_3	I1	CCATTTGCGTTAGTTTCGGT	CTCCACATAGCTCTCCCTGC	4463095	4463285	191
Iin00900_intron_8	I1	TTGGTGGTTGACCAGAAAAA	CATCACAAGCTCTACCGGCT	4467999	4468271	273
Iin00901_intron_1	I1	GCTGTCTTTAGCCGAACCAG	CGGGATTAACGCCAGTACAT	4471388	4471656	269
Iin00904_intron_4	I1	AAATCCCACAATCCTTGCAG	CTCGGCTATCATGTCGGTCT	4481683	4481897	215
Iin00904_intron_5	I1	ATTGTCCCTCGTATTCGTGC	CTGCAAGGATTGTGGGATTT	4481562	4481702	141
Iin00905_intron_5	I1	AACTCTCCCCAGAAGCCATT	GACTGTCCAAGCCAATCCAT	4485932	4486189	258
Iin00916_intron_1	I1	GATGAAGAGCGGGGATAACA	AAGAGCACAGAAGCAGCACA	4595722	4596512	791
Iin00918_intron_3	I1	CCAAAAGCCTTGTCTGCTTC	GACAGAGGACCCGTAACCAA	4608838	4609072	235
Iin00918_intron_2	I1	GCCATTTTTGGCTAGGTTTG	GGGGTGGATCAGGTAAATCC	4609148	4609482	335
Iin00918_intron_4	I1	CCATGCAATGCAGATGAGAC	AAGCAGACAAGGCTTTTGGA	4608682	4608856	175
Iin00920_intron_6	I1	AACGAATCTGGAATCGCCT	CCAAATACGGTGGACCAGAC	4613981	4614151	171
Iin00919_intron_1	I1	GCAGTATGGTCGGTTCCTGT	GACCCGGATCCAGTATCCTT	4610386	4610633	248
Iin00920_intron_9	I1	AAAGGGAAGGGTGAGAAGGA	TTTCACTTCTGGAGCTTGGC	4612908	4613216	309
Iin00920_intron_10	I1	AATACTCGTTCCCATCCGTG	CCTGCAGTGTTCATATCCCC	4612853	4613009	157
Iin00920_intron_11	I1	GGGTGGAGAAGGGATTGATT	TGGAGGCTTACAAGCAGGAT	4612547	4612853	307
Iin00922_intron_6	I1	GGGAAGGAGCTAGAGACGGT	GCTTGCGTGGGTTAGAAAAG	4631571	4631781	211
Iin00922_intron_11	I1	AGTCAAACACCCGACTTTGG	CTTCCTCAGCTCCTTCATCG	4633624	4633764	141
Iin00923_intron_1	I1	ATTCGTGATCTCTCGGTGCT	GCTTTGCTCAGTCCACCTTC	4636009	4636463	455
Iin00924_intron_5	I1	CTCACGGAGCACACGAGATA	GTACGTTATCTTCCACGCCG	4639027	4639480	454
Iin00924_intron_6	I1	CTCACGGAGCACACGAGATA	AAGACACATAGACGGACGGG	4639027	4639337	311
Iin00926_intron_3	I1	GGGCAATGCCGTATTAAACA	CCTTTCTCGAGATCATCCCA	4653630	4653920	291
Iin00933_intron_5	I1	CACCCTTTTCCATTTTTACCC	AGATCCAAGCGTATTCGGTG	4683192	4683357	166
Iin00934_intron_2	I1	AGCTATCAAACCGGGGATCT	TTGAATCCTTGGACGTCTCC	4699169	4699411	243
Iin00934_intron_5	I1	TTGGATGGTCGTTACTTCGAG	TACATTGAAAAGCGGAGGCT	4698458	4698714	257
Iin01067_intron_1	I1	CTGTAGCACAAAATCCCCGT	CGAAATCTGTTCGCACTTCA	5400188	5400817	630
Iin01057_intron_6	I1	GGAGGGTTCAGCTTTCCTCT	TCGTGATTTATCTCGCCACA	5364158	5364386	229
Iin01026_intron_1	I1	ACCACTGTCGCTTCCATTTC	CACGCCACTGGTGTTGATAA	5162403	5162588	186
Iin00983_intron_1	I1	TAGCTGCTTGTCCACACGTC	ATCGTGAACAAACTCTCGGG	4941725	4941910	186
Iin00981_intron_11	I1	GTTATGCCATCCGGGCTTAT	AGTTTACAATGCTGGGACCG	4937222	4937395	174
Iin00981_intron_6	I1	TACCATCGTTAAGGCCAAGG	TTGCATTTCTTCGTCTAAGCAT	4937967	4938217	251
Iin00973_intron_3	I1	CATGGTCACTCGGTTTTCCT	CTTGCTTCAAGGCTACTCCG	4900045	4900442	398
Iin01070_intron_15	I1	GATGTTCGCCCATTGATTCT	TGGTTTTCAGGAAATGGAGC	5413056	5413358	303
Iin01071_intron_8	I1	TGATGGCAAATTCTCGTCAG	CCTAGCTGAAATCCCATCCA	5422786	5422936	151
Iin01071_intron_11	I1	CACCCCCATAATCTGGTTTG	GGTTCCAGCGTGGAAATAAA	5422143	5422339	197
Iin01072_intron_2	I1	TGCAGCTGAGGAATTAAGAGC	GGAGCTGTTAGGCAGTCAGG	5437723	5437929	207
Iin01108_intron_1	I1	GTTGAATCGCCACAACCTCT	TTTTCGTCCAACGACTTTAGC	5602345	5602662	318
Iin01122_intron_1	I1	CCGTTTCATCAACGTTTCCT	AATTCACTTGGGAGCACACC	5666305	5667061	757
Iin01147_intron_4	I1	AAACATGGAAGCGACACCTC	CGGGTTAGCTTATCAGGCAC	5804472	5804646	175
Iin01271_intron_1	I1	AAAGATGGCGGTTCAGTGAC	ATGGCTGCAACTGGAGTTCT	6453501	6454192	692
Iin01271_intron_2	I1	TCAGCATCAGTCTCCCTGTG	CAAAGTCCTGAAAACCCCAA	6453187	6453432	246
Iin01269_intron_17	I1	CAAGAAGGCAATCATCAGCA	AGTTTATCAACAGCGGCCTG	6447841	6448183	343
Iin01269_intron_2	I1	GAGATGCAGAATTTGGGGAA	CATCCGAGCTGATATCCTGG	6444060	6444222	163
Iin01269_intron_1	I1	GGCAACGAATTATTCTCCGA	TTCCCCAAATTCTGCATCTC	6443493	6444079	587
Iin01268_intron_6	I1	CACTGTGTGGGATGTCAAGG	ATTCCGTGCTCTTCTCGATG	6440130	6440395	266
Iin01267_intron_1	I1	TTTTGTGATCAGACCCACCA	CTGAACCCAAGTGGAACGAT	6437413	6437918	506
Iin01266_intron_2	I1	GTTCAGCTCCAAGTGCATCA	GTTTCCGTGACTGTGTGTGG	6432289	6432626	338
Iin01263_intron_2	I1	TTTGTGAAGTGGCTCGACTG	ACTTGACTGAGGCCAGGAGA	6420895	6421361	467
Iin01262_intron_4	I1	GTTGAGCCTCCCGTGTATGT	TGTCTCAAGACATTGGCAGC	6417322	6417897	576
Iin01262_intron_2	I1	GATCTCAATCACTGGGGGAA	TCGAGCTCATGAATACATAGAAGA	6418223	6418412	190
Iin01262_intron_3	I1	GTGTTCCTTCCTCTGCAGGT	GCTTCAGCTCATTTCCTTGC	6418103	6418567	465
Iin01262_intron_1	I1	AGCCCAAGGTAGCAAAGACA	TGTGGCTCAGCTCGTATCAG	6418425	6418861	437
Iin01258_intron_6	I1	AATGGAGGCTGGTTACGTTG	CGGATGAAATCTTCAAGGGA	6402029	6402416	388
Iin01258_intron_8	I1	TTCCCGGATTACAAAACCTG	TCCCCAATACAATGTCCGAT	6402576	6402756	181
Iin01258_intron_4	I1	GCAACACAAGGAAGATACGC	AGATCCACTCCAGCAACCAG	6401163	6401636	474
Iin01258_intron_2	I1	TGATCCTGAAGACATGCTCG	AAAATTCAGCTCTCAGCCCA	6400637	6400940	304
Iin01257_intron_7	I1	TCGTACAACAAAGGGGATGG	AGCCGACCACAGTATATGGC	6398832	6399131	300
Iin01258_intron_1	I1	GAGCTTCTCAGTCGCTTCGT	AAGCTCGTGCCAGAGTTGAT	6400231	6400610	380
Iin01257_intron_4	I1	CGGATGGTACTCCTTATGGG	TGGTTGCAATCCCACTGTTA	6397627	6397848	222
Iin01253_intron_3	I1	ACCTTGAAATGCACCCAAAC	ACTTCTGTCCGTCAAATCCG	6377112	6377282	171
Iin01252_intron_14	I1	AGGTCCGACTGAAGAGACGA	TACAGGGACGGTGTTTGTCA	6369233	6369534	302
Iin01252_intron_12	I1	GGTGTCTTGCAAGCTGGTTA	TTGGATGATTTTCGGCTTTC	6369731	6369976	246
Iin01252_intron_7	I1	ACATACATGGATCGAAGCCG	AATCGAAATGCTCATGGGTC	6370702	6370996	295
Iin01252_intron_1	I1	GTCTAGATCCTCGCCCTGAA	CTCCAATGTCCTCTCCCTCC	6372631	6373138	508
Iin01251_intron_4	I1	CAAAGTCAATCAAATCCGGG	AGTCTTTAGCGTCTGGTGCG	6367386	6367823	438
Iin01248_intron_4	I1	CCTGGTGTCGTTCACTGATG	AAGGTTACTGGAAAGGCGCT	6349539	6349765	227
Iin01248_intron_6	I1	TGAGATTCATGGTTGGGGTT	TGCCCAATTCACTGACTCAA	6348884	6349082	199
Iin01245_intron_11	I1	AAGCCCTTGAAATTGAGCCT	GCCAGCATGTTGCTGTAAAA	6338520	6338722	203
Iin01245_intron_9	I1	TTTCAAGGCCGGAAAATATG	TGGCTAATTTTGCTGCTTCC	6338054	6338327	274
Iin01245_intron_2	I1	TCTGCTAGACGGGACGAAGT	TCTTCATCGTCTTGATCCCC	6336271	6336601	331
Iin01245_intron_1	I1	CCAGAGGAGATGGATTTGGA	CGTCCCGTCTAGCAGAGTTC	6336005	6336286	282
Iin01242_intron_2	I1	GTTCCTTGCACCTCAGAAGC	TGAGGGAAATCTTGGCAAAC	6321224	6321663	440
Iin01238_intron_8	I1	AGCTTTCCGTGGACATGAAC	GCGTGAACTCTGTCTTCCGT	6308865	6309074	210
Iin01238_intron_6	I1	TTCCACCCATACCGATCTCT	TGGGTCATATTTGTGTCATTGAT	6308372	6308550	179
Iin01238_intron_5	I1	CCACCTGCTTGTATTTGGCT	AGAGATCGGTATGGGTGGAA	6308107	6308391	285
Iin01237_intron_8	I1	TATCGCATAGCGTTAGCGTG	TTGCTGAACGCAGAATTCAC	6306560	6306837	278
Iin01238_intron_2	I1	TGTCGAAGATTTCAGGCTCA	TGTGTTGTGCCAGTTTCGAT	6307501	6307789	289
Iin01237_intron_7	I1	CAAGATGCTGCAGTAAGCGA	CCAAGTTCATGTCCTCGTGA	6306348	6306656	309
Iin01236_intron_3	I1	TTTACGGAAACACATGCAGC	GCCCTAGATGGGGAAGACTC	6302512	6302668	157
Iin01236_intron_1	I1	TACTGCATGACAAATGCGCT	CGCAAGTACCTGCTCCTCTT	6303190	6303362	173
Iin01234_intron_8	I1	TCCAACCACCAGATGAATGA	GAGTCCCTTCAATGTTCCGA	6296956	6297147	192
Iin01234_intron_5	I1	AAAAGCAAATCGTCAGGTGG	GACCTGCTCACAGTCGATGA	6296359	6296640	282
Iin01234_intron_4	I1	TGTCGATGCTATCGAAGACG	CCACCTGACGATTTGCTTTT	6296195	6296378	184
Iin01230_intron_7	I1	TGAGGAGAGAAAAGCAAGGAA	ATTCAGTTTCCGTTGGCAAT	6285305	6285494	190
Iin01230_intron_4	I1	ATCCACATGATGATACGGCA	TTTCTCTTTCTCTTTCGCGTTT	6284854	6285053	200
Iin01228_intron_2	I1	CACCATCTCTTTCCCAAAGC	CCTTGATTAGCATCCGGAGA	6272872	6273164	293
Iin01225_intron_14	I1	TCACTTAGGATCACCCGATTC	TAGCAACCGAAGCAGCTTTT	6264907	6265147	241
Iin01227_intron_2	I1	TTCGGTCATCGTCACATCAG	AAATTTGCAGTAGCCCCTCA	6270027	6270192	166
Iin01226_intron_1	I1	TTTCCCAAGCATGACAATGA	AGAGGATCACAGCTCTCCGA	6266659	6266992	334
Iin01225_intron_12	I1	TCTGCCTGGTGGATCCTTAG	GCAGCATCAACTGCAACCT	6264250	6264442	193
Iin01225_intron_3	I1	TACTGAGAATCCGCCAGCTT	AGGTCTTGCCCAGTGAATTG	6262138	6262600	463
Iin01221_intron_3	I1	CGGACATCACGAACATGAAC	CGTCCGAGTAGGAAGAGCAC	6251791	6252570	780
Iin01219_intron_2	I1	CCTCCCCTTCTGTTTGTTGA	TTAAGGGGTATGCAAGGACG	6241989	6242586	598
Iin01218_intron_12	I1	AAGAACCGGTGGGTCAGTTT	CGAATCTTCTTTTCCCCACA	6233009	6233182	174
Iin01218_intron_4	I1	CGAGTTAGCAGCACCACAAG	CAGACGTGCTCGTTGAAGTT	6231215	6231425	211
Iin01218_intron_5	I1	AACGAGCACGTCTGGACTTC	AGCAGCTTCCTCTTGGTCAC	6231412	6231637	226
Iin01218_intron_2	I1	TCTTACATCCTTCGTCCGCT	CTTGTGCTGCAGCTGACTTG	6230907	6231083	177
Iin01216_intron_2	I1	GTCTTCTGCAAATCGCAACA	GCAAGTACAATTGTGGCCCT	6221396	6222048	653
Iin01213_intron_3	I1	CCAATCCTCGCAAATCTCAT	CAGATTCTGCTCAATGGCAA	6178889	6179151	263
Iin01214_intron_2	I1	CTTGACCGTTCTGAGGAAGC	CATTGAAAGCCTCTCCTTGG	6216269	6216661	393
Iin01212_intron_5	I1	CACACCACAAACCCGAGAGT	GAAGTAATGCCCATCGGAAG	6177215	6177370	156
Iin01212_intron_6	I1	TTCCGATGGGCATTACTTCT	CTTGAGTTTACCAGACGCGA	6177352	6177546	195
Iin01212_intron_2	I1	ATATCGCACTGCCATTTGC	CCAACAACGATATCCCCAAC	6176585	6176805	221
Iin01212_intron_4	I1	TGCTGCATCCATTAGAGCTG	CCGCCTCCAGGAGTATGAT	6177045	6177210	166
Iin01207_intron_16	I1	CTCAAGTTTGGGCACAACAA	CACCCTTCATGTATTTCCGC	6140609	6140808	200
Iin01207_intron_14	I1	ATGCAGAGAAAGAGGGAGCA	AATCTGACGGCGAGCTCTT	6140920	6141136	217
Iin01207_intron_5	I1	TTGAGAAACTCCCAGCGACT	CCATGCACGGTACAAAGATG	6142834	6143048	215
Iin01207_intron_6	I1	TCTGCCGAAATAGATCCGTC	AGTCGCTGGGAGTTTCTCAA	6142577	6142853	277
Iin01207_intron_3	I1	GTCATAAGCCCTTCCTTCCC	GTCCATTAGTGCAATCGGGT	6143291	6143459	169
Iin01207_intron_4	I1	GTACCGTGCATGGCTCTTTT	GGGAAGGAAGGGCTTATGAC	6143036	6143310	275
Iin01205_intron_1	I1	TTACTTCCCCGCTTGATGTC	TGCCTGTACCATTCCCGTAT	6134397	6134780	384
Iin01204_intron_3	I1	AGACTTCACCTGGGATGTGG	TTTCACAGGCTCTGCATTTG	6131627	6131942	316
Iin01204_intron_2	I1	GATTTTGTCGACGGTCCCTA	CCACATCCCAGGTGAAGTCT	6131381	6131646	266
Iin01202_intron_2	I1	GACTTCAGGCTGTGGACCAT	TGGATTTGGACAGAACCCAG	6124960	6125235	276
Iin01202_intron_3	I1	TCTCGGGCAACTTAAGCAAT	ATGGTCCACAGCCTGAAGTC	6124766	6124979	214
Iin01202_intron_1	I1	AAAGTGACACCACCAGAGGG	ATTGTCCTCAACTTCGGACG	6125242	6125699	458
Iin01202_intron_5	I1	ACGCTCCATCTCCACAGTCT	CCGCATTTGGATACCTTTGT	6124386	6124560	175
Iin01200_intron_10	I1	GATCAAATGCATCAACCACG	TGGAGTTGATTTGACCCCTC	6118029	6118187	159
Iin01200_intron_11	I1	TGGACTCTGGTACACACGGA	GCTCCCTCGATGTTTCATGT	6117744	6118014	271
Iin01200_intron_2	I1	CAACTCCCCGAGAGAATGAA	TGCTCAGCTGTTCAAGTTGG	6119866	6120097	232
Iin01199_intron_14	I1	TCCCAAAAGGGTAGTGATGC	TCCACGATGCTGATCTGTTC	6110799	6111103	305
Iin01199_intron_17	I1	CCACAAATTCTTCGGCAAAT	GATCAATGATGGGCAAATCC	6111566	6111828	263
Iin01196_intron_1	I1	GCAGCAAGAAAGTCGGAAAC	ATTGTACGGCCTCTTTTCCC	6096591	6097248	658
Iin01194_intron_10	I1	GCCAGGTAGAGTGTTCCCAA	ACATGAAAGTTCTGGGTCCG	6087217	6087727	511
Iin01194_intron_6	I1	AGAAAGCGAGGCATGAGAAA	ACTCATCAAGCCAAGCCAGT	6089090	6089384	295
Iin01194_intron_9	I1	ACTGTGTCCTGAGACTGCCC	TGAGCTGTTGCGAGATTTTG	6088216	6088968	753
Iin01194_intron_4	I1	TGGTGCACAAATTCCAACAT	TTGAGCAGTGCAAGTTTCGT	6089811	6089995	185
Iin01194_intron_5	I1	CGCTGCAACACGAACTGTAT	TCATGGAGGGACCTATCAGC	6089455	6089781	327
Iin01194_intron_8	I1	ATTCTTTCCTACCTGCGGCT	GCCATGCTTTGGTTTCTCAC	6088586	6088726	141
Iin01194_intron_3	I1	TGGTGCACAAATTCCAACAT	TTAGCGTTCAGATTCTGCGA	6089811	6090181	371
Iin01193_intron_1	I1	TAAACCGCATCAAGTGGTCA	ACTCCACGCTACAGAACGCT	6083094	6083418	325
Iin01191_intron_6	I1	CTGAGCTAATAAGCTGCCCG	CGATACAGCCGAGAGAGACC	6062352	6062605	254
Iin01191_intron_5	I1	TCACCAGGTGTAATGGGGTT	CGATACAGCCGAGAGAGACC	6062400	6062605	206
Iin01178_intron_4	I1	ACATTGCTTCTGGGACAAGG	TTGCCACGACAGAAGTTTGA	5992205	5992553	349
Iin01275_intron_2	I1	CCGGAGATGACTTTTGTGGT	GAATGAGCTGGCTGTGATGA	6464192	6464550	359
Iin01275_intron_3	I1	CCTTTTCTGGTGTTACGGGA	GGCTCAGAGGGTCGTAATCA	6464559	6464942	384
Iin01277_intron_1	I1	ACAGCAGATTCCGTCAATCC	TGAGAGAGATCCGAGGAAGC	6468449	6468609	161
Iin01277_intron_11	I1	GCAAATCAAAAGCTACTTGCG	CCTACACCGTACTTGCCGTT	6470576	6470822	247
Iin01278_intron_3	I1	AGGCGTCATTACGAACAAGC	AGCTTCTCCAAGCAGAGGAA	6472565	6472870	306
Iin01278_intron_4	I1	AAAAGGGGAAAGCAAGAACC	CGGAGCAGCATGTCTTAGTG	6472459	6472707	249
Iin01278_intron_6	I1	GGTGGAAAAACGGATCAAGA	TGCAGTGTCCTTTGCTATGC	6471952	6472375	424
Iin01280_intron_1	I1	CATCGTGTGCAGCTTGAGAT	CCATTTTCAAAGCTCTTCGC	6498962	6499717	756
Iin01285_intron_3	I1	TAATGTTGTCCGAGCACGAG	AGACTATGGACGCTCGCATT	6517159	6517374	216
Iin01285_intron_10	I1	GTTTCATTGATCAGGGCGTT	GACAAACTGGAACGGAAAGC	6519844	6520432	589
Iin01285_intron_7	I1	GTTGCTTCTGAGGCATCTCC	TCCCTTTGAGAGATCTTCTCTTG	6518280	6518488	209
Iin01286_intron_1	I1	GACTCCGAGACTTGCTACGG	GCTGATTTGGTCCTTTTCCA	6528814	6529319	506
Iin01287_intron_6	I1	GACCACCATCGTGGAGAAGT	ATATGTAGGCACTCGGGACG	6532174	6532468	295
Iin01287_intron_7	I1	TCCTTTGAGGTGTTTCCTCG	GCGTTGCATTTTGCTGTATG	6531864	6532066	203
Iin01287_intron_11	I1	CCAGCTTTGTGAAGTGACGA	AAGATGTTTGAAGAAGGGCG	6530821	6531058	238
Iin01287_intron_8	I1	GTGTTCTTCTTGGGCCAGAT	CGAGGAAACACCTCAAAGGA	6531633	6531883	251
Iin01287_intron_13	I1	CAGTTGAGAACCATCGGGTAA	TAGAACGGCGAAATCTTGCT	6530431	6530625	195
Iin01287_intron_14	I1	AGGGCCTTCCTGATGAAACT	TCTGAAACATGACGTTCCCA	6530266	6530528	263
Iin01290_intron_1	I1	GTTGACTCGTCGATGCCTCT	CCAACAGCTACTCCCCTGAG	6541350	6541507	158
Iin01290_intron_7	I1	GCAAAATGCTAGTGGTGGGT	CTCCGAAATCTTGCTTGGTC	6542431	6542722	292
Iin01290_intron_9	I1	GACATTTCAAACCGACCTGG	TTGGTACCAGGAGGAACACC	6542878	6543037	160
Iin01290_intron_11	I1	GGAGCTGGTCAAACGTTCTC	TGACTTCTGTCCTCGAACCA	6543222	6543454	233
Iin01291_intron_1	I1	ACCGGAGCTCTACTGGTCAA	CCACTTGTGATCTGGTCCCT	6545726	6546305	580
Iin01291_intron_6	I1	TTGGGAAAAGAACAAAACCG	CGGGTATCCCCGGATAGTTA	6547329	6547555	227
Iin01291_intron_7	I1	CTGGCAAGTAACTATCCGGG	GCTTCAACAAAGGCAGAGGT	6547528	6547720	193
Iin01293_intron_6	I1	TCATACACTCACGAAAGGCG	GTGAACTTCAAGTCCGGGAA	6551394	6551632	239
Iin01293_intron_11	I1	AATGGCCAGTGGAAACGTAG	CAAAGTCGGGTATTGCTGGT	6552320	6552502	183
Iin01294_intron_1	I1	GAATCTGACGACGGAACCAT	ATACCCGTGCAGTACTTCGG	6557300	6557687	388
Iin01294_intron_2	I1	CCGAAGTACTGCACGGGTAT	TGTTCCACTCGCTTCTTCCT	6557668	6558381	714
Iin01295_intron_3	I1	ACGTTAAGTGCCAAGGATGC	CTCCGTGAGCTTGGCTTTAC	6561257	6561600	344
Iin01298_intron_4	I1	TTCTGGCTTAGCATTTGGCT	TCAAAAGCAGGCCAAAGAGT	6571720	6572296	577
Iin01298_intron_7	I1	CTGTCGGAAGGAGAAACGAG	GTCCCACTTTGCTAAACCCA	6569378	6569996	619
Iin01300_intron_1	I1	GCAAAGGCAAGAGAGACACC	ACATTGAGTCCGCTTCTGCT	6583364	6583824	461
Iin01300_intron_7	I1	AGCAGGAGACCTTAGGAGGC	CAGGCTGTAATGCAGTTGGA	6582228	6582488	261
Iin01304_intron_1	I1	TTTGGTTTCGAGTTTCTCGG	TCCGGAATTCAAGTCTACGG	6594929	6595224	296
Iin01304_intron_2	I1	TTTGGTTTCGAGTTTCTCGG	GCTTCGTACGAGCTTTCACC	6594929	6595170	242
Iin01306_intron_1	I1	ACGCCGTATGAAATCGAATC	CAAAACGGCTGACTTGGAAT	6599359	6599776	418
Iin01305_intron_1	I1	ATGTACTTCCAGGACCGTGC	ATGACGTCCATCCGACAAA	6598181	6598674	494
Iin01310_intron_5	I1	AACCCGAATAGCAAGCGTTA	CAGTAAACTTACACGGCTTTTGC	6609281	6609508	228
Iin01310_intron_21	I1	ATGCAGCCGAGTCTCTCAGT	GGCAGAGTGAGCTGAGAAGG	6605856	6606177	322
Iin01310_intron_19	I1	ATCCCGAGCATGTTCTCAAG	TGTGTATGTCCCGAGTGCAT	6606522	6606867	346
Iin01312_intron_2	I1	AAGTGTTCCCTTTGTCGTCG	GAAGATGATGGTGCGGATCT	6619379	6619850	472
Iin01316_intron_9	I1	TTGATGTGGCTGACGACATT	CCAATACGCCCATATCAACC	6645172	6645333	162
Iin01316_intron_8	I1	AGGCTTGCTTAGCACGAGAG	ATGTCGTCAGCCACATCAAA	6644583	6645190	608
Iin01316_intron_12	I1	ACCGGATGAATGCAAAGAAG	GGCTTGAAAGGTATATGCGG	6645745	6645963	219
Iin01318_intron_2	I1	CCTTCAAAGGGTCTGTTCCA	GGGTGCAGGATTAGCAATGT	6657437	6657878	442
Iin01320_intron_1	I1	CTCTGAAGCAAGAGAACGGG	CCTTGACGAGCTTTGGTCTC	6683874	6684064	191
Iin01321_intron_1	I1	GTGAAGGATTGGCTCGGATA	TGACGGCTGAAGAACTGATG	6700535	6700943	409
Iin01322_intron_2	I1	TCTTGAAGGATGGTTCGGTC	AGAGCCACTGATAGGGCAGA	6705110	6705384	275
Iin01323_intron_3	I1	CCAGAACCGGACATTTGACT	TCATGTACCCTGTTAAGCGAA	6707484	6707666	183
Iin01324_intron_1	I1	TCAAGCACTAGAGGAGGACCA	ACTCTTGTGACCCGCATCTC	6713578	6713800	223
Iin01323_intron_2	I1	CGTGTTCTGCTCACTAGGCT	CTGCTCTCGCGGATTAAGAC	6707842	6708150	309
Iin01323_intron_5	I1	GGACTTTTGCTTGCTTCTGG	CATCGATGGTAATGCCACTG	6706487	6707030	544
Iin01326_intron_1	I1	CCTCGTCCACTTTCTTCTCG	CTCTTGGATTAGCATGGGGA	6731980	6732585	606
Iin01326_intron_7	I1	TCTGTAGACTCAGCCGAGCA	GGGAAGTCCGGTCAACTACA	6733843	6734125	283
Iin01326_intron_8	I1	CCACCGGCTAGACCAAAATA	ACTGTTCCCTCCACTTCCCT	6734272	6735002	731
Iin01327_intron_5	I1	ATACAGACCTGCGGAGTTGC	GATCCGAACTTGAGGCCATA	6737567	6737895	329
Iin01330_intron_1	I1	TGAGTTCTGCGTCCATTGAG	AGTCCCAAACCAGAGACCCT	6769077	6769639	563
Iin01330_intron_7	I1	GCAAAGTCTTGCTCCACCTC	TCCCAAAAGGTTGGAGAATC	6766812	6767072	261
Iin01331_intron_3	I1	TGTGCAATCTGGTCCTTCAG	AGGTAACCGTTGTTGGCTTG	6803262	6803609	348
Iin01333_intron_1	I1	TTGAAGATTGATACACGAGCCT	TTGGAACCTCCATCTCCAAG	6813276	6813690	415
Iin01336_intron_1	I1	AAGAACCCGAACCGAAAAGT	AGCTGGAGGGAAAAGAGGAG	6823088	6823363	276
Iin01337_intron_3	I1	ACTTCTTGCTCGGCGATATG	GTGTTTCTCCCAGAGCTTGC	6824620	6824839	220
Iin01337_intron_2	I1	ATCTGGTCCTCCAGAAACCG	CATATCGCCGAGCAAGAAGT	6824460	6824639	180
Iin01337_intron_9	I1	CAGAGAGCTCCTCCTGATGC	TGATCTTTTGCTTGTCGGTG	6826403	6826633	231
Iin01341_intron_1	I1	TCAGCAGCAAGCAACAGAGT	CGATCAATTTGTATGGCGTG	6872690	6873477	788
Iin01342_intron_7	I1	GACGGTTGCTCCTGTTTCAT	GTTTCCAGATGCAGAGCACA	6878858	6879308	451
Iin01342_intron_8	I1	ATCAATGCTCTTCGGATTGC	ATGAAACAGGAGCAACCGTC	6878633	6878877	245
Iin01342_intron_6	I1	TCAAAACCCAAATACACGCA	TGCAGCAGCTATGATTGAGG	6879269	6879449	181
Iin01343_intron_1	I1	ACCAACACATGGTTGCTTCA	GGCCCATTCTTGTTCTGAAA	6887262	6887499	238
Iin01343_intron_3	I1	CTAAAACCACCACCAGCGTT	AAGCTTCTGCGTTTTCTCCA	6887710	6888016	307
Iin01346_intron_2	I1	TCATTATAGACGGTGGATGCC	TCAACAACTCCCAAAACCAC	6909849	6909946	98
Iin01349_intron_13	I1	CTCGTCGACTTTTTCTTGGC	TATGAACGGTTGCGTTTTGA	6926451	6926870	420
Iin01349_intron_11	I1	TACCTGATGTGCTGCGAAAG	CCATGATCCGGAAATAGGTG	6927138	6927387	250
Iin01351_intron_2	I1	CAAATCGATCCCGTGAACT	CTCCGTCGTGGTAGGGTTTA	6933945	6934706	762
Iin01354_intron_3	I1	CACGAATTGGGTTGTGACTG	GGGTTCAAGAATTGGAAGCA	6940695	6941018	324
Iin01354_intron_1	I1	GCTTCATGGATTCTTCGCTC	CTTTTTGCATCGGTGACCTT	6941782	6942306	525
Iin01355_intron_2	I1	CAGAGCAATGAGTTCGTCCA	AGTTGACCTGTGCTCTGCTG	6943243	6943470	228
Iin01360_intron_1	I1	CGCGAGCTATCTACTCCCAC	GCTTCTCAGTGCCTTTGACC	6967061	6967604	544
Iin01355_intron_7	I1	CACTGCAGCGTTTGGTAAGA	TTTCTCTTCAGAGACATCAATCAT	6944521	6944768	248
Iin01360_intron_5	I1	GGCATACGAGTCTGCAATCA	TCTTCCTCTTTCTCCCCCAT	6968290	6968540	251
Iin01361_intron_2	I1	TGCATAAGATTGATACGCGG	ATTCTACCCATTCCGGTTCC	6969544	6969919	376
Iin01361_intron_5	I1	TCGGCGTCCTGCTTTAGTAT	CAGCAACAGTATCGGCTTCA	6970346	6970746	401
Iin01362_intron_1	I1	CTGACAGAGTCAAACCACGC	TTAGAAGGCCCAGTGACGTT	6974664	6974872	209
Iin01364_intron_3	I1	CCCTATATTTTCCGATTACACCG	CTTGTTTTGGAGCAGATCCC	6979163	6979320	158
Iin01365_intron_2	I1	GGCAGGCTACAAGAGGATGA	AGGCTTCAGGTCTCTGTGGA	6980246	6980442	197
Iin01369_intron_1	I1	GATGACTGTGCCCGTTAGGT	GGAATCAGGCATGACCAAGT	6994915	6995224	310
Iin01370_intron_1	I1	GCAGAAAGTGGAGCATGTCA	TCTCTTAAGCTCGGCTTTGC	6996895	6997388	494
Iin01370_intron_9	I1	GGATCAATTGACAAGCCAGG	ACCAGTAAGGAATGATGGCG	6998831	6999080	250
Iin01370_intron_7	I1	TAGGCTGTGGCCTAGCAGTT	TCCGATGAAGAAATATCGGC	6998371	6998661	291
Iin01378_intron_1	I1	GAACCATCCGTCGTCAATCT	GCAAACGTCCTTTGAGCCTA	7047154	7047332	179
Iin01271_intron_6	I1	GAGTCCAACCACGGAGTGAT	CCGATCTACACACAACCACG	6452288	6452479	192
Iin01499_intron_8	I1	GAGCATCTTCAGCAGCCTCT	CGCAAGGAAAGAGAAGCACT	7808918	7809125	208
Iin01499_intron_3	I1	GAATCATGCGTTTAGCGTCA	CGAACCTCCTATCTCACGGA	7810272	7810717	446
Iin01499_intron_4	I1	TATCTTCGTCTCTTTGCGCC	TGACGCTAAACGCATGATTC	7810137	7810291	155
Iin01499_intron_6	I1	TCTCAGATGAAGCCGGAGTT	GCCGGAGCAGATGGATATT	7809671	7809852	182
Iin01499_intron_5	I1	AATATCCATCTGCTCCGGC	ATTCTGTGGCGCAAAGAGAC	7809834	7810163	330
Iin01498_intron_1	I1	ACGACACCCAAACCCATCT	GCCTTGACATCCGATCCTAA	7806284	7806746	463
Iin01495_intron_1	I1	GATGAACCTCATGGTGCCTT	TACCCCACCAGTGATTAGGC	7775188	7775974	787
Iin01493_intron_4	I1	AAGCAGAAGAAGCAGCTCGT	ATTATCGGGAAAACGAACCC	7767637	7767797	161
Iin01491_intron_15	I1	CTTCAGAATTCGGATTGCCT	GGTGCCAAGCTTTGGAAATA	7757060	7757325	266
Iin01492_intron_1	I1	AGTCGTTGCTTCCACTCACC	GGTTCCGACCTTAGTCTCCC	7764885	7765553	669
Iin01491_intron_14	I1	TATTTCCAAAGCTTGGCACC	TCGTCCACACCACCATTAAA	7757306	7757439	134
Iin01493_intron_1	I1	ATGACCCAACGCTACTGACC	GCCCGTATTTTTCTCGCATA	7766833	7767149	317
Iin01491_intron_10	I1	AGGGACAGTGTAATGGGCAG	TTTCCGGTAAACCTCCTGTG	7758613	7758921	309
Iin01491_intron_6	I1	CTCTCCAATCCAAGGCACAT	GGCTTTGGATTTTGACCAGA	7759726	7760153	428
Iin01490_intron_4	I1	TGTCTTGAGATTTGCTTTGAACC	TTCCTTCCACACTTATCCGC	7745064	7745240	177
Iin01491_intron_2	I1	ACTGGTGCGGACTTGAGAGT	ACTTGAGGAGCACGCTGAAT	7760827	7761198	372
Iin01490_intron_1	I1	CATTTTCATCAGCCCGAGAT	AGATCAACCACAGGTAACGGA	7744311	7744665	355
Iin01484_intron_5	I1	GGCTTACCCGCTTATGGACT	CTTTTACGCTCGGTGAGAGG	7729753	7730200	448
Iin01483_intron_4	I1	TCCAATCTCTCCATTCGCTT	GTGGAAGTGCTTCTCCGACT	7722247	7722560	314
Iin01484_intron_3	I1	AATTTTCGCCACCTTTGATG	CAGCCAAAGGCCAGAGTAAG	7728727	7729221	495
Iin01481_intron_8	I1	GAAGATCTCGCTTTTCACCG	GAATATGCAGCAGCAACTCG	7715070	7715245	176
Iin01481_intron_9	I1	TCACGAAGGAGACGAGACAA	GCATTGCTCTGGCAAAGATT	7714550	7715008	459
Iin01481_intron_7	I1	TCAAGGAGGCTCTCGAGTTG	TTCGAATGTTCTTCTTCCCG	7715213	7715391	179
Iin01481_intron_2	I1	AAACTGAACAAAACGTCGGG	CGGCGAGAGATAGGAGCTTA	7716941	7717359	419
Iin01481_intron_6	I1	CTCGGGAAGAAGAACATTCG	ATGTCCGTCTTCTTCATCGG	7715370	7715614	245
Iin01481_intron_5	I1	CCGATGAAGAAGACGGACAT	GCTGGCATGTCAAATCTCAA	7715595	7715833	239
Iin01480_intron_5	I1	CCGGTTTTCTTGGTGAAAGA	TGGGTAGTGGTAGCAACGTG	7711741	7712158	418
Iin01479_intron_10	I1	TGATTCTGGAACTCCTTTGCT	TGTCTTCCTCCTTGACCCTG	7708826	7709012	187
Iin01478_intron_1	I1	TGCAGAACGAAGAAGGTCAA	AACCGCAGAGAGCAAAGGTA	7707662	7707917	256
Iin01477_intron_7	I1	GGACCTATCAATGCTTTGGC	GATGCAATCTGACGTAACCG	7705813	7705995	183
Iin01476_intron_12	I1	AACATGGTCCACTCCCTCCT	AACCAGAGGAAGGCAAACAA	7694062	7694208	147
Iin01477_intron_2	I1	TGGGATGTGAAAACTGGACA	CAGCACTGACAATGGTTTGG	7704734	7705078	345
Iin01476_intron_4	I1	GCCATCGTAGTGAAACAGCA	CGTATGGCATGCAGGATTTA	7695710	7695921	212
Iin01475_intron_4	I1	ATTATGCTCGTGTCCTTGGG	CTTCCTACGCCAACCAACAT	7684624	7685193	570
Iin01473_intron_14	I1	TCTGATTGATGGACATCCCA	TCTAGATGGTCTCGGGTGCT	7677650	7678007	358
Iin01473_intron_13	I1	TCCTGATGTTGGGTGTTGAA	TGGGATGTCCATCAATCAGA	7677464	7677669	206
Iin01473_intron_12	I1	TCATGGGAGGTGCAGATACA	TTCAACACCCAACATCAGGA	7677292	7677483	192
Iin01473_intron_7	I1	GAAGCTATTTTGACCACGCC	GCGTAAGAAGCAACAAAGCC	7676203	7676464	262
Iin01472_intron_1	I1	TCGAAACCTCGAAGAACACA	GTCAAATCATGTCGGATGGA	7667099	7667695	597
Iin01473_intron_1	I1	GGATTTGGCATCCCGTTAT	TTGTCTCCAAAAACCATCCC	7674637	7674834	198
Iin01471_intron_1	I1	TCTCTCCTCCAGTCCGATTC	GCTCCTTCCTCTCGATGTTG	7662492	7662878	387
Iin01470_intron_3	I1	GGTATCATTCACCGCGATCT	GCTAAACCGAAATCTGCGAG	7660912	7661100	189
Iin01470_intron_1	I1	TGCTCATGCCAAAGTTTACG	AATCGCCACTGTTTGGTTTC	7660148	7660530	383
Iin01470_intron_2	I1	GAAACCAAACAGTGGCGATT	AGATCGCGGTGAATGATACC	7660511	7660931	421
Iin01468_intron_8	I1	GGCAATTGTGATTTCGTCCT	CTTCAAACAGCTCTACGGGC	7641277	7641489	213
Iin01468_intron_7	I1	CAGACAAATGAGCAGGAGCA	GATGTTTTGCGCTATGGGAT	7641392	7641632	241
Iin01468_intron_4	I1	TGATCACCAGAAGCAGTAAGGA	ATGCCGTCTTCGACATTTCT	7641935	7642093	159
Iin01468_intron_2	I1	ATTTGGGAATTCCGGCTACT	ACCGTTCTTCGCAGATTCC	7642319	7642573	255
Iin01465_intron_21	I1	TTTCCCTAACTCGGCAAATG	ACGTAGATCAGATGGGTCCG	7616971	7617277	307
Iin01465_intron_22	I1	CAGCATCAATGAGCCACTGT	CTCAATTCCATTTGCCGAGT	7616771	7616998	228
Iin01465_intron_2	I1	ATGAATGTCGGAAAACGAGC	TTCAGATTGCTTATGCGCTG	7623963	7624245	283
Iin01461_intron_23	I1	CAAGCTCATAGATGAAGATTCAGA	TCTGCGCTTTGTTTCATGTC	7556247	7556623	377
Iin01462_intron_1	I1	AATGCTGTGCTTTCCAGCTT	TTCGTATGCTTTCGCCTTCT	7557908	7558208	301
Iin01461_intron_24	I1	GACATGAAACAAAGCGCAGA	TGATGTGATGCTTGGTGGTT	7556604	7556961	358
Iin01463_intron_1	I1	AAGACCGCCCTTAAATGCTT	AACGGGAAGGTTGAACTGTG	7572124	7572673	550
Iin01461_intron_14	I1	TCTGGACTGACACAGACGGT	CTTCAGCACGGCAGACAATA	7554120	7554341	222
Iin01461_intron_10	I1	AGGCCTCCATTTGATGACAC	ACCTCGCATCCATTCAAAAG	7553447	7553634	188
Iin01461_intron_3	I1	AAGGTTCCTACTGCGGGAAT	ACAGGTCTCATTTCTTCGCC	7552143	7552281	139
Iin01460_intron_7	I1	AGACCTGTCACTTCCGATGG	GAAGGAAGATGCAGGAGTGC	7549310	7549513	204
Iin01460_intron_6	I1	CCATCTTTTTGTCTCCGTCG	CCATCGGAAGTGACAGGTCT	7549171	7549329	159
Iin01460_intron_3	I1	TTGCCCGAGAAGAGAAAGAA	CAGAAATGGGAAAATCACGG	7548435	7548695	261
Iin01460_intron_2	I1	CGTTGATAACGATCTACTTTGGG	TCTTTCTCTTCTCGGGCAAA	7548182	7548453	272
Iin01459_intron_3	I1	TCTCCATCACACAATTCACGA	TTTAAAACTCCAATTGCTCGAT	7547410	7547628	219
Iin01456_intron_3	I1	TAACACGAGTCCCAAGGACC	TGTGTTGGGGCTAATGATGA	7517194	7517385	192
Iin01453_intron_4	I1	AAATCGCAGAAAGCAAAGGA	TCCACGGTGGCTAGTACTCC	7505807	7506161	355
Iin01452_intron_10	I1	CTCCGTTCAACATCCAACCT	CGGATTTACGCTGTTTTGGT	7497538	7497861	324
Iin01452_intron_9	I1	ACCAAAACAGCGTAAATCCG	CGGTTTCTGGAACGTTTGTT	7497842	7498083	242
Iin01452_intron_8	I1	AACAAACGTTCCAGAAACCG	GGTATAAGTGGTGCCGAAGG	7498064	7498221	158
Iin01452_intron_5	I1	TCCAATGCTTCAATGTCAGG	TCTCAAGCTGGGGTCAAGAT	7498760	7498990	231
Iin01451_intron_1	I1	ACATCAAATCCTGAACCCGA	GCAATGAAGGAAGAAGACAAGA	7493445	7493872	428
Iin01450_intron_2	I1	CTGGAAACCAACGGGACTTA	AGGAACACTCCGATTTGTCG	7491437	7492153	717
Iin01446_intron_7	I1	GTGACGGGTACGGGAGACTA	TCTCCTTGTGATCGCCTCTT	7459743	7459994	252
Iin01447_intron_1	I1	AATCGCATCGTCAGGAAAAC	CGTAGGAAGCTGACAGGAGG	7465967	7466597	631
Iin01446_intron_3	I1	GGATTCGACCAAGACAAGGA	GTTGTAAGAGTATGATCAAGACCG	7458591	7458869	279
Iin01445_intron_12	I1	TAGCATTCAAGTCGTGGTGG	ACACGGAGACCAAACCCATA	7456853	7457109	257
Iin01444_intron_4	I1	AATGTGTGGGGTTTTTGCAT	CCAACGGGCTGTTTACCTTA	7452236	7452692	457
Iin01440_intron_16	I1	AGGGATCCTCCATTGCTTCT	AGGAATTGGCGGAGGTCTAT	7412423	7412962	540
Iin01440_intron_10	I1	CACACTCCTTGCTCCAAACA	ACAGAGGAAACTTGAGCGGA	7414566	7414907	342
Iin01440_intron_3	I1	ACCATTTTCTCCGACCACAG	GGGAGCAGTTGTTTTCAGGA	7418085	7418234	150
Iin01440_intron_2	I1	GACACGCGTTTCTTCTCTCC	GGAAGACCGCTGAGAAACTG	7418287	7418508	222
Iin01436_intron_1	I1	CCAAAATTGGACAAAGAATTGG	TTGCTTCTCTTCTCCTTCTTCC	7395770	7395999	230
Iin01437_intron_2	I1	TGCAGAAGCCAAAGTAGGAGA	TCAAGATCTCTTCCACCATTGA	7399033	7399287	255
Iin01436_intron_2	I1	CCCTGTGATGACATACGCTG	AGGACAAGATCACTTCCTCCA	7395606	7395873	268
Iin01430_intron_2	I1	CATGAGGAAATTCTCGGAGC	CTGCAAGGGCAAAGTGGT	7351457	7351703	247
Iin01427_intron_5	I1	TCATCGACTCCCCATTCTTC	TCAGGCGTTACTTACCCGAC	7339482	7339631	150
Iin01427_intron_2	I1	TCCTTCATCTCAGCATCATCC	AATCCCGAATCGATTGTCCT	7340177	7340347	171
Iin01425_intron_7	I1	GGCCTCCATGAGTGACATTT	AGGATACCTGGCAGAGCAGA	7323577	7323811	235
Iin01425_intron_3	I1	CACCTAAGTAATCCTTCCGTGTTC	AATGATGCGGATGCTCTC	7324275	7324435	161
Iin01425_intron_6	I1	TCAAAAACTGTGACATCCGC	ACAGTAGCCTCCAGTGTGGG	7323890	7324053	164
Iin01422_intron_2	I1	GGGTTATGCTTTCCGACAGA	CCTTTGCTTCCTCCAGTTTG	7310219	7310692	474
Iin01423_intron_1	I1	AGCCAGGGAGGTTATCGAAT	AAGCCAAAGAACGAGCAAAA	7314632	7314884	253
Iin01419_intron_8	I1	CACGAACCACAATGCTTGAT	AGATTTTCTTGGCTTTTGCG	7287857	7288044	188
Iin01419_intron_6	I1	CACACTGGGTTTGTTGATGC	CATGTACGGTGGTGTAACGC	7287460	7287682	223
Iin01419_intron_3	I1	GTGGAAGGAACAGCCAAAAA	GAGAATGCCAAAAGCTGCTC	7286781	7287039	259
Iin01417_intron_6	I1	AAGAAGGGCGGAGAAACAGT	CTCCAGCTATCGTCTTTCGG	7283501	7283657	157
Iin01417_intron_4	I1	GAGAAGTCTATGGTGGCGGA	AGCAAGTTTTGCCTCGACAT	7282714	7283230	517
Iin01417_intron_1	I1	GCTTCTATCCGATTCCTCCC	GCTGAGTGACACGAGTTGGA	7282163	7282365	203
Iin01415_intron_3	I1	TCAGAGTCAAGCACCTTCCC	TCCTGTCGAACTCCGAGACT	7268746	7269074	329
Iin01415_intron_1	I1	AGTCTCGGAGTTCGACAGGA	CAGAGGAAGAAGATAAGAAGGAGA	7269055	7269732	678
Iin01406_intron_1	I1	GCATCAAAAATTCGCCAGAT	TTCGAGGTGCTCAAAGGACT	7241809	7242072	264
Iin01405_intron_7	I1	CTTTCACGTTCAAGAAGGCA	AGTGCAGGTGCATAACGATG	7237941	7238208	268
Iin01405_intron_10	I1	GCCGTTTCTGTTTCCACTTC	GGTTGGCGGGTACATACATC	7237256	7237502	247
Iin01405_intron_4	I1	CCGTCCCAGCTTAAAGTCAC	AATGGGACCTTTCTCAGGCT	7238909	7239171	263
Iin01405_intron_8	I1	GTTGGGTTGAGATCCTGCTC	ATATCACGGGGAAATGTTGC	7237711	7238042	332
Iin01405_intron_3	I1	AGGATCCAAATGCCGTATTG	GGTGGAGTGAAGGTTGTTGG	7239113	7239374	262
Iin01404_intron_2	I1	GACCTTTAGCTGCACCAAGC	AAACACTGAACCCAGATGGC	7232689	7233098	410
Iin01403_intron_7	I1	GTGTAGGCTGTGGGGAAAGA	GGCTGGTGTGAGAAAATGGT	7229460	7229634	175
Iin01403_intron_6	I1	ACCATTTTCTCACACCAGCC	TGCTCTTCCAGTTCATCAATTT	7229615	7229750	136
Iin01401_intron_1	I1	GGGCTCCATGTCAAATGAGT	TTCCTTCCCTGAGAATCCCT	7219882	7220515	634
Iin01400_intron_11	I1	GGTACCCACACCACCAAGAT	AGTTTGAAAGGCATGCTGCT	7216057	7216324	268
Iin01400_intron_4	I1	AACTTACTTGAGCAGGCGGA	GCTTCAAGGGAAAAATGACG	7217523	7217789	267
Iin01400_intron_1	I1	TGCTTCTTCCATTGAATCCC	AACTCCACCGCCTAACACAC	7218398	7218979	582
Iin01400_intron_6	I1	TCCACACTGTATCGACCCCT	CCATGACAGAATCATGGCAG	7217234	7217447	214
Iin01398_intron_5	I1	ACGGGTTCAAATGGTTGGTA	AAGCATTCGGAGTGAACCAG	7202178	7202407	230
Iin01398_intron_8	I1	GCATCATCCTACAGAACGCA	CTTGATCCCCAAGTTTCAGC	7202807	7202995	189
Iin01398_intron_2	I1	TGCTGCTTTCTTCGAGGTTT	GGGAGTATTTGAAACGGCAA	7201607	7201858	252
Iin01398_intron_1	I1	AATTCTGCATCCACTTTGCC	AACCTCGAAGAAAGCAGCAA	7201295	7201625	331
Iin01396_intron_1	I1	ACTCAGCATCAGGGTCGTCT	CCATACCAGTGCTTCCACCT	7189525	7190016	492
Iin01393_intron_1	I1	GAGAAGCTGTACCTCCGACG	TGCGGTCTATGAAGTGCAAG	7179768	7180422	655
Iin01389_intron_1	I1	CTCTTGGCGCCATTATTCAT	GCAAACAACCAAACCCAAGT	7128626	7128888	263
Iin01386_intron_8	I1	TGCGCAGTTTCTGTTTCTTG	GAGACGCCACTATTCTTCGC	7113465	7113850	386
Iin01386_intron_5	I1	TGTTCCTCTGGGTAATTCGG	CTTCAATGCAGCCTAAAGGG	7114047	7114225	179
Iin01386_intron_3	I1	CACAACGTGCACTTCCTTTG	CACGGCAGGTAGAGTCATCA	7114688	7115191	504
Iin01384_intron_2	I1	CCTTTGTGGAAGATATGACGC	CGGGTATGGATTGAATTTCG	7104994	7105519	526
Iin01381_intron_18	I1	CACCGATTGATCTCTGTATTGC	AGCTGAAAGGACAAAAGGCA	7063666	7063817	152
Iin01381_intron_6	I1	TGCCTCATCCTTAACACCCT	TTGCCTCTCTGAAATCCAGG	7067372	7067562	191
Iin01514_intron_3	I1	CAAAGCATCAAAGCCACTGA	GTCTTGCACCGTATCCCCTA	7895945	7896590	646
Iin01514_intron_6	I1	TGCGAAAAAGTGCGTAACTG	GTCAATGAACTGGCGGAAAT	7897335	7897604	270
Iin01514_intron_11	I1	TGGGTTGTTTACATTGTCGG	GTTGCATCCTTCACCAGGTT	7898398	7898647	250
Iin01515_intron_2	I1	ATCTGTTCCGTCATTGACCC	TTGAACGAATTTGGGAAAGC	7900590	7900722	133
Iin01517_intron_5	I1	TATATCTCACCTGAGCCGGG	TACACCACTCACCAGCTCCA	7903901	7904134	234
Iin01518_intron_1	I1	TCCCAGGCGACCTACTTAAA	CTCCAGTAGAGCTCCTCCCC	7907550	7907843	294
Iin01518_intron_4	I1	AATCACTGGAAATGATCGCC	CCGTGCCTGTGAATTTCTG	7908676	7909188	513
Iin01522_intron_1	I1	GAATCTGAGAAGACCGCGAC	GTCAGCACCAATGAGCTTGA	7931014	7931642	629
Iin01521_intron_2	I1	TGGACTTCAGAGGAAACGTG	GCTCGAAAACAACTCTTCCG	7927032	7927701	670
Iin01521_intron_3	I1	GTGACGGTTATGAGCGGTTT	TGGAGAAACATGGCACAAGA	7925832	7926582	751
Iin01521_intron_4	I1	TGGAGGTTTGTTGCAAATGT	GGATCAAGACTGACGCGG	7926057	7926227	171
Iin01522_intron_5	I1	TCATCTCTTGGGGGATTCTG	CAATGGGTAGATTGAGGCGT	7932411	7932736	326
Iin01522_intron_4	I1	CACCCTTGGTTTGACGCTAT	CAGAATCCCCCAAGAGATGA	7932124	7932430	307
Iin01524_intron_7	I1	CCGGTGGTTGATGGATACTC	TCAGCAGTCTTATTCATCGCA	7944873	7945101	229
Iin01522_intron_6	I1	CGCCTCAATCTACCCATTGT	AAAGCAGTCCAGAAAAGCCA	7932718	7933361	644
Iin01524_intron_4	I1	CCACCACTTAATCCCTCGAA	AGACGGCTTGGATTTGAATG	7944431	7944604	174
Iin01524_intron_8	I1	TGCGATGAATAAGACTGCTGA	GGTTGTCTCAAGACCAAGCTG	7945081	7945284	204
Iin01526_intron_3	I1	TCCCAACAATGACATCCTCA	AGGTTTTTGGATCTCGTGGA	7952261	7952599	339
Iin01526_intron_14	I1	CAAAAACCACAGTGAGGCAA	CAACCGTCTCCAACAAAAGC	7948386	7948688	303
Iin01527_intron_3	I1	AAAAAGGCTGCGTGAAGAAA	CTTGAGGAAAAACTGAGCCG	7955109	7955362	254
Iin01527_intron_4	I1	CGGCTCAGTTTTTCCTCAAG	CCTAGGCAGTTTATCGCTGC	7955343	7955679	337
Iin01527_intron_2	I1	CTTGGGAAAACAGCAGAAGC	TTTCTTCACGCAGCCTTTTT	7954760	7955128	369
Iin01527_intron_6	I1	ACTTATGCCCAGTTGGTTGC	TCGTTAACCGTACCAAACCC	7956065	7956491	427
Iin01530_intron_1	I1	ACCCCCGAGTTTTCGTATCT	TGTACTTGTTCCGTGGCAGA	7984541	7984723	183
Iin01532_intron_1	I1	TCTGGACTCGTTCCTCGTCT	TTAACCGCATCAATGGTATCC	7994796	7995339	544
Iin01534_intron_8	I1	TTCCTCGTTGAGTAGCCACC	GGAAGCTGGAAATGCTCAAG	8016282	8016505	224
Iin01536_intron_1	I1	TGGAATGTGAAGGCACCATA	GTAGCGCTCAGGCTCAAAAC	8035910	8036528	619
Iin01561_intron_1	I1	TCCTACCACGTTATCCCGAC	GAGGCGAGATCGTTGACTTC	8189029	8189437	409
Iin01562_intron_1	I1	TGGGAAAATCGTTGGCTTAG	GCTATGCTTTCAGGGAGTGC	8192949	8193350	402
Iin01567_intron_1	I1	TCTGAGTCCACGATCAGACG	TTTGCGTCGTTTGCTTCATA	8210664	8211250	587
Iin01567_intron_2	I1	AATCCATTCCATGCATTGCT	TATGGTCACCTCCTTGAGGC	8210376	8210648	273
Iin01565_intron_4	I1	GCAAGCACAGTCTCTTTCCC	TCTCAAGTCGACAGTCACGG	8207302	8207679	378
Iin01570_intron_3	I1	CCGCCACTGTCTACCAGATT	ACCCAAGTCGCACAGAAAGT	8219323	8219551	229
Iin01570_intron_2	I1	TTCCCCATTCATCAATCACA	CCCTCATCCGTCTTGAAAAA	8219605	8220049	445
Iin01570_intron_7	I1	ACGATGAGGTCCAAAGTTCG	AGGAAAATCATGGCCTGACC	8218511	8218667	157
Iin01571_intron_1	I1	GCAAGGCTTCCAAGAAGTTG	GCGAGCTTGATCTCCGTTTA	8223208	8223617	410
Iin01570_intron_11	I1	TTCACTGGATTTAGGACGGC	AGTCGAGGTGCGTTATCACC	8217498	8217702	205
Iin01574_intron_1	I1	CGAGATGCTTGATGGGTTTT	AGTGTGGTTGTACCCTTCGC	8227962	8228193	232
Iin01576_intron_2	I1	CTGATAGACACAGTCGCGGA	TGATCATTGCTTTGTTCCCA	8242826	8243476	651
Iin01574_intron_5	I1	CAATGAAGGAGGACGGCTTA	CTCCTTGCTAATTCCGAAGC	8229266	8229504	239
Iin01577_intron_1	I1	AAAGTCCATGACCTCCGTTG	CAAGTTGACCGCAGTTCTCA	8248382	8248737	356
Iin01581_intron_1	I1	TCCTGATTTCATCGACTCCC	GGATCTCGACCTATCGACCA	8261166	8261678	513
Iin01579_intron_2	I1	GGCGTGAAGATTTCGTTGAT	TGGGTTGTATGGTGTAGCCA	8255327	8255926	600
Iin01591_intron_1	I1	TCAACTCCTTGATCGAGCCT	TTGGCCCAGTTTGTAGTTCC	8325327	8325706	380
Iin01590_intron_5	I1	TTGGGATTGATCAAAGAGGG	TTAAATCGGCTTCTCGTGCT	8317410	8318198	789
Iin01592_intron_5	I1	ACTGCATTGATCTCCCAAGG	GGAACAAGTGCTGTGGGTTT	8331056	8331230	175
Iin01592_intron_3	I1	CTCTCAGCACACGAAACAGC	CAAAAGGAAAGCAAGGATCG	8331725	8332096	372
Iin01592_intron_4	I1	AAACCCACAGCACTTGTTCC	GGATGGTTTTTCGAGTTCCA	8331211	8331496	286
Iin01595_intron_6	I1	CGATTGGCGAAATCTTTTGT	ATGGACTTTCCCAGTTGCAG	8346218	8346758	541
Iin01595_intron_7	I1	AAGGTTTCTCCAGCGTAGCA	AATCGCTTATGGAATTTGCG	8346094	8346222	129
Iin01595_intron_8	I1	GTTCACTTCCATTTCCGCTC	CTACGCTGGAGAAACCTTGC	8345887	8346111	225
Iin01595_intron_9	I1	CCTCATCGCAACCTTCATCT	CCGGCAAGAGATCTTAACCA	8345614	8345872	259
Iin01597_intron_7	I1	ACTATACCGACAACCGACGC	TCTTTCGAGGTGCTGTGATG	8349874	8350183	310
Iin01597_intron_6	I1	CATCACAGCACCTCGAAAGA	ACCGACTCATTCGGATTCAC	8350164	8350374	211
Iin01598_intron_3	I1	CACGCGGGAATTTTACTTACA	CATGGAGACTTGGCCTTTCT	8352131	8352586	456
Iin01599_intron_2	I1	AGGACGTCTTCCTTTGCTCA	TTGTTCCTGAAGACGAGGCT	8355548	8355706	159
Iin01599_intron_1	I1	TGATATCGATTCCGTGAGCA	GAGATCCTTCTCGCAACCTG	8356101	8356364	264
Iin01599_intron_7	I1	CTGCGGAATCTTGGTGAAGT	TGGCATCTGAAGAGCACAAG	8354133	8354297	165
Iin01599_intron_4	I1	GAAGCTGAAGTGCCTACGGT	CCAAACTTCCTCCTCCCAAT	8354768	8354929	162
Iin01600_intron_1	I1	CAGATGACTTTTCTGGTGAAACC	GTCTCCGAAATTGACGCAGT	8358592	8359343	752
Iin01599_intron_6	I1	CAGATGCCAAGTGAGAGTTTTG	TAGCCGAACCAGAGCAAAGT	8354289	8354558	270
Iin01605_intron_1	I1	AACCCCCAAATCAACATCAA	GATCGAACCCTTTCTCCCTC	8378564	8378797	234
Iin01605_intron_2	I1	GAAAGCCGCACCGTTTAATA	ACAGATGCAAAGGAAATGCC	8378943	8379267	325
Iin01604_intron_1	I1	GGTTGTGTGTGATGATTCGC	CAAGCACGACATTCCTCAGA	8377209	8377843	635
Iin01610_intron_2	I1	ACAGCCTGGTTCGAGAAAGA	TTGGGTAATCCTGAACGCAT	8391489	8392074	586
Iin01609_intron_3	I1	ACATGTGGAAATCATGGGGT	TGCGAATTGGATCTTTAGGG	8389012	8389212	201
Iin01617_intron_2	I1	GGATTGCAATGCCTGTTGTA	TGATCATCAGGTTGTTCGGA	8441300	8441696	397
Iin01618_intron_8	I1	AACATCTGAAGAATTGCGGG	CAGGGGATCTGTAAAACCGA	8446663	8446907	245
Iin01618_intron_10	I1	GGAAAGTTCTTTTCCCTGGC	TCAAGTCGTGATCGAAGTGC	8447096	8447382	287
Iin01625_intron_1	I1	CTGTGAGATGCAGCGATGTT	GCTTTCTCCCGTCTTCATCA	8498678	8498904	227
Iin01625_intron_4	I1	TTGAAACTGGCTTAGATGCCT	TTGGGTTAACAGGACCCCTT	8499240	8499415	176
Iin01625_intron_10	I1	TGGGAATTATACAACTTTCGACG	TCCAGGACAGCTTCCATAGC	8500620	8500798	179
Iin01627_intron_3	I1	AACGTGTCTCCTTCCACCAG	TCATCAAGAAGATCTCAAACACG	8503527	8503680	154
Iin01760_intron_1	I1	CCGCTAAGAAAGACGCAAAC	TATTCCCGTCGGTTATTGGA	9286326	9286925	600
Iin01759_intron_2	I1	AAAAGCTGCGGAAGCAATTA	TGTCAAAAAGGCATCACTCG	9282104	9282426	323
Iin01759_intron_6	I1	TCGTAATGCTTCAGGGAAGG	TCGTCTCCGGTCTCAACTCT	9282900	9283281	382
Iin01757_intron_11	I1	GAAGCTTCGACTTTCTGGGA	GCTCTATCTTATCGCTTTCGTTC	9275365	9275584	220
Iin01758_intron_3	I1	CGGATCGCAAACTTTCTAGG	AATGCCTAGGGTCAGACACG	9276024	9276423	400
Iin01758_intron_2	I1	CGCACCAACAGGGAACTTAT	TCTCCAACTCCCATTTCACC	9275924	9276667	744
Iin01757_intron_7	I1	GGACGAGAAGTTGGACTTGC	CATGCTATGCATTGCGTAAA	9274610	9274814	205
Iin01757_intron_3	I1	CGATTTGAGAAATCCGGAGA	TCATGACAGTTATCTGCCGC	9273923	9274112	190
Iin01757_intron_2	I1	ATTTTGGGGGAGCTACAGGT	CGTCATCTGAATGATCTCCG	9273784	9273956	173
Iin01755_intron_2	I1	TTGATTCGGAGCCCATAAAG	GCAAGCTCTCAATTCCAAGG	9270875	9271136	262
Iin01753_intron_5	I1	TGCCTCAAAAGGAATTCACC	TTCGTCTTCCAAGGACATCG	9255654	9255818	165
Iin01753_intron_2	I1	AGGTCTAGCTTTCTTCCCGC	CTGTAGTCCCCGAGAAGCAG	9257206	9257580	375
Iin01753_intron_1	I1	CCTTCACCTTCACCACAAGC	TGGAGAAAGGAAGCGAGAAA	9257671	9257832	162
Iin01748_intron_7	I1	AGCCCTGGATCGGTTTTAGT	GCAAACTATCTCCCGTTGGA	9214128	9214416	289
Iin01744_intron_2	I1	TTCCATGGTGGTGAGCTAGA	ATTCAGGTACGAAGCAACCG	9194361	9194764	404
Iin01744_intron_7	I1	TGCTACAGAACAAACGGCTG	ATTGAACCAAAGGCAGGAGA	9196256	9196542	287
Iin01744_intron_8	I1	TCTCCTGCCTTTGGTTCAAT	TTTAGTTAATGCTCGGCGCT	9196523	9196779	257
Iin01743_intron_1	I1	CTTTCACTGCGAGGAAGACC	GGGATGTCCTTGTTGATGCT	9188963	9189551	589
Iin01741_intron_6	I1	TTGTCGCTCTGCTGCTCTAA	TCGCTTGTTATGGTCAGTGC	9183612	9183770	159
Iin01741_intron_5	I1	ACCACCTCCACTTCATCCTG	TAGAGCAGCAGAGCGACAAA	9183358	9183630	273
Iin01741_intron_2	I1	CAAACTTCCTCTCGTCTCCG	TTCTCCACCTCCGCATTAAC	9182327	9182686	360
Iin01740_intron_4	I1	TTATGGGGTTCGCTTGTCTC	AAAAGAAGCTGCGAGTCTGC	9178598	9178849	252
Iin01740_intron_3	I1	TCGTTTGGCAATGTTTCGTA	CTCTTGAGACAAGCGAACCC	9178363	9178622	260
Iin01740_intron_5	I1	GCAGACTCGCAGCTTCTTTT	CGAAGCTTAGGCGTGAAAGT	9178830	9179057	228
Iin01740_intron_2	I1	GAACTTGGTGGAGCTTCTGC	TACGAAACATTGCCAAACGA	9178194	9178382	189
Iin01739_intron_1	I1	TTCGCTAACCTTTTCGGCTA	GAAAGTGTGCAGCCTGATGA	9175603	9175898	296
Iin01736_intron_9	I1	CTGGAGATTTCCCTGTTCCA	TCAAGTCATCTGCGAAAACG	9163131	9163600	470
Iin01735_intron_1	I1	ACTAGCAGCATTCTCGGCAT	TCCTTGAAGATTTCGACGGT	9161372	9161630	259
Iin01734_intron_1	I1	CTTCTGATCCAACACCATTGTTA	AGGAGAGAAAACGGAGAGGC	9136564	9137159	596
Iin01732_intron_14	I1	TCCTCTTGCTTACCGTGCTT	GAGGACCCAGAGGAAGATCC	9123392	9123792	401
Iin01732_intron_15	I1	GCATTGCAAATTCGTTCTGA	GCACCACAGAGAGAAGAAACG	9123111	9123378	268
Iin01732_intron_8	I1	CAGCCCACTCATCAAAATCA	TTAGCCGTGAAAAATGGAGG	9126361	9126590	230
Iin01732_intron_2	I1	GCTGTGGACTGATAACCCGT	CAAGCGCTTATCTCGGTAGG	9128617	9129244	628
Iin01732_intron_1	I1	AGCTCCCTTCTGCACCACTA	ACGTCCAAAGCAGAGGAGAA	9129590	9130081	492
Iin01726_intron_4	I1	TGAACATCTTGCGACCAAAA	CATGTACTGTTCCTGGCCCT	9088269	9088502	234
Iin01726_intron_8	I1	GGTTGGGGAGACTTCAAACA	GCCGAGGTAACACCACCTAA	9096306	9096656	351
Iin01724_intron_6	I1	TCTTGACATGCAAGCAGACC	GCAAGGCAGTGAAACAGACA	9082845	9083111	267
Iin01724_intron_2	I1	TGTTGGCCTTCTCGAAGATT	TCTGAGCTTCCGAGATACGAA	9081956	9082129	174
Iin01724_intron_5	I1	GTGGCTCTTATCGCCATCAT	TTGCATGTCAAGATTCCCAA	9082495	9082857	363
Iin01723_intron_1	I1	ACAGAACCAACCCTCCTCCT	CCCGCTTTGTTGACGACTAT	9080671	9080958	288
Iin01709_intron_4	I1	ATCTCCAGAATGCCATCGAC	ATCCATCCCGCAAACTACAG	9016494	9016780	287
Iin01709_intron_1	I1	GGTGATCGATGTGTTTCGTG	TTGTTGCGCAATGTCGTACT	9015782	9016161	380
Iin01706_intron_1	I1	AAGGGACAAGAGTCGAAGCA	ATGTAGAGGAGCCCAGCCTT	9010347	9010852	506
Iin01706_intron_3	I1	GCTAGCAAAGGATGGTTGGA	GTGGAGTTTGGCCCATCTTA	9011255	9011536	282
Iin01701_intron_11	I1	CCCAGCTTGTCGCTTAGAAC	GCCAATGAGCTTCTCACACA	8990027	8990236	210
Iin01699_intron_3	I1	CTAAATGAGGACCTTGCCCA	TGGTTTGACCAATGATGAGG	8979311	8979508	198
Iin01697_intron_7	I1	GAAAAACCTTCTCCCCGAAG	GTCAGAAGAGTCTCGCGGAT	8972237	8972492	256
Iin01698_intron_3	I1	GTGGTTGTCCCTGCACTTCT	AGCTGTGGTTACTGGTTGCAT	8976036	8976323	288
Iin01701_intron_3	I1	TGGAAAGTTTTTCACGAGCA	TTTCGGGGATTTTTGATCTG	8992584	8992835	252
Iin01698_intron_2	I1	GTCTTTGGTGGTTTGGAACG	CTACGACCAGCCCAAATCCT	8976186	8976462	277
Iin01697_intron_5	I1	TTTGCTCAAAGTTTCGCCTT	GTTCTGCAGCTCTCATTCCC	8972834	8973249	416
Iin01695_intron_1	I1	GCTTCCCTGCTTTTTGTCTG	TGCTCGTAAAGTGGTGAACAA	8967004	8967376	373
Iin01692_intron_5	I1	AAGATCCGGCCAAACTTCTT	TCTTCAGTTTATGGGCGGTC	8957405	8957870	466
Iin01692_intron_4	I1	TTGTGCTTTTCCCAAAGACC	GTTTTGGCTGGTATGGCACT	8958172	8958415	244
Iin01692_intron_3	I1	ACCCGTCTGCAAGTTTTGTC	GGCATCGCTTGTTTCTTGAT	8958326	8958541	216
Iin01690_intron_3	I1	GCCTCCTTGCCTTAACACAG	CAGAGGACCCAAATTCCTCA	8951947	8952202	256
Iin01688_intron_6	I1	ATTGGAAACCGAAGAGCATC	CCCGAGGTCTATACCCTTCC	8947996	8948230	235
Iin01688_intron_4	I1	GCTCCTCAGACCAAAGCAAC	CACTATTTTCGAAGGCCACAA	8947514	8947861	348
Iin01688_intron_5	I1	AACTGTTTTGGGTTTGTGGC	AGATGCTCTTCGGTTTCCAA	8947828	8948016	189
Iin01687_intron_2	I1	AAGCAGCGGGATGTTACAAT	CCATTGGTGGATTCTTCTCG	8944478	8944791	314
Iin01686_intron_4	I1	TAGCGCAGCTAGAATCATCG	GTTTTAGGATTCGCGCAGAC	8943664	8943900	237
Iin01679_intron_6	I1	ACGGATGGATCTCCAGTCAA	GTGTTGAGAGCTTTGCCTCC	8916665	8916971	307
Iin01672_intron_1	I1	GCCAGGTAGGAAAGGGTTGT	TGGTGAACTTGGATTGGTCA	8887671	8888373	703
Iin01679_intron_2	I1	TGGACGATGAGATTGCAAAG	CAGTGACGTTCTTGCAGACA	8915396	8915562	167
Iin01670_intron_7	I1	GCAAATGGCCTACCCAAATA	TCGATTTGGTGGACAGTGAA	8882030	8882224	195
Iin01670_intron_1	I1	GGCTGAGGAAGATGACTTCG	GGTGACACTGGTCGTAGCAA	8883230	8883564	335
Iin01669_intron_2	I1	GGGAAAGCAAAGGATCTTCC	GCACGTGTTGAGTCCATCTG	8873451	8874073	623
Iin01664_intron_1	I1	ATCCCACAGCTAGCAGAAGC	CATCTTCAGACGACTGCCAA	8824807	8825393	587
Iin01659_intron_7	I1	AGTCAACACGCCAAGTGAAG	TGGCAGGAGAAATCAAGGAC	8759327	8759537	211
Iin01658_intron_1	I1	CCGAGACCAATTCCTTCAAA	TGAGTGTGTCCAAGAAGGGA	8754150	8754610	461
Iin01652_intron_6	I1	TGAGTGGACCAGTTCCAAGA	TTCCAGGAGGACAAATCTGG	8696459	8696677	219
Iin01650_intron_14	I1	CTAGCGGTTAGAGCATTCGC	GCTCACTTATGTGATGAACCAAA	8679162	8679345	184
Iin01650_intron_15	I1	TCATCCACAAGAGGAACCCT	AGCGAATGCTCTAACCGCTA	8679041	8679182	142
Iin01650_intron_9	I1	GCAAAAGCAATCATCGTGAA	CTTGTTTAGTTGGGTGCCGT	8679910	8680081	172
Iin01650_intron_12	I1	TCAATTGGAGACAAGTAATCCC	TTCAGCTGTTTCCCTTCGTT	8679510	8679651	142
Iin01650_intron_4	I1	CTCTCCGAGTGGGCTAGTTG	TCCACTTCGCACATGGACTA	8680714	8680901	188
Iin01650_intron_5	I1	AGAGATTGCAATGCCTACCG	CACTCGGAGAGCTTTTTGAT	8680564	8680724	161
Iin01650_intron_6	I1	TCCATATGCCATCGTTTCAA	CCCATTTCATTTTTGCAGGT	8680462	8680622	161
Iin01647_intron_4	I1	AGACGATAACGGGAAGCTCA	AGTAGCGCCAAGGAGAATGA	8661256	8661642	387
Iin01647_intron_5	I1	TCATTCTCCTTGGCGCTACT	CAGCTTGAGCAAGTTTGTCG	8661623	8661797	175
Iin01645_intron_1	I1	CTACACGCCACGAATTACGA	AGTCCTGATGGGTCAAGTGG	8613012	8613519	508
Iin01644_intron_5	I1	GTTCCCGTGGAGAAGGATTT	AACCCGCAGAGAGTGCATAC	8598139	8598294	156
Iin01644_intron_2	I1	TGGAAGTGTGAGACAGCCAG	ACGCAGCTTCCTGAGTTGAT	8597339	8597770	432
Iin01642_intron_8	I1	GAGAGCCATATCGGGATTGA	TGACTGCAGTTTCGTTACGC	8587513	8587741	229
Iin01642_intron_7	I1	ACCAAATCGAGTCGCGTAAC	GCCGGTATAACCTTCAGCAA	8587709	8587902	194
Iin01642_intron_9	I1	TAATGCTACAGCCGCTTGTG	TCAATCCCGATATGGCTCTC	8587317	8587532	216
Iin01642_intron_2	I1	GCCGTTATTCCACTTTCTTCA	CACTGGTGTTGGATCGTCAC	8588659	8588914	256
Iin01642_intron_1	I1	GAACAGCAAGTGACGATCCA	AAGACAAATACGGTGGCTGG	8588886	8589116	231
Iin01639_intron_6	I1	GGTCTTGGCCGAATCACTAA	TGAAAAAGTGGTCATTTCAAAGC	8572033	8572207	175
Iin01639_intron_3	I1	GAAAACCTGGCACCCAGATA	AAGGAGCGCCTAAATGGAAT	8573127	8573459	333
Iin01641_intron_1	I1	ATGCGCGGTCTGTTCTTTAT	CTCAACGGTAAACCCTCCAA	8584430	8584601	172
Iin01633_intron_10	I1	TTCCAATCGTGAGAATCGGT	TGGTGGCAGTTCACTGAAAA	8534385	8534564	180
Iin01633_intron_9	I1	CCTCAATCATATGTTCAAGTTCG	CAGTGTTACATTCGGAACCTCTT	8534501	8534645	145
Iin01633_intron_6	I1	CAATTTCGTTGAAGCTTGCTC	TGGAGATGTCAATGAAAGCCT	8534857	8535040	184
Iin01633_intron_7	I1	CACAAAAGCGCTCCATGTTA	CTTCAACGAAATTGGGGAGA	8534724	8534870	147
Iin01633_intron_2	I1	TGTGTTTCTGAGTTCTTGAATCC	TTCCTTTGTTTATTTCGCCG	8535749	8536080	332
Iin01632_intron_1	I1	ACGTTTTGCTCGTAGCGTTT	CCATTTTCCCACATTTCCAC	8533117	8533863	747
Iin01630_intron_4	I1	TAGGTCGTCTTGTGTGCAGC	AACGATAGCAGTGGTGGGAG	8520460	8521018	559
Iin01629_intron_2	I1	GAGGATTCCATCAACCGAAG	TAACGAAACGAATGCTGACG	8515684	8516039	356
Iin01633_intron_1	I1	TGGCTCTGAAGTGTTTTCTTGA	AATTCCTCTCTCTCCCGCTC	8535834	8536129	296
Iin01629_intron_1	I1	TGCTGCGTTACTTTATTCCCA	AAGTGAGCACATTCCCGAAA	8515402	8515624	223
Iin01762_intron_11	I1	AAAACAGAGAATGCGCCAAC	TCCGAAATGGCTATTGAAGC	9295507	9295684	178
Iin01762_intron_13	I1	TACTCTGACAAGTTCCCCGC	CCTCCCTCCAGGATAAATCA	9294986	9295346	361
Iin01762_intron_12	I1	CGTGCGATGCCAAGACTAAT	AGAACTTGTGGTCGTCCTGC	9295266	9295503	238
Iin01762_intron_18	I1	CGAACCGCCAAACTGATATT	GGCTAATCGGGTTTTAAGGC	9293728	9294044	317
Iin01762_intron_15	I1	TCACAAGACCCATGCAGGTA	ACCCACAGAGTTTTGCATCC	9294457	9294830	374
Iin01765_intron_6	I1	TCGCTCTTCCTGGTAAAGAAA	GGTCTGGCAGAGTCATGGAT	9312613	9312808	196
Iin01765_intron_10	I1	GAGAGGTTTCGAGCTTGTGAA	TGTAGGATCCTTGCGTGACA	9313270	9313455	186
Iin01766_intron_1	I1	AATCGAATCAAACAAAGCGG	TTCGCGATGCTGAAACTATG	9324389	9324977	589
Iin01769_intron_2	I1	CGTGCCAGATCCTCTGTTTT	AGCCACCAAGAATCAAATCG	9367693	9367878	186
Iin01771_intron_2	I1	AACCACGTACCTGGATCGAA	CGTATCGCCCTCGCTTTA	9371631	9371826	196
Iin01771_intron_8	I1	GTTGATTGCTCCGTGGATCT	CTGGAAAATACGCGACTGGT	9370307	9370544	238
Iin01772_intron_1	I1	GGAAGAACCATGCCAACTGT	TGGTGGTTTAAAGCTTTGGG	9373555	9373930	376
Iin01771_intron_3	I1	CAACGAGCGCTGGTACAGT	CAGTGAATCTGCTCAAGGGG	9371505	9371676	172
Iin01777_intron_1	I1	AGTTTCTTCCGCCGGACTAT	GAGACACCTCTTCCCACTCG	9384575	9384919	345
Iin01776_intron_3	I1	AGTCTTCGAATTTGCGTGTCT	AGAACCATCAATCCTCCTCA	9381073	9381227	155
Iin01785_intron_1	I1	TGCAATGGATCTCGCAATAG	AAACCACGCCTCCAACTATG	9399787	9400306	520
Iin01791_intron_2	I1	ACAAGCATCGGCTTCTCCTA	GCCTTTTGATGATTCTCCCA	9429185	9429566	382
Iin01792_intron_1	I1	CTCGCGTCTCCTTTAACCTG	TCATGCAGTTTCCACTCAGC	9437144	9437672	529
Iin01854_intron_4	I1	AAGGAAAAGGTAGGCGGGTA	TCAAACTCGGGTCTTTCCTG	9886033	9886283	251
Iin01859_intron_1	I1	TCTCCATCACGTGACCTTCA	CCACATCCAAGGTGTCACTG	9913098	9913391	294
Iin01863_intron_2	I1	TTTTCAGCGCTCTCAAAGAAG	CAATTTGATTGTTCCGTCTCC	9955872	9956050	179
Iin01863_intron_4	I1	TACAATGGGTCAAGCTCGTG	TCTCAGAAAAAGCTTTCGGC	9955160	9955350	191
Iin01864_intron_6	I1	TTCCCATTTTGCCTGATAGC	TTTTCGGAACCCATACGAAC	9959059	9959440	382
Iin01864_intron_7	I1	CGGGAACATCTCTAGAAGCG	GCTATCAGGCAAAATGGGAA	9958727	9959078	352
Iin01866_intron_1	I1	CTCAGACTTACGGCTTTCCG	ATCGCGCAAATAAGACCATC	9964609	9965042	434
Iin01866_intron_2	I1	GATGGTCTTATTTGCGCGAT	CTGACTCATCACCAGCCTGA	9965023	9965322	300
Iin01867_intron_12	I1	CCACAATAACAGGTGGTCCC	CTCAAATGGAACCGATGCTT	9969974	9970430	457
Iin01866_intron_9	I1	AACCGTCATTGACCAAAAGC	CTATGAACCCTTTTGCCACC	9966592	9966925	334
Iin01867_intron_6	I1	TATGGCTTCCCGAAATGAAG	ATCGACAGCATCTTCCCATT	9971804	9971983	180
Iin01867_intron_8	I1	TTTGCAGAAGGAGGTCTAAGG	CGGTTGTGACCTCGATTTCT	9971519	9971748	230
Iin01867_intron_4	I1	CTTACCACTGCAACCCGAAT	GATTTCCAGCAAAAGAAGCG	9972149	9972353	205
Iin01867_intron_14	I1	CAGACCCACTAGGACCACCT	GGACCACCTGTTATTGTGGG	9969860	9969992	133
Iin01867_intron_13	I1	CCACAATAACAGGTGGTCCC	ACGACTTGGACAGAGGGTTG	9969974	9970179	206
Iin01869_intron_11	I1	GTGCATGGAGGTCGTAGGAT	GAACCTGTGAGCAACCCAAT	9986350	9986623	274
Iin01870_intron_4	I1	TTTATTACTGGTCCCGCCAC	TTTTGCAAACACAAACGGAA	10012447	10012653	207
Iin01870_intron_2	I1	TGATAATGGTGTGGCGAAAA	CCATTCCAAGACCAGCATCT	10011637	10011921	285
Iin01870_intron_3	I1	AGATGCTGGTCTTGGAATGG	GTGGCGGGACCAGTAATAAA	10011902	10012466	565
Iin01877_intron_4	I1	GTCTCTTGGCGGTACCATGT	CTCCGAATTCGTTGTTGGTT	10042110	10042512	403
Iin01877_intron_5	I1	CTCACCTGACGGGAGAGAAG	ACGGTGCATTCATCAACAAA	10042679	10043183	505
Iin01878_intron_1	I1	AAGTTCGTCCGGTGACAATC	TGTCCAGCGAGAACATTGAG	10043883	10044152	270
Iin01880_intron_1	I1	GGAGTCGTGGAGCATGGTAT	GCGTCTGCATCAACAGAAAA	10051943	10052376	434
Iin01881_intron_3	I1	TAGAGCTGGGTCAAGTGCCT	GAGGTTTGATTCGGTGAGGA	10054504	10054822	319
Iin01886_intron_4	I1	GACTGACGTTTCCCAGAAGC	TGGCAACTTTTCCTCCAAAG	10106962	10107221	260
Iin01885_intron_5	I1	ACGGAAAGCTCAATCACCAG	CCTCCTTGAAATGAGGTCCA	10090336	10090566	231
Iin01886_intron_3	I1	CTTTGGAGGAAAAGTTGCCA	CCGTGCGGTTAAGCTCTCTA	10107202	10107396	195
Iin01886_intron_10	I1	ATCGCAACCTGTTTTCTTGC	TTCCAGGAAGCAGCTTTGTAA	10105281	10105579	299
Iin01890_intron_1	I1	ATTCTGGGGGAATTCTCAGG	GCTGTGGTGCAGATCGTAGA	10133684	10134461	778
Iin01888_intron_1	I1	GGGATTTATAGCCTGAAGCTGA	CACAGAGTTCACGGACTGGA	10123539	10123833	295
Iin01888_intron_4	I1	CTTGCGATTCTCATCCGATT	TATCTGGAGGAATGTTGGGG	10122637	10122799	163
Iin01762_intron_8	I1	ACCTTCACGTTTTCCTCCCT	GGCAGGATTAATAGTTTCTCGC	9295933	9296206	274
Iin02012_intron_1	I1	TTGGACCGTACCTCTGGAAC	TGCCATTTTTACACGAACCA	10688478	10688846	369
Iin02004_intron_2	I1	GGAAAAGATGCGACTGCTTC	TGCGACAACCAGAGAGAATG	10660537	10660850	314
Iin02004_intron_1	I1	CATTCTCTCTGGTTGTCGCA	GAGAGAAGAGACGGTGGTGC	10660831	10661123	293
Iin02001_intron_22	I1	GTCATTTCCAATGCCAGCTC	TCGACAGGAACATGAGTGCT	10621624	10621843	220
Iin02001_intron_20	I1	AAGTGCAACATTGAGCCTCC	GGTTGCGAGTGTTGATTCCT	10622110	10622314	205
Iin02001_intron_2	I1	GGTCTTCAAGGGTAGCCTCC	GGGACCTGAGTCAGTGGTGT	10625766	10626023	258
Iin02000_intron_15	I1	CTTCCCACCAATCATATGCC	CAGACTCTCTGGCCGTTTTC	10612011	10612515	505
Iin02000_intron_17	I1	ACAGGAAGTAATGCCGAACG	AACGTCGAAACAGGTTGGAG	10611383	10611765	383
Iin02000_intron_14	I1	TTCCCTGAAAGTGTTGGGAC	CTATGGTGCAAATTCCATCG	10612406	10612645	240
Iin02000_intron_9	I1	CATTGCACACTCTCCCATTG	TAGGGCAAGAACGGTGGTAG	10614101	10614428	328
Iin02000_intron_13	I1	AGGGACAAACAGGTTCGCTA	ATTTCAGCAACAAAATGGGC	10612815	10613184	370
Iin02000_intron_12	I1	TTGCACGACTTGGTAGATGC	GAGGGAACGATGACTGGAAA	10612957	10613323	367
Iin02000_intron_4	I1	CAGGGTTTCCTTCTCCATCA	AGCAGCATTGTCTTTGGGTT	10615502	10615771	270
Iin02000_intron_2	I1	TTCCAGCTGCTCCAGAATTT	AGGTGGTGGAGGAAGGATCT	10616204	10616546	343
Iin01998_intron_14	I1	TTGGTGGAGAGGTCCAGTTC	GGCTGTGTCGGCTCTTACTC	10602693	10603084	392
Iin01993_intron_4	I1	TACGACTTTGGAAGATGCCC	TGTGCAATTTGAACCCAAAA	10555625	10556062	438
Iin01996_intron_1	I1	TGTGGAAAGCATAACCACGA	TTGTTTCCGGAAGATTCCAC	10571970	10572427	458
Iin01993_intron_2	I1	TGTCAGTGGCTCTGATGGAG	CCAACCCTTTGCTTGTCAAT	10555062	10555507	446
Iin01974_intron_10	I1	AATCATCAACCGCCTTTTTG	GAATTCGCATTGTCGGTTTT	10475756	10476249	494
Iin01974_intron_9	I1	TGTAAAACCGACAATGCGAA	TTGAGGCATTTGCTTCCTTT	10476227	10476491	265
Iin01974_intron_8	I1	ACGGACAAAGGAAGCAAATG	TCTGAGAAGGCTTCCGATGT	10476466	10476643	178
Iin01974_intron_5	I1	TGATGCCTCTGTGAACGAAG	TTCTGTTGATTACTGGGGGC	10477046	10477268	223
Iin01974_intron_3	I1	GTACGAGCCCCCAGTAATCA	TTGATAGGTTCCAAAACGCC	10477243	10477612	370
Iin01974_intron_1	I1	GTCAGCTTCCACCTCTCGAC	TGAACTCAAACCTCCGCTCT	10478050	10478519	470
Iin01972_intron_2	I1	GTTGGAGGCCTTAGACGTGA	TGTTTGGTCGGGGTACTTTC	10467736	10467955	220
Iin01969_intron_1	I1	TGTGCTGGAAACACTCGAAG	TCGAATGGATTCTGTTTCCC	10447997	10448266	270
Iin01964_intron_5	I1	TCCAGGTACTTTGTCGTCTCC	GGATCATCTTGCTCCTAGTGG	10423531	10423675	145
Iin01962_intron_1	I1	ATTCCGTTACTCTGCGATGG	TTTCCTGGCGGTTGTAAGAC	10417967	10418120	154
Iin01962_intron_4	I1	ATCATCTCGCTTTCCCTTGA	GGCCGCTGAACTAAGTATGC	10417166	10417725	560
Iin01956_intron_1	I1	CTCTGGCAAAATCTCTTCCG	GGCACGTGTCATTCTCACAT	10377744	10377988	245
Iin01955_intron_10	I1	TGTTTTGCTCTTTGCACTGG	ACCAAGGCCTTTTCTCCATT	10375132	10375620	489
Iin01955_intron_3	I1	ACCAAAAGCTCTGCACAACC	AAAATGTCTGTGCCCTGGAG	10373289	10373592	304
Iin01952_intron_1	I1	CCTAGCGCATCATTGCAGTA	ATTTGCGCACAAGTTCCTTC	10362886	10363572	687
Iin01951_intron_8	I1	CAACAACGCGTTCTGTAGGA	CGGCTTCCAAAATACGGTTA	10354312	10354647	336
Iin01951_intron_6	I1	AATGGAAAGGAAAACCCCAC	ACATGGACTTGGGGATACCA	10353880	10354110	231
Iin01951_intron_3	I1	CAGGCTGAAACCAGCAACTT	TTTCTCGTCTGTTGGTGCAG	10353248	10353511	264
Iin01949_intron_5	I1	TGAATGATGGCAAGAGACCA	TTGGAATTGGTTAAAGATACGGA	10349079	10349436	358
Iin01950_intron_2	I1	TAGCGTCTGTGACATCCGAG	GAAGCTCCTCTCACAGGGTG	10347391	10347781	391
Iin01949_intron_4	I1	CCGCATAACATGAGTGTTCG	CGGAAAACTCCCTGTGGATA	10349509	10349674	166
Iin01944_intron_3	I1	TCTTGTGCACATTGGAGAGC	TGCTCCTTTTAGCCAATGCT	10325949	10326176	228
Iin01944_intron_2	I1	TCTTGTGCACATTGGAGAGC	ACTCCGGTCTCCTTTTGGAT	10325949	10326385	437
Iin01942_intron_9	I1	CCGTTTTTGTTTCATGGAGTG	GCTGCTGTTAAGGAAACCCA	10316366	10316559	194
Iin01942_intron_7	I1	ATCCATAGTGTGCCCCTCAG	TGGAGGGTGCCTTTTTAGTG	10316728	10316921	194
Iin01942_intron_8	I1	TGGGTTTCCTTAACAGCAGC	CTGAGGGGCACACTATGGAT	10316540	10316747	208
Iin01936_intron_1	I1	AACACATCGTCCCCAACAAG	CGGTATCAGCAATCCGATCT	10295254	10295440	187
Iin01935_intron_2	I1	TCCGAAAGGTTTCATCCAAG	CAAACACCTGGCACATCAAC	10279942	10280495	554
Iin01937_intron_2	I1	AACACCCTCTAACGTGGTCG	TCCTTTTGATGCAAAAACGTAA	10301268	10301519	252
Iin01933_intron_1	I1	CCATACCAACTCCAACGCTT	CCTAATAAAGAACAGCAACAGGG	10276256	10276650	395
Iin01924_intron_1	I1	CTCCTCTTCACCGCCATTAG	GCTATGGGAAACGAGATGGA	10253336	10253962	627
Iin01922_intron_25	I1	TTCTTTTCCGCTTCTGCATT	TTGGGGTCTGGCTGATTTAG	10243225	10243436	212
Iin01922_intron_27	I1	CAAGAGTCGAAGTGCTGCAA	GAAGTTTGGTGGCCTATGGA	10242666	10243048	383
Iin01922_intron_29	I1	TGAAGAGAATGTGCCTTACCC	CATAGACACGGGTGGAAAGC	10242343	10242547	205
Iin01922_intron_22	I1	CAAGCTCACAGATCGCATGT	GACAAGGAACAGGAATGCGT	10244448	10244717	270
Iin01922_intron_19	I1	TACTGGTGGACTTTCCCGAG	TGTTGACAAAGCCCATTTGA	10245274	10245536	263
Iin01922_intron_17	I1	CCTTGAACGGCAAGTAGCTC	AACTCCTTTGCAGGAAGCTG	10245715	10245938	224
Iin01922_intron_10	I1	CATCTCAGGAGCATCAGCAC	GGAGCAAAGGCAAAGGTGTA	10247206	10247495	290
Iin01922_intron_14	I1	CGCAGATCCTCTCCAGTAACA	GCAAAAGCAGGTGGTACGAT	10246377	10246553	177
Iin01922_intron_9	I1	AAGCAAAACAAATCCAACCG	GAAAATACTGGAGCAAAGGCA	10247273	10247504	232
Iin01922_intron_12	I1	CGAATCGTACCACCTGCTTT	AATTTGGGCATTCAATCCTG	10246531	10246804	274
Iin01922_intron_2	I1	TCATCCAACCCAGAAAAAGC	TGAAGCGCCTTACAGTGATG	10249386	10249542	157
Iin01919_intron_3	I1	AGCGACATTGCCTCTCTTGT	TGCTGGGATTCCCTATTCAG	10228056	10228370	315
Iin01918_intron_8	I1	ACTTTCAGCGCTTAGCCAAA	CCTTCCAACAGGCAGAAAAT	10225020	10225237	218
Iin01919_intron_1	I1	CGCTACTCCCACAACACAAA	GTGACTTTCATGGCTCCGTC	10228641	10228831	191
Iin01918_intron_2	I1	GCCATTGAAGAGAACATTGGA	ACGTTCCAGTCTCGTGCTTT	10223849	10224255	407
Iin01916_intron_9	I1	TTGTATGGTTGCTGCCATGT	GCATTCTGCCCAAACAAGAT	10216605	10216864	260
Iin01914_intron_1	I1	CAACAACAGCTTCCTCGTCA	TCAGACTTGCGATTTTGTGC	10211297	10211688	392
Iin01912_intron_1	I1	GTCGTCTACGATCTCTCCGC	TTTTACCGAGATCGAAACCG	10205422	10205751	330
Iin01912_intron_2	I1	CGGTTTCGATCTCGGTAAAA	GAGCTTCACTAGCCCAATGC	10205732	10206141	410
Iin01910_intron_3	I1	ATTTGGAACTTGGCCTGTTG	TCATCAGCCACAATCTGCTC	10201217	10201594	378
Iin01908_intron_3	I1	CAGTGAAACAGCCTCGTCAA	TCCAATGGGAAGACGAGAAC	10196434	10196744	311
Iin01907_intron_4	I1	TATGCACTTTGCATTCTCCG	AAGGTGGGAAGGGTACCAAG	10193392	10193602	211
Iin01907_intron_1	I1	AGTTATCGTCCTTGCCGGAT	AAGTCCGCTCAATCCAAAAA	10193920	10194052	133
Iin01907_intron_7	I1	TTTCTGGACAGACATTGGCA	AGTATGGTGTCTCTGAAGGCG	10192902	10193033	132
Iin01905_intron_3	I1	CCCAAGAATGTGTTGTGTGC	AGTCATGAGAAGGCCAGGAA	10190680	10190911	232
Iin01907_intron_2	I1	ATAATTGGATCCCCGTGAGG	ATCCGGCAAGGACGATAACT	10193733	10193939	207
Iin01907_intron_3	I1	TCAAGCGGCTGAGAATCTTT	CCTCACGGGGATCCAATTAT	10193542	10193752	211
Iin01907_intron_5	I1	TCTGACAGACTGAGGATTCGTG	GGCATCAAGGTACAAATTGCT	10193160	10193361	202
Iin01906_intron_2	I1	GCTGAAGGTGCGTATGAGGT	TACTTCCACTCGACGTCCCT	10191910	10192128	219
Iin01905_intron_2	I1	TTCCTGGCCTTCTCATGACT	ACTTGGGATCTCACTCGCAT	10190892	10191088	197
Iin01903_intron_3	I1	CAGACAACGGAGGGAACAAT	GAAGAACGCCTTTGGGTGTA	10184337	10184640	304
Iin01903_intron_4	I1	TACACCCAAAGGCGTTCTTC	CTTCAGACGACGAATCTGGC	10184621	10184844	224
Iin01896_intron_14	I1	TTCTCGCTCTCTCAGGTGCT	TTAAGAAAAATGCGGGTTGC	10169603	10169822	220
Iin01896_intron_15	I1	GCAAACCAAAAAGACTGGTTC	AGATCTCATGCGTGTTGCC	10169247	10169506	260
Iin01896_intron_11	I1	GAGGCCAGATTCCAAATTCA	AAGGAAATCTGCGTAATGTGC	10170137	10170368	232
Iin01895_intron_17	I1	CTCTTTGGCGGTAGCATTTC	CTCCCAACATTTTCAGGTGG	10167896	10168056	161
Iin01896_intron_3	I1	AGTCAGACCTTAAACGCACAA	TGGAGGAGTATCCCGATTCA	10171657	10171828	172
Iin01895_intron_15	I1	CGGATTGATTGATGGAAACC	GAACTTGGCCATCCTCCATA	10167416	10167669	254
Iin01895_intron_13	I1	ATGATAGGGGCATTGGATGA	CATGGGAAGCTTGGACAAAT	10166755	10166905	151
Iin01895_intron_6	I1	TGTGGCAAGACCACACAAAT	ATTCCACGCTCATGGATTTC	10164357	10164770	414
Iin01895_intron_4	I1	AATCCCTGCCAATTCCTTCT	CCAAATCCCTTTGCTTGAAA	10163822	10164164	343
Iin01894_intron_1	I1	CCCCTCTGCCTCTTCTTCTT	AGCAGAAGCTGCCTGTAAGC	10161023	10161417	395
Iin01895_intron_3	I1	ATGACAAGAGGCCACTCAGG	AGCTGTAAACTCCTTCGCCA	10163627	10163959	333
Iin02019_intron_2	I1	CATATTGGGCAGCTTGTGAA	ACTGAGGCACGAAAGGAGAA	10803383	10803662	280
Iin02019_intron_3	I1	TTCTCCTTTCGTGCCTCAGT	ATAACTTGTGCCCGCTGTTC	10803643	10803946	304
Iin02021_intron_4	I1	TCCCAATGTTCAAGTGAGGA	TTTGGGTAATCTCCCGTTTG	10814613	10814834	222
Iin02029_intron_5	I1	CTGCACAGTTTTTCGGGAAT	GTGGCCAAAAAGATCAGAGC	10863156	10863360	205
Iin02030_intron_1	I1	GTGAAAGATCAACGTCCGGT	TTTCCGAAGGCTACATCGTC	10901152	10901332	181
Iin02030_intron_2	I1	AGTCGTCGGTCCAATGTGAT	ACCGGACGTTGATCTTTCAC	10900814	10901171	358
Iin02031_intron_3	I1	TCTGTGTTCTGCAGGCTCTC	TTACTAACGAGACGCCCACC	10909681	10910054	374
Iin02031_intron_8	I1	GCCCAAGATTCAGAAACCAA	CTTCTTCTCGACCGAAGCAC	10911637	10911956	320
Iin02033_intron_1	I1	GCTAAACCTTGGCCTGTCCT	CGGAGGCTTACTTTGCTCAC	10923061	10923191	131
Iin02039_intron_1	I1	TCTTGCTAGAGCCAGGTGGT	GAGGAAGGCCGAGGAAATAC	10965118	10965309	192
Iin02037_intron_1	I1	TCCACGAACCATTTTTCTCC	TGTGAGGAATAAACCGGAGG	10952107	10952572	466
Iin02040_intron_2	I1	ACACCACCAGGCCAACTTAC	TGCTTGTGGTTTCAAATTCGT	10969838	10970075	238
Iin02039_intron_2	I1	CAACGCTTTACCTCTCCTGC	AAGACCACCTGGCTCTAGCA	10964911	10965140	230
Iin02040_intron_1	I1	TCTGACGCACAGGACAATTC	TCAGCTCATCTGGTTGTTCG	10970152	10970602	451
Iin02040_intron_6	I1	CGTCACATCACACCGAAGAA	TGTGCGGAAGTGTTGATGTT	10969163	10969370	208
Iin02040_intron_8	I1	CACGCCCTCTGTTATTCGAT	GTTAGTTTTGTACCGCCGGA	10968765	10968896	132
Iin02048_intron_1	I1	TGGGACAATCTTTTATCGGC	TAAGCGGAGCGTTTTTGTCT	11023725	11024213	489
Iin02045_intron_2	I1	TGCTCTGGTCTACATTTGCG	ATCAGGAGAAGGTTCGGGTT	10995996	10996347	352
Iin02049_intron_6	I1	TTGCCGAGAGGAGATAGCAT	GGATCGACCTGACACCAAGT	11026870	11027087	218
Iin02049_intron_7	I1	CTGTCTCCATTCCGAGCTTC	ATGCTATCTCCTCTCGGCAA	11026415	11026889	475
Iin02050_intron_3	I1	CCGATCCATTTCAAGGAGAA	TCCAACCATTGCAAAGAACA	11031045	11031527	483
Iin02050_intron_4	I1	CCGATCCATTTCAAGGAGAA	TCCAACCATTGCAAAGAACA	11031045	11031527	483
Iin02053_intron_3	I1	TGATTCATGTGGGAGGACAA	GCCTGTGAACCTGAATTGCT	11048739	11048950	212
Iin02053_intron_7	I1	GGAAAGAACTCAACGTGAAGG	GTAGCAAGCTTAGCGGCTGT	11049502	11049661	160
Iin02053_intron_8	I1	GAAACGTGAGAGAGAACGGC	TCGATTCTCACAACATCGGA	11049692	11050004	313
Iin02053_intron_6	I1	TCCGTGCTGCAATACTCAAG	CCTTCACGTTGAGTTCTTTCC	11049281	11049522	242
Iin02053_intron_5	I1	TGTCAGTTCTCAGCTTGGGAT	TTGAGTATTGCAGCACGGAG	11049118	11049299	182
Iin02054_intron_5	I1	CGGAATCCGGACAAGTTTTA	TTCTCAACGATTTTCCCCTG	11055352	11055925	574
Iin02055_intron_3	I1	GCCAAGGCCCTGTAAGTCTA	TCTCTTCTTTCGAAGGCTCG	11059259	11059689	431
Iin02055_intron_2	I1	CGAGCCTTCGAAAGAAGAGA	CTCAACATCGACATTGGTGG	11059670	11060256	587
Iin02058_intron_1	I1	TTGCTGAACATGTCTGCCTC	TATGCCGAAATGGGAGAAAG	11162546	11163328	783
Iin02058_intron_2	I1	GACGCACCTTAGCAGTTTCC	AACTTGGTTCGTCCGATGAC	11161389	11161940	552
Iin02058_intron_3	I1	ACTGAGATTCGTGCAGCCTT	TGAAGTAAACTTGCCCGAGG	11161012	11161561	550
Iin02064_intron_3	I1	AAATGCAACTTTTTGGACGG	TATTGCACTTTCGGTGTTGC	11220416	11220900	485
Iin02063_intron_4	I1	AGGTGTGGCCTTTGTTTCAC	CGTGACCCTTGTCCTTGATT	11209601	11210073	473
Iin02064_intron_4	I1	CGCGCAGGAACTAAATCTTC	CCGTCCAAAAAGTTGCATTT	11220185	11220435	251
Iin02066_intron_1	I1	ATCACCTCATGAGCCTTTGG	GACGCCTTCCTTGATACTCG	11228751	11228971	221
Iin02066_intron_4	I1	TCCACATTTTCCATGCTTCA	CTTGCTGTCAATGGAGTGGA	11228111	11228312	202
Iin02072_intron_6	I1	AGTGGAAAGGATGGATGCAG	CAAAACGTGCGACTGAGAAA	11268848	11269134	287
Iin02078_intron_2	I1	ACGCTTGGTCTCGTGTAAGC	TGACGAGAATTTGCCAACTG	11310319	11310727	409
Iin02078_intron_1	I1	CAGTTGGCAAATTCTCGTCA	TCCCCAAGGATGAGTTGAAG	11310708	11310965	258
Iin02080_intron_1	I1	GCGTCCCACCTACGCAGT	CGTGACAGTCCCGTAGGATT	11338936	11339552	617
Iin02079_intron_8	I1	TGCTCATGCTGAAGATGGAC	TCCCCTTTTGCTCTCTCTGA	11336943	11337381	439
Iin02082_intron_1	I1	GCTCGTCATCAAGCTCAACA	GCAGATTTTCCCAGGTAGCA	11351171	11351702	532
Iin02082_intron_14	I1	ACAGCTCCTCTGTACCGCAT	CGGTCCTGGAACACTCTCTC	11355466	11355685	220
Iin02082_intron_9	I1	CCGAGTGTGGTAGCCAGTTT	TCATCTCAATTCCCGATGGT	11354210	11354638	429
Iin02083_intron_4	I1	CGGCCAATAACAATTATGGA	ATCCAAGTTGCCTCCTCCTT	11368752	11368965	214
Iin02083_intron_2	I1	GCCTAAGTGTGCTGATGCAA	GTAGAGTCCACCGCTCGAAG	11368267	11368652	386
Iin02083_intron_5	I1	AAGGAGGAGGCAACTTGGAT	CGGTACGCTTCTGTTCAGGT	11368946	11369198	253
Iin02093_intron_9	I1	GATAACGATGGAGAACCCGA	GCGATTGCTAAAGTCGGAAT	11456543	11456800	258
Iin02095_intron_1	I1	CTCAAAGTGAACACGTCGGA	TCGCTACATTTCCTACTACACGA	11463127	11463335	209
Iin02097_intron_7	I1	GTCAAAGGCAGCCAAATAGG	CCGTGCCAACAATAACATCA	11474405	11474807	403
Iin02106_intron_1	I1	TACTTCCATCGACCACCACA	ACTGTCGGAGATGGAGCAGT	11594616	11595163	548
Iin02106_intron_2	I1	CCTCTGTAACTCAGAGGCCG	TGTGGTGGTCGATGGAAGTA	11594436	11594635	200
Iin02112_intron_6	I1	AAGGCTTTTAACAGCAGCGA	ACGTCCTTTTCACAGGTTGG	11627395	11627775	381
Iin02112_intron_2	I1	CTAAAATGCTCCGAAGCTGG	ATACCAACACCGTGGAAAGC	11628484	11628802	319
Iin02117_intron_1	I1	ATGTTAGGGTTCTTGCCACG	TTTATGGTTTGTGTTGGCGA	11682097	11682881	785
Iin02118_intron_13	I1	GATTCACATCCTCTCCTGGC	GGACTTGGGTCATCTGGTTC	11700925	11701062	138
Iin02119_intron_4	I1	TTGCGAAATTGAAGCTGTTG	ACCCGCAAATTTGTTACCAG	11706919	11707137	219
Iin02119_intron_10	I1	GGTTTTCGAATATGCTCCGA	GTTTAGAGTGCGCGATTGGT	11708596	11708847	252
Iin02119_intron_5	I1	AATTTGCGGGTTTTGTGAAG	TATGAAACCGTGTGCTTTGC	11707127	11707399	273
Iin02119_intron_11	I1	ATGCACGAGCTTAATCCACC	CACTCATCGGTTTTCTCGGT	11708811	11709046	236
Iin02119_intron_6	I1	ACACGGTTTCATATTGCGGT	ACTCGCGACATAATTCTCCC	11707387	11707584	198
Iin02119_intron_7	I1	TCGCGAGTTATCACCCAAGT	GGAGTGATCAATGGAGGCAT	11707577	11707890	314
Iin02119_intron_9	I1	CCGCGATTTTGGAAACTAAA	TCGGAGCATATTCGAAAACC	11708369	11708615	247
Iin02119_intron_8	I1	ATGCCTCCATTGATCACTCC	TTTAGTTTCCAAAATCGCGG	11707871	11708388	518
Iin02119_intron_12	I1	TCATTGCCATTACCACCTGA	AAGATCTCAAGCTCTGCCCA	11709064	11709505	442
Iin02126_intron_5	I1	CAAATCCCTCAGCTAGTCGC	TGCTAATATTCGCGGTGTTG	11786679	11786871	193
Iin02126_intron_4	I1	CCCAGCTTCTTTAGGGTTCC	CGACTAGCTGAGGGATTTGC	11786531	11786697	167
Iin02126_intron_8	I1	TTTGCATTTGGCATTGTTGT	ATAAACCATCCCGAACCCTC	11787165	11787460	296
Iin02130_intron_2	I1	ATCTCCGTTGGTGAGAGTGG	TTGAGAAAACAGGGGTTTGG	11833893	11834119	227
Iin02127_intron_1	I1	ACGCAAGAACGATCCAAACT	GACTTCCCTGGATGGCATTA	11790066	11790379	314
Iin02132_intron_6	I1	TCCACGGAATGAATTGAACA	AACCCTTAGAGCTGGTCATACAA	11839099	11839246	148
Iin02132_intron_5	I1	TTTCTGAGCAATGTCGATGA	AGATGATTCTGGCGATGTCA	11839258	11839400	143
Iin02132_intron_8	I1	CCGGAATTGCTATTGAGTGG	TGGGATTTCTCAAAAGGTCG	11838789	11838975	187
Iin02135_intron_2	I1	ATACCGAGCCAATCACAAGG	AGCTCGAAGTGCTTCCCATA	11850989	11851171	183
Iin02136_intron_5	I1	ATTTGTTGGAAAGCGTCGAG	CACGAGACAAGCTTCCACAA	11858103	11858318	216
Iin02136_intron_4	I1	TCATCGAGGTGGATGATGAA	CTCGACGCTTTCCAACAAAT	11857792	11858122	331
Iin02145_intron_1	I1	TGGAAAGGAATCTGCCAAAC	CCCAACATGCTTTGTACACG	11909331	11909879	549
Iin02143_intron_5	I1	CCCAACCAAGAAAAAGTGGA	GGGAACAACCACGTTAGCAG	11901498	11901984	487
Iin02016_intron_7	I1	CGGCAACTAGCAATAGCTCC	TGCCTGTCTACAAGGCTGTG	10696997	10697248	252
Iin02147_intron_5	I1	GCGCCCATGAGACATAAACT	TCTCCCACCATTTCACACAA	11916582	11917068	487
Iin02318_intron_2	I1	GCAGGAGGGGACGTACATAG	GGACGAGTTTTGCTTCATCG	13620282	13620646	365
Iin02319_intron_1	I1	TCTTCTTTTTCCGGCTACGA	AACGGTCATAGGCCTTGTTG	13632936	13633483	548
Iin02321_intron_2	I1	AATGGTCGTGGTTCGTCATT	AGGGCGTTTAGAAGCTGACA	13645870	13646013	144
Iin02317_intron_1	I1	TGTTGCAGGTCCAAACACAT	GCCTCGAGTCATCAGGAGAT	13619258	13619572	315
Iin02315_intron_6	I1	TGGTCCGACTCAATCTTTCC	GAAACAGTCGCAAACCCATT	13612166	13612706	541
Iin02287_intron_3	I1	GGCCAAACCTTGGACATACA	TTTGGAGGTCACTTGGGAAG	13421522	13421727	206
Iin02279_intron_2	I1	CCGCAAGGAAACTTGACATT	ACACCTTTGACCACGAGACC	13350547	13351122	576
Iin02276_intron_2	I1	CTCCGTGGTCATTGGACTTT	TTGAAGCTTGATGCTCCCTT	13268965	13269502	538
Iin02280_intron_1	I1	CTACAAGCTGGATCCTTCGG	CTCTTGGGTTTCCTCTCACG	13366328	13366872	545
Iin02275_intron_1	I1	AGAGAGATCGATGCAGCCAC	GACAAGATATGCGTCAACCG	13260813	13261004	192
Iin02276_intron_1	I1	GGCACAAGTTCCCATTCACT	AAAGTCCAATGACCACGGAG	13268587	13268984	398
Iin02275_intron_2	I1	CCAAGCACAACAGAGAACGA	GTCACAGGAGGCTATGGGAA	13260659	13260800	142
Iin02272_intron_5	I1	GCGACTCCTGGACGTATGAT	GGCGCGCATATATTTCATCT	13246359	13246703	345
Iin02271_intron_1	I1	AACGGTAGTGAAATCGTGCC	CCTAGACCCATGCCTTCAAA	13236850	13237237	388
Iin02264_intron_1	I1	ACGGGTTCTTGAGACAATGG	CCATGAATTTCAAAGCCACC	13214275	13214519	245
Iin02261_intron_37	I1	TTGCGGCTTATTCGGATATT	TATTGTTCCAGACGCAGACG	13190889	13191165	277
Iin02261_intron_34	I1	CGAGCCATTACAAGCATACG	CCTTCAGTTGGCTGTCTCGT	13190303	13190562	260
Iin02261_intron_31	I1	CAGCAGTAGACATGGGCAGA	TACCACAAGACACACCAGCC	13189546	13189938	393
Iin02261_intron_20	I1	ATGGGCTAATACTTGGCACG	AATTTTCCCAGCTCTACGCA	13186925	13187085	161
Iin02261_intron_13	I1	AAGGCCGAGCTCTATTCATTC	TCATTCGTCTCAGCATCACC	13184956	13185136	181
Iin02261_intron_12	I1	ATCGTATGGACCTCCACCTG	CAGGTACGTGTGCAAGGAAT	13184786	13185006	221
Iin02261_intron_11	I1	GAAGGCGTGAGTACACGACA	CAGGTGGAGGTCCATACGAT	13184366	13184805	440
Iin02261_intron_8	I1	CAAGAACAACTTTCGAAAAATAGG	GCTTTTCGTCATTTCAGTGCT	13183760	13183975	216
Iin02261_intron_6	I1	GGATGCCTATTATGTTGCGG	AACCTCCAGGATCAAGAGGG	13183266	13183440	175
Iin02261_intron_5	I1	AAAGGCAAAAAGCGCAAAG	CCGCAACATAATAGGCATCC	13183141	13183285	145
Iin02260_intron_20	I1	AAAAATGCCACAAACAAGCC	ATAACAACTGGCTTCCACCG	13176164	13176382	219
Iin02261_intron_2	I1	TTTCGTCGACAAGGAAAAGC	TCCAGGTGTTGCTTCACAAG	13182351	13182552	202
Iin02260_intron_15	I1	GCTTCCAACAAGGACTCGAC	AAACAAGCAACTTGGGATGC	13177434	13177682	249
Iin02260_intron_13	I1	CCAGTGCATTGGATCGTAGA	ATTCCCGAGCAAGGAAATCT	13177932	13178220	289
Iin02260_intron_11	I1	TTCTACGGCCTTTTGCAACT	GCAAGGTAATGGTTGCCACT	13178317	13178493	177
Iin02260_intron_7	I1	TTCAGGCTTGCGAACTGAAT	AGCTGCTTGAACGTTCCCTA	13179045	13179207	163
Iin02260_intron_2	I1	CCAACACACTTAGCCATCCA	TGCCTATTGTGGTATGCCTTT	13180110	13180364	255
Iin02259_intron_5	I1	CCAACCAATGAGAAAGGGAC	TCAGAAACTCATTGATGGCA	13173902	13174086	185
Iin02259_intron_8	I1	GATGCTTGGCGAAGAAAGAC	ATGAGCTTGTGTCGAGGTCC	13174462	13174778	317
Iin02259_intron_2	I1	AGTAATCGCCAGGCTTTCAA	AATAAACTGGCTCAGGCCAA	13173144	13173348	205
Iin02259_intron_3	I1	GGCCTGAGCCAGTTTATTCA	TTCTCTTCATCAGCAGCACC	13173331	13173746	416
Iin02238_intron_1	I1	AGATGGTGGTAAAGCCGATG	CTTGGCATCTCCGTTCATCT	12899777	12900168	392
Iin02242_intron_1	I1	CTAAAACGGGGTTGCGTAGA	TCTGATGCCCATATGTCTCG	12924567	12924917	351
Iin02219_intron_6	I1	CCTTACCGGATGGTCTTGAG	GAGCAACCGGAGAGTTTGAG	12700456	12701157	702
Iin02219_intron_7	I1	TCACATCTCTTCCGAGGCTT	CAAATCGAAGGGAAACTCCA	12701373	12702072	700
Iin02219_intron_1	I1	CCAGTGTAGCTCAAATGGCA	TAGAAACAGGGGCCTTGATG	12698190	12698476	287
Iin02219_intron_3	I1	CGAGGCAACCAACTACGTTT	ATCCTGCTCCCCTTCTTGAT	12698947	12699617	671
Iin02219_intron_4	I1	CTCCAATGAGGGGATCAGAA	AACAAGTTCCTTGCCCATTG	12699879	12700135	257
Iin02218_intron_4	I1	TTGTTGTTCCATCAAGCAGC	TGAACTTGAGAGGATGCACG	12666480	12666839	360
Iin02206_intron_4	I1	GTGCAAGTATCAGGCCATCC	TCAAGAAAAACTGGAACCAACC	12474049	12474238	190
Iin02196_intron_8	I1	GGAGCAAAAGAGTTGCCAAG	TTTGGCTTTAACACCGAACC	12352993	12353644	652
Iin02196_intron_4	I1	CTTCCATGATGGGCTTGAGT	TTCAGCCTTTGACAATGCAG	12348573	12348912	340
Iin02196_intron_1	I1	TTGAGGGAGATTTCGGTTTG	TGTCGCTTCACTTTCGACAC	12345611	12346292	682
Iin02194_intron_9	I1	TTATCAACAGAGGTTGGGGC	TCGATCGTCTTTTTGCAGTG	12327852	12328064	213
Iin02194_intron_6	I1	GCCGCGACCAAAATAATCTA	CCCCAAAACAGCTAAGGTCA	12328219	12328483	265
Iin02192_intron_2	I1	TCAGAAGCTCACAGGAAGCA	GAGAGTGATCATCCCGGAAA	12321489	12321767	279
Iin02192_intron_1	I1	ACAAAAAGAAGCCCAGCTCA	TAGTAGAATGCTCGCCGGAT	12321606	12322356	751
Iin02188_intron_3	I1	TCTGCACAATCAAGACAGGAA	CAGAAGGTGGAGAAGCAAGG	12278373	12279051	679
Iin02171_intron_16	I1	CACCTTATAGCCTGCCTTCG	TGTGGTGATGAAGCTCTTGC	12141833	12141990	158
Iin02171_intron_13	I1	ATTTCTTTTGCACTGGCTGG	TGGTGTCTCCAGTGCTATGC	12143147	12143398	252
Iin02171_intron_4	I1	TTATTTGTAGGGTGCTGCCC	GATCAGGTTGAAGGCATGGT	12145327	12145498	172
Iin02169_intron_4	I1	CGAGGACTATGCGAAGGAAG	TTATGGAGGGTGTGATGCAA	12136773	12137193	421
Iin02156_intron_21	I1	TCCAACTTGGGAACTATGGC	CTTTGGTTGTCGAAATGGCT	11958887	11959108	222
Iin02154_intron_8	I1	ATTTATGAGAAACGCCACCG	CAATCTCTTTGCTTGGAGCC	11950059	11950317	259
Iin02152_intron_5	I1	AAGCCAATCGATGGAAATTG	GGACAATGGTTCACGAGCTT	11937512	11937793	282
Iin02151_intron_5	I1	AAAACCAAGATGGGTCCACA	CCAACGATGACGACAGCTAA	11930721	11930964	244
Iin02148_intron_7	I1	GAAGAGAGATTTGGAGCCAGG	CTTCCCCGAAATGGGATATT	11920603	11920993	391
Iin02148_intron_6	I1	AGCCACTACTCGGTCTTTGC	TGGCTCCAAATCTCTCTTCAA	11920404	11920621	218
Iin02148_intron_5	I1	AAGAAAAAGACAGGCAGGCA	TTTTCCACCTTGCAAAGACC	11920181	11920434	254
Iin02323_intron_5	I1	TATTTTACGCTGGGGGACTG	CAGAAGCCTGTCCCATTCAT	13666728	13667519	792
Iin02326_intron_7	I1	CGAAGACGGTGAAACAGACA	CCGAACACCCATTCTAAGGA	13688650	13689072	423
Iin02323_intron_7	I1	AGAAGCAGCGCTTGGTAGAG	TTCTTTTAGGGCTCGTCCTG	13667643	13667899	257
Iin02328_intron_1	I1	TCGAAAATGGGTAATCTCGC	TCTTTACATGGTGAGCTGCG	13703037	13703464	428
Iin02328_intron_4	I1	GAAGGCAACGGATTGGTAAA	CCACGATAATCCACCCACTC	13704094	13704448	355
Iin02328_intron_8	I1	CGCCGACACAGAAACAACTA	TTGTTTGATCGATTGTCCCA	13705093	13705271	179
Iin02330_intron_6	I1	CTCCCCTGTCGATGGACTAA	CTTGTTCCCATTTGCAGGTT	13717100	13717509	410
Iin02330_intron_11	I1	AAAATCCCCTGATCCATTCC	TGTGGAGTTTCTATATCCCGTC	13716148	13716307	160
Iin02335_intron_3	I1	TTAGTTGGGACAGGAATCGG	TAAAACAGATTTGCCTGGGG	13791268	13791482	215
Iin02337_intron_3	I1	CATGTGGGTTTCACAACAGG	GCAGCAACCTTCCAGATAGC	13804638	13804798	161
Iin02337_intron_14	I1	ATGGAACGGCTCAAGTTGTC	GCAAGGAAGTCTCTTTGCGT	13801187	13801483	297
Iin02337_intron_10	I1	AAAGCACCAACACATGTCCA	CTAATGGCTCGCCTTGCTAC	13802301	13802694	394
Iin02337_intron_11	I1	TTCACCCCAAAATCCTTCTG	GGCACACTTCCAGGTGTAGG	13801869	13802430	562
Iin02337_intron_17	I1	CCCCTTTTTCTGTTTGGACA	GAGAGCGCAGATCCCTCTAA	13800192	13800442	251
Iin02339_intron_5	I1	AGCTGATTTCAAGGAGAGCG	TACGGTACAACGGTTTGCTG	13817558	13817854	297
Iin02337_intron_22	I1	GGTATGCTCAAGCTTCCTCC	CAACTCTTCCTCCAAGTCTACGA	13798393	13798587	195
Iin02339_intron_11	I1	TAGTGATGACTCCCTCGGGT	TCTTTGGTTTCGGAATTTGG	13819408	13819621	214
Iin02342_intron_3	I1	AGCAACCATAAACGGAGACG	TTGGAAAAGAAAGCCGTTTG	13827315	13827519	205
Iin02345_intron_3	I1	GCAACGGGAGATTGAGGTTA	GGGCGTGAGATCAGAACATT	13857136	13857356	221
Iin02345_intron_4	I1	AATGTTCTGATCTCACGCCC	TTTGTGAAAATCGACGCAAG	13857337	13857771	435
Iin02346_intron_2	I1	TGACGAAGAATGGGGAGTTC	CCTGAGCTCCGGTTAACACT	13872677	13872841	165
Iin02355_intron_1	I1	GGCATATTCCTGCCAAAAGA	AATCGAAGATGATGCGGTTC	14044611	14044761	151
Iin02368_intron_1	I1	TCGTCATCATCATCTTGGGA	ATCACTTCCTCACCGTGACC	14117170	14117389	220
Iin02368_intron_5	I1	TCGTCAAAGCTAGGCATGTG	TCAAGGTCACATGAAGACGG	14115662	14115947	286
Iin02371_intron_3	I1	CAAAGGACGACCCGATTAGA	GACATATACATCCCTGGGAAACA	14159359	14159690	332
Iin02372_intron_4	I1	GTTGGTTCCTCGAGGTCAGA	CTTGAGGGTTGGGAAATTGA	14162108	14162272	165
Iin02373_intron_4	I1	CTCAGACAGCCCGAGATAGC	TTTTAGGGTGGTGGAACAGC	14164476	14164697	222
Iin02373_intron_6	I1	ATTCGACCGTTAGGCATCAG	ATTTGTTCGCTGATGGGAAG	14164133	14164299	167
Iin02385_intron_4	I1	AATCTGGGACCAGGTCGTAA	ATGTCCTGTTTCGTGAAGCC	14268838	14269130	293
Iin02387_intron_1	I1	TGAAGTTGAGAGGGTCGACAT	TATGGGCCTTGACCTCTACG	14281306	14281803	498
Iin02391_intron_8	I1	TTGTAGCGATCCGACCTTTT	ATGAGATTGGTGTTGGCGTT	14319882	14320039	158
Iin02394_intron_2	I1	GGACCATGCTCCTTCTGGTA	ATGGCCACACTTCCAAATTC	14330963	14331469	507
Iin02392_intron_4	I1	CGGCCTAATGGAACAGCTAC	CATCCAAGGACATGGGATTC	14324839	14325035	197
Iin02394_intron_1	I1	CGTTTCCTCGAACTGTTCCT	ATGGCCACACTTCCAAATTC	14331301	14331469	169
Iin02394_intron_6	I1	TTTCCATCATCCGTAGGAGC	TCAATCACACCGAATCGAAA	14329893	14330242	350
Iin02395_intron_1	I1	TCACCTCGTGTAAGTGCCAG	ACGAAGCTGTTGACCCAAAT	14337736	14338250	515
Iin02395_intron_4	I1	TGCTGATGCTGTTGAAGAGG	TGCCTCAACAGCTGCTTTTAC	14338596	14338798	203
Iin02395_intron_2	I1	ATTTGGGTCAACAGCTTCGT	AGGGGATTCCAAACTTTGCT	14338231	14338462	232
Iin02396_intron_2	I1	ACCGATATAGCCAGCACCAC	ACCCAAAGCAAAGCACAATC	14341290	14341542	253
Iin02404_intron_1	I1	AAAAAGTCCATCCCCAAACC	CTTGTTCCCCACGTCTTGTT	14408380	14409064	685
Iin02422_intron_1	I1	GGGACAAGGATCATGTTCTGA	GCATTGTGAACTGTGATGGG	14559333	14559836	504
Iin02428_intron_1	I1	GAGCTGGTGAAAACTGCTCC	CCTCGCCATCGTTTACACTT	14639961	14640309	349
Iin02439_intron_3	I1	ATGAAGCTGCAAGTGAACCC	GCGATGGGAAACAGATCAAT	14815076	14815234	159
Iin02450_intron_4	I1	CGGTTCTGTCGGGAATGTAT	TAAGAGCATCGAATTTCGGG	14905162	14905423	262
Iin02454_intron_1	I1	TCTTCGCTGAAGTTGCACAT	GAAATGCGATAAACGACGGT	14943815	14944235	421
Iin02454_intron_3	I1	GCATCAACACAGACCGATTC	ATGCTCACTGAAAGCAGCAA	14943375	14943635	261
Iin02454_intron_6	I1	GCCTAGGTTGGCTCTGAACA	ACCAACAACATTGCCTCACA	14942762	14943047	286
Iin02454_intron_9	I1	GGGCTCTTTGGTTCAGTGAG	CCGGTGGAGATTCAAACACT	14942124	14942395	272
Iin02454_intron_11	I1	GTAGAGGCTTTTCACGGCAA	ATTTCGTGACCGATGAGAGG	14941670	14941839	170
Iin02454_intron_8	I1	ATGTCTCTGCATGCTGGCTA	AAGTACACCGCATCCTCCAG	14942286	14942451	166
Iin02457_intron_2	I1	TTCACATTTTTAGCGCATCG	TTCCAAAGAAGCTTGGGATG	14962930	14963307	378
Iin02457_intron_3	I1	GTTTCACCGTCTAAGGCAGC	GTCTGGTTGCGTGAGAATGA	14962894	14963087	194
Iin02457_intron_1	I1	CCCCATGTACTTGCAGGATT	TCCAAAGAACTTGTGGGAGC	14963338	14963536	199
Iin02457_intron_6	I1	TCAAACCGCAAAGGGATAAC	TGTTGCTGGAAATGTTTGGA	14962100	14962309	210
Iin02457_intron_13	I1	TTACCTGCAAGCGGTCTTCT	TGGCGTGAACTAGAAGAAAATG	14960277	14960571	295
Iin02458_intron_1	I1	GCAGCAGTTCACAATCTCCA	GAACGATTTCTTGCGTGACA	14975184	14975847	664
Iin02462_intron_5	I1	TCTTGATGACCGGCCTATTC	TTCCAGAGAGCCAGTACCGT	14994099	14994441	343
Iin02463_intron_3	I1	GACGGGAGGATTAGTAGGGC	TGGCACCAACAACCACTCTA	14996553	14997073	521
Iin02464_intron_3	I1	GTCCTTGATGAAGGCTGCTC	CGACTAGACCGGCTTTTGAG	15025391	15025589	199
Iin02464_intron_13	I1	GTCCGCTGTGTAACCCTGTT	GCCATCGAAGGAAACACAAT	15022032	15022443	412
Iin02464_intron_15	I1	TTCTCCAGGGGAACTTGATG	CGGTGAAATTTCGAGAGGAG	15021013	15021297	285
Iin02464_intron_16	I1	TCTTCTTCCGGTAAACCCAA	AAACTTGGGGTGTGAAGCTG	15020831	15021056	226
Iin02476_intron_1	I1	GCACACCCTTTGAAGGTCAT	CGGGTCACCGGTATAAAAGA	15128618	15128864	247
Iin02323_intron_2	I1	CCTCGGACCTATCATACCGA	CTTTTTCGAAGACTCGGACG	13662751	13663503	753
Iin02476_intron_3	I1	TCGCTCAGTCACAATCTTGC	CAGGTGAGAATCGGGCTTAG	15127906	15128217	312
Iin02477_intron_1	I1	GAGAACGATTTTGCCTTTCG	GGTGAGATGAAGGCTGGATT	15130100	15130357	258
Iin02605_intron_2	I1	TACCAATGTGATCCCAAAGC	ACCTATTGAGCCCCTTCCAT	16781311	16781833	523
Iin02604_intron_10	I1	GACAGTGGTGATGGTGTTGC	CAGTTTCTTGCGGTGTCTCA	16769706	16770166	461
Iin02604_intron_11	I1	CCAGCTTTAACCGCTGCTAC	CTGCTGCTGTAGGTGTTTCG	16770349	16770717	369
Iin02604_intron_8	I1	TCTGCAACAAACGACTCAGG	GTGCGTTCTTCTCTATCCGC	16767433	16768124	692
Iin02604_intron_12	I1	AAACACCTACAGCAGCAGCC	TGAAGGGAGACAGCAATGAA	16770700	16770956	257
Iin02604_intron_3	I1	CGAAATGGCATTGTCTGTTG	TGCTCTTTTTCCTCGTAGATCA	16766384	16766508	125
Iin02604_intron_2	I1	GCAGCTTGGTTCACTAAGGG	ATGCCATTTCGGAGTTGTTC	16766150	16766394	245
Iin02602_intron_1	I1	TAGGGACGAGAGCATATCCG	ATTTCGATCAGATGGCGAAG	16718134	16718673	540
Iin02596_intron_6	I1	TTGTGCTAAAAGCGTTGGTG	TGTTGAAGAGCAATGTCCCC	16662407	16662588	182
Iin02584_intron_3	I1	GATGAAGAGAGCAACCTCGG	TTTGTCATGACGTAGGGTCG	16475979	16476197	219
Iin02580_intron_4	I1	TTTATCGGCTTTGATTTGGC	GTTCGCAACCGTGGATAGAG	16411703	16412073	371
Iin02579_intron_1	I1	CCCAACCTAACTTTGGGGAT	GCCATTTGCAACGTATCCTT	16410841	16411308	468
Iin02582_intron_1	I1	CTCCTACCTCACCGACCAAA	TGCCAATTGCCCTATGTGTA	16424400	16425167	768
Iin02573_intron_1	I1	TGGGAAGATGTCTGAGGAGG	GTTGCCCAGTTTGCGTTTAT	16372951	16373509	559
Iin02578_intron_1	I1	TCCTCGAATCTTCCATCACC	ATATGTTCTGGATTTGGCGG	16409402	16409800	399
Iin02576_intron_1	I1	GATTCCACGAGGAAGATCCA	GCAGGATCTGGAGCAAGGTA	16405822	16405972	151
Iin02562_intron_2	I1	ATAGGCACCGACGATGTTTC	CCCTGCAGCTAAAGAGTTGG	16087833	16088088	256
Iin02553_intron_11	I1	GAACATCGGTTGGTGGAAGT	GGACTGAAGCTGATCAAGGC	16001926	16002122	197
Iin02553_intron_4	I1	GCTTCCCAGCAAGGATGTAG	GTTGGCCATAGCGAAAAGAA	16003366	16003712	347
Iin02553_intron_7	I1	GCCGAGGTTAAAACACCGTA	GAGAGCCATACCGCACTAGC	16002660	16002956	297
Iin02553_intron_5	I1	GCTGTTGGAAACTGGATGGT	CTACATCCTTGCTGGGAAGC	16003197	16003385	189
Iin02553_intron_2	I1	AGCGTTTGCGAGAGTCAAGT	CTAGGCAGATGTGTAGCGGC	16003842	16004267	426
Iin02552_intron_10	I1	ACGCGACTTCTGGAAAAAGA	TCTCCGTCCACAGTTGATGA	15985925	15986431	507
Iin02546_intron_11	I1	TCTTCAGGTTTATGGCTGTATCC	CAGGATATCTCCAATGGGCA	15859129	15859277	149
Iin02546_intron_4	I1	CAAACCGGGTAGGTTCTTCA	AGTATGATGGCGTTGTCGGT	15860756	15860990	235
Iin02546_intron_3	I1	AGCAGGAAGATTTGGCTCTG	TGACACTTGCTGGACTTTCTG	15861034	15861218	185
Iin02542_intron_1	I1	GCACACACGGTTTGAAGCTA	ATGTACGTTGGGCAAAGCTC	15794779	15795103	325
Iin02535_intron_3	I1	CTTCATCTGCTCATGTGGGA	CTTTGATCTGCTTCCGCATT	15729631	15729943	313
Iin02535_intron_1	I1	AGTCGGAGGTCGAAAGGATT	TCTCTTTTACTTCGGCAGGC	15729039	15729386	348
Iin02534_intron_1	I1	TTTCTGCAGATCTTTCTCCTCC	GATTGATCTCCAGATGGCGT	15719964	15720167	204
Iin02531_intron_19	I1	TGAAAGCATCTGCAACAAGC	GAGTCTACGATTTCACCGGC	15688660	15688800	141
Iin02531_intron_16	I1	TCAGATTCCGTCAAAGGACC	CCCTATGCGAAACTTGGATG	15688038	15688325	288
Iin02531_intron_20	I1	GCCGGTGAAATCGTAGACTC	GGCTCATCACTTCCTCTGCT	15688781	15688946	166
Iin02531_intron_7	I1	GTCCTAGCCATTTGGGGAAT	ATCTGTGCCCCTTCTCTCAG	15685920	15686099	180
Iin02531_intron_14	I1	CAGTTAAGACTGGGGTTCCG	TTGCTTCCGAGTATCAGGCT	15687577	15687884	308
Iin02531_intron_9	I1	CTCCAAGGAAGCAGATGGAC	ATACTGGCGGCAGCTCTCT	15686337	15686546	210
Iin02531_intron_5	I1	GGGGGATTTCTATTTTCCCA	AGGCCTCCCAGAAACAGTCT	15685351	15685728	378
Iin02531_intron_4	I1	AGCTGGACCTTTCCATTCCT	GCATGCTACCAAGAGCACAA	15684824	15685332	509
Iin02531_intron_2	I1	CCTTCAGGTGGGATTCAGTC	ACGGCTCTGTGTCTCCTGTT	15684253	15684464	212
Iin02531_intron_3	I1	AACAGGAGACACAGAGCCGT	CGGGAAGCTCTTGCAGTATC	15684445	15684745	301
Iin02530_intron_4	I1	TTCCTGCTATAGCTGCAGGG	CACGAGCTCCTCTCTCCATC	15669491	15669778	288
Iin02528_intron_4	I1	ACTCAGGGGAAAATGGCTTT	ACCCTTCCATTACCAGACCC	15649635	15649915	281
Iin02526_intron_7	I1	TTTACCCATGGAGCAGGAAG	CCAAGGGACAGAGAAAACGA	15630810	15631041	232
Iin02526_intron_5	I1	TGCTGGATCGTGAATCCATA	GAAGTATCGTGTTGCGGGTT	15631263	15631468	206
Iin02526_intron_4	I1	AACCCGCAACACGATACTTC	TTCATCGAGCCTCTTCCTGT	15631449	15631720	272
Iin02525_intron_4	I1	GCCAAAGTTTTTGAGCAAGG	TTGCGTTGCAGATTGTATGG	15623899	15624132	234
Iin02525_intron_3	I1	GTTTATTCGCCTCTTGCTCG	CTGGGAGCTATGGAGCTTTG	15624153	15624449	297
Iin02524_intron_2	I1	ATTTGCGGTTGTTGATGACA	GCATCGTTACCCCAGAAGAA	15606661	15607038	378
Iin02515_intron_1	I1	CGAATATAAATCCGGCGAGA	TTTCGAAGCTTGATTTGCCT	15491360	15491633	274
Iin02509_intron_7	I1	CCAAACTCGTTCGACTGCTT	CTTGCTGTTGCTTCTGGTCA	15402648	15403100	453
Iin02509_intron_4	I1	AGCGGACATCCTGGTCTAAA	TAAAAGTTTTGAGCGGCCAT	15403281	15403587	307
Iin02508_intron_2	I1	TGACCGAGAATACACGGAAAG	CTACACCGCTCTCTGCCAC	15399055	15399278	224
Iin02507_intron_1	I1	TTTCCACCATTGAAGGAACC	AAAAGCTGTGACCTCGGCTA	15367422	15367921	500
Iin02506_intron_4	I1	GTTCTGGAGCAAGAGGCAAG	GGGAAGGAGTCCGTATTGGT	15364748	15365331	584
Iin02506_intron_7	I1	ATGACTTCCGTCGAGAATGC	AGCGGGATTAGGTCTTCGTT	15365791	15365991	201
Iin02506_intron_8	I1	AACGAAGACCTAATCCCGCT	GGGTAACCTCTTCCTCGTCC	15365972	15366144	173
Iin02505_intron_1	I1	GCAGATAACGCGGCTCTAAC	AGCGTTCCTCTTCTGGTGAA	15353174	15353413	240
Iin02505_intron_8	I1	CATCGCTATTGAAAAGGGGA	CTCCAGGAGAGGTTTTGCTG	15356305	15356589	285
Iin02505_intron_9	I1	TTCTGGGGATGCTGAGAAAG	AATCTGCCTTGGTGACGAAT	15356511	15356719	209
Iin02503_intron_3	I1	ACCCGTTGCAGAAGAAGCTA	AAAAGAAGGCGCGTGAAGTA	15345333	15346048	716
Iin02503_intron_2	I1	TGAATCAATGCAAGAACATGAA	GAAGGCCGATGTAGCTGAAG	15345968	15346203	236
Iin02498_intron_2	I1	TGGGGAATCTGTGAGAGAGC	CCACAGCTGCAACCAGAATA	15312182	15312474	293
Iin02496_intron_2	I1	CATAGGCAAAACTCTGGGGA	ACACTCCCTACAAACGCCAC	15297847	15298083	237
Iin02495_intron_1	I1	CTTGCTAGGTTGCTTCGGTC	TTGCGAAATTTCAGGGACTT	15292267	15292637	371
Iin02490_intron_9	I1	GGATAAGTCATCCGAGCCAA	AAAAACTGCATTTCGTTGGG	15252952	15253448	497
Iin02492_intron_3	I1	TGTAGAGCAGTCCGGGTTCT	CCATGGACAGCATTGATGAG	15264428	15264606	179
Iin02490_intron_11	I1	AAGCATCCAAGCTTTCTGGA	CTCTCTGAGCAAATCGGTCC	15253673	15254024	352
Iin02490_intron_8	I1	GATGGCGACCATGATTTTCT	CCTCCTCAGCGAGAATGAAG	15252664	15252953	290
Iin02490_intron_6	I1	GAGCTACTGGCAGCTCATCC	GTTGCATCGCAGCAATAAGA	15251737	15252266	530
Iin02490_intron_5	I1	AGCCAGGCTGCAAATACCTA	GAAATTCCAAGCCAGGATGA	15251561	15251770	210
Iin02490_intron_2	I1	AACCAAAACGCCAACTCATC	CCATCCATACGAAGTCCGTC	15250345	15250828	484
Iin02489_intron_10	I1	GACTTTTCCGCGACTTGTTC	CTGGAACCGATTTGAGGATG	15247344	15247531	188
Iin02488_intron_3	I1	GATGAACTTTGACCGTGGCT	TACCGCATAGAGTTGGACCC	15234096	15234274	179
Iin02488_intron_4	I1	TGAACAAGGAATACACATCTTCCA	CCAGCACTTACCAGTTCCTG	15233900	15234084	185
Iin02605_intron_12	I1	AAGGCAAAGCTCCCACACTA	CGTCAGGACCACAGGCTTAT	16778840	16779001	162
Iin02606_intron_4	I1	AAACGCTCGCTAGGATTCAA	TTCTTGGCATGCTCATTCAC	16786900	16787115	216
Iin02624_intron_7	I1	TAAGTAAACCGTGGGGGATG	GCTTGCAGACAAATCCACAA	17186618	17186982	365
Iin02634_intron_1	I1	ATTCGCCAATGTTCACATCA	TTACACTGCGATGAAGCGAC	17283148	17283532	385
Iin02635_intron_10	I1	GCAATGATGTTGAACGATGC	CTGCTTTGACAACCGAATGA	17303364	17303537	174
Iin02637_intron_1	I1	GCTTTTGAGGCAAGAGAACG	TTTGAGGCGATTCACCATCT	17329977	17330238	262
Iin02638_intron_6	I1	CAAGGCAGTAAGCGCCTCTA	GGAATTCGGAAATGGTCAGA	17382610	17382828	219
Iin02638_intron_8	I1	CGATCTCTGAGAAATTGGGC	TCACCGGTTTCCCAAAATAA	17381844	17382258	415
Iin02648_intron_7	I1	AGCGAGGGAACTAGTGCTGA	TCATTTGGCAAAGGGATTTC	17685271	17685692	422
Iin02649_intron_1	I1	TGCTGTTGCATTCCTCGTAG	GATCCCGATATGCCTCTTGA	17687262	17687623	362
Iin02650_intron_3	I1	ATTACCCCATGGAAGCTCCT	GGTGCTGGTGGAACAAAAAT	17688948	17689256	309
Iin02654_intron_1	I1	CGATCTTCTCCAAGCGAAAC	GGGTGAGTGTAAAAAGGGCA	17699344	17699579	236
Iin02654_intron_7	I1	TCAGCGTTCTCGTGTTCTTG	CTTCTGCAGGATGGGGTAAA	17700942	17701103	162
Iin02654_intron_11	I1	CTCTACTGGGGATTGACCCA	CCTGATCGATGGAACCTTTC	17701633	17701809	177
Iin02654_intron_13	I1	CAACAATGGGATCAACAGGT	CAAGCCTTTCTTTGCCATTC	17701941	17702106	166
Iin02656_intron_7	I1	AAGAACTGTCCCTTCGCTCA	AGAAAATGCCCAACAACCTG	17707820	17708596	777
Iin02660_intron_2	I1	TGCGTAGGGATCCAAATCAT	CATACCAGCAGCTCCATCAA	17869541	17869786	246
Iin02665_intron_2	I1	GTTCGGGAACAACGGTAGAA	GCCAGAGCTGCACATGACTA	17932580	17932940	361
Iin02664_intron_2	I1	CTCAGCTGTTTACTGGATCGG	AGCTTGAAGCGGAAGTTGAA	17926453	17926852	400
Iin02663_intron_6	I1	TCTAGCAAGGTCCAGGCAGT	TTCCGGAAGAAGAAGAAGCA	17924995	17925422	428
Iin02664_intron_1	I1	GGATCGGTTAATCATCCCCT	CAAGATCAAGGGCTCGAAAG	17926467	17926974	508
Iin02667_intron_2	I1	CCATCTCTTTTGCTTGCGA	TCACTGCAGCAATCATAACTTTC	17976314	17976447	134
Iin02665_intron_4	I1	CAGTGATGAGTGGATCGTCG	GCAGGGATTTTTCTGAGTGG	17933349	17933498	150
Iin02668_intron_1	I1	CGATCCGGTGATGCTATCTT	GCACAATTGCACCATACGTC	18001087	18001311	225
Iin02670_intron_1	I1	TCGCCTCGTTAGCTACACCT	ATCGATGGAATCGAAGATGC	18020960	18021520	561
Iin02686_intron_1	I1	AGCGTCGATGCTTTTCTCAT	AAAATTCGGTGAGCTGTTGG	18339674	18340251	578
Iin02689_intron_1	I1	ATCCAACGTAAGCAAGGACG	CCACAGCCTCATTTCTCGAT	18405060	18405287	228
Iin02689_intron_3	I1	TTAGCTGCATTAACACGCCA	CGCTCTTGGGTCCTAAACAC	18402805	18403009	205
Iin02690_intron_3	I1	GGCAAAGACGGTACGAAGAG	TCTCCTTTGCGTAATCCCAC	18447618	18447907	290
Iin02695_intron_4	I1	AGGGATCCTCTGCATGATTG	GCTGATGCTATCGTGTCGAA	18507949	18508509	561
Iin02701_intron_3	I1	ACAATGCTGAGGTCAACGTG	CTTGCTCCGTTCTTCTTTGG	18699717	18699990	274
Iin02702_intron_1	I1	GGCTTAACACCCTGCACAAT	GTCAGTTGGGCTGAAACCAT	18702655	18703040	386
Iin02701_intron_10	I1	TTGGGGACAACCAAACATCT	GTGAAGAATGCAGCAGACCA	18701065	18701272	208
Iin02701_intron_5	I1	TTCTAATGGTCGCAAACGTG	TCTTTCTTGCCCCAGTCAAC	18700135	18700307	173
Iin02701_intron_9	I1	CGGACACCAATGACTTTCAC	AGATGTTTGGTTGTCCCCAA	18700954	18701084	131
Iin02702_intron_2	I1	ACCACGTCTGGCTTAACACC	TTTGCCGTGTTGCAGTACAT	18702646	18702776	131
Iin02703_intron_4	I1	ATGGCTGTATGGGTGATGGT	TGTCGACACCAACGTACCTG	18725398	18725600	203
Iin02725_intron_3	I1	CCATCGGAATAAGCCAGAGA	CCAAACTCGAAGAACTTGAACA	19594883	19595070	188
Iin02741_intron_3	I1	TAGTTCAGTTCTGCGCCCTT	AGATGACGTGATTCACACGG	19909940	19910095	156
Iin02741_intron_11	I1	TCATCTGAAGCATCAGCGTC	TTCTGGTGGAGTTGTTGGTG	19908338	19908575	238
Iin02746_intron_2	I1	CAGCTTATCAAGGTCGCTGA	TTGACTGATTTGCTTCGTCG	20076400	20076714	315
Iin02749_intron_2	I1	AACAGCAGCCCATCAAACTC	CAACAGATGCGAGTCCATGA	20120933	20121172	240
Iin02749_intron_1	I1	TCACTCATCAAATCACGCAA	AAGTATGGCGTCATCAACGG	20121176	20121375	200
Iin02749_intron_9	I1	CCGCAAGATTAGTGCTGACA	GGGAATGGATTACAACTGCG	20119254	20119511	258
Iin02753_intron_1	I1	TTTGGCCGTAGTTTATTCCG	GCCATGGGAGCTTCTGTTTA	20169185	20169371	187
Iin02752_intron_2	I1	AATTTCAGGCCGAAAACCTT	CCTGGTAACCCAAAAATTATCC	20152194	20152416	223
Iin02752_intron_3	I1	GGGATAATTTTTGGGTTACCA	AGACCACAGCCTTCCTCTCA	20152394	20152823	430
Iin02763_intron_5	I1	GGGTCGTAATCCAGGCAATA	ACCTCCATAAGGTGCAGCAG	20371760	20372046	287
Iin02764_intron_2	I1	AAGCTCATTGCTCTGCAACA	GGAGGGAGAAATGGAGGAAG	20387536	20387753	218
Iin02764_intron_7	I1	TGAAGAAACTTAACCAGCAGGA	GGCTCTCTGGTATCCCATGT	20392628	20392802	175
Iin02765_intron_1	I1	GCTGCCTTTTTCATTTCTGC	CAAAAACTTCGCATGCTTCA	20395354	20395760	407
Iin02770_intron_1	I1	GCAAGATTGTCTCCTTTGGG	GATATTCGTGAGTGGCGGAT	20459975	20460118	144
Iin02775_intron_2	I1	TTCCTTGATGACCTTACGGG	GTGAGTGACAGCGGCAGATA	20516469	20516691	223
Iin02780_intron_2	I1	AGCGACGCCTAAATCAGTTT	TGACGATCCTTTATCAGTGCAT	20765467	20765844	378
Iin02780_intron_1	I1	TACCTCATACGCCGGAAAAC	TCCTTGACATTCATCAGCTCC	20765031	20765508	478
Iin02780_intron_3	I1	TGCACTGATAAAGGATCGTCA	CACAGATGATGAGTTTGGCG	20765824	20766074	251
Iin02776_intron_3	I1	CTTTCCGAGAAGAAGCATGG	TTTCCATTATCTTCGGTGGG	20524522	20524904	383
Iin02605_intron_8	I1	TCATTGCGCAAGTTGAGAAC	ATGAGAAAGAGCTTCTGACTGAG	16779906	16780205	300
Iin02605_intron_10	I1	TTAATTGGCATCTCCTTGGC	GCCATTTCACCGTTCATCTT	16779653	16779905	253
Iin02954_intron_5	I1	ATGGGCTCACTGTGGAAGAG	ACGTAAGCTTTCGCCAACTG	25986174	25986519	346
Iin02938_intron_2	I1	CTCGCTGAGAAAGGGATACG	CTTAAGCATTCACAACAGCTCC	25512485	25512805	321
Iin02937_intron_1	I1	CAAAAGGCGGAACTCTTTGA	TTTGCCTTTGCTCTCGTTTT	25502356	25502987	632
Iin02926_intron_1	I1	GACCAGGTGGGCAAAGATTA	CTCTTCCGTGTATCGCTTCC	25362945	25363201	257
Iin02911_intron_7	I1	TTTTGATTCGAAGTTAGTGCCA	GAACTTGCAACATGGTGGTG	24803336	24803706	371
Iin02904_intron_1	I1	AAATCTCCAGTGGATCGTCG	GCTTCTGGAGACTGAGTCGAT	24708959	24709241	283
Iin02900_intron_2	I1	ACGGTCATGTTCTTGCTTCC	GGGAGTACAGTGCTTCCGAT	24620541	24620761	221
Iin02894_intron_2	I1	GCATACCTTTGCCTGAGAGC	GAGCTCGCCTTGAGCTTAGA	24410792	24411416	625
Iin02894_intron_1	I1	AACTTGAGCGCAATGCTTTT	GAATTGGCTCTCAGGCAAAG	24410594	24410817	224
Iin02884_intron_5	I1	CCCAAAGTATCCTCCAAGCA	TCTCTGTGCCGATTCTTCCT	24256629	24256933	305
Iin02884_intron_2	I1	TGGAAGGTTTGGTTACCTCG	ATACAACCGGCACTCCAAAG	24255682	24256140	459
Iin02884_intron_4	I1	TATTGAACCAGAAGACCGCC	TGCTTGGAGGATACTTTGGG	24256442	24256648	207
Iin02884_intron_3	I1	CTTTGGAGTGCCGGTTGTAT	GGCGGTCTTCTGGTTCAATA	24256121	24256461	341
Iin02880_intron_1	I1	GCCACGAGCATACGAAATCT	TTTCCAAAGTCACTCGACAAG	24170443	24170729	287
Iin02880_intron_4	I1	GAAATCCCTTGGTGAAAGCA	TTGATGATGAGGCTCACTGC	24169581	24169880	300
Iin02877_intron_3	I1	CATGCTCTTGCCTCAGAACA	TCATGTCTGGTCCCTGCATA	24092406	24092795	390
Iin02866_intron_4	I1	TGAAGAACGGGGTAAATTCG	TCGGTATCGACCCAAGTTTC	23706140	23706544	405
Iin02866_intron_5	I1	CTTGGGTCGATACCGAGAAA	ACAAAGGCCTCAAAAGTGGA	23706529	23706744	216
Iin02864_intron_3	I1	TCAAACGCAACAAATCCAGA	CGCCAGTAGATGTGCAGAAA	23675330	23675677	348
Iin02864_intron_1	I1	TGTCTTCATCTTTCAATTGTGG	CGTTTCTGAGAGGGAAGACG	23676053	23676206	154
Iin02864_intron_2	I1	TCAAACGCAACAAATCCAGA	CGCCAGTAGATGTGCAGAAA	23675330	23675677	348
Iin02861_intron_21	I1	AAGACAATAGCAACCGACGC	TAAACCCGACATTCCAGCTC	23617594	23618087	494
Iin02865_intron_2	I1	ATCCCAAACAACAGGGTTCA	TTGATATCCATGCCGTCTCA	23676688	23676864	177
Iin02861_intron_12	I1	GCTAGGAGAGCCAGGCTACA	CAGCACAAACCTTCGACGTA	23615487	23615909	423
Iin02861_intron_13	I1	TACGTCGAAGGTTTGTGCTG	TGGGGCATAATGGTATGGAT	23615890	23616133	244
Iin02861_intron_10	I1	TTTCATTCAAGCTGTCGCTG	ACCTCCGATGGGTCTCTTCT	23615055	23615332	278
Iin02861_intron_3	I1	GATTCAGAGCTGCCAAGGAC	ACGGTGTCCCAGGAGTAATG	23613326	23613550	225
Iin02861_intron_4	I1	CATTACTCCTGGGACACCGT	GACAATGCCGTGTATTTGGA	23613531	23613844	314
Iin02861_intron_6	I1	CCACACATGAAGTTCACTTTTCA	TACCTGATTTTCCAGGGCAG	23613975	23614176	202
Iin02858_intron_10	I1	AAAACAGCCCCCAGTCTCTT	GTTTGAAACGCGTGATCCTT	23528021	23528352	332
Iin02858_intron_3	I1	TGGAACCTTGCAGATCTCAGT	CACCACCAAATGACCAAAAA	23530611	23530808	198
Iin02857_intron_2	I1	TCAACGACTATGAGTGGCGA	TTAACGCCCGATATGGAATC	23480724	23481257	534
Iin02858_intron_9	I1	CAACTCGTTCCGTGTCAAGA	AACCGAAGGAAAGATGGGTT	23528550	23528771	222
Iin02855_intron_1	I1	TGTTGTTACGCAGTGGAGTTG	CTGCTGCGGTTCTCTCTTCT	23400334	23400574	241
Iin02853_intron_1	I1	CGTTGCAGACCCAATATCCT	CCACAAATTGGAGGAGGCT	23344132	23344321	190
Iin02851_intron_3	I1	GCTCGGACTTTTCAGTGACC	GAAGAAAAGATCTGCACCGC	23259413	23259537	125
Iin02853_intron_2	I1	CCTCCAATTTGTGGATCTGG	TCTTGGAGCTTTTCCCTTCA	23344308	23344724	417
Iin02849_intron_2	I1	GCATGTTCAGTTCAGGCTCA	GAAGTGGAACGGGAAAAACA	23250374	23250608	235
Iin02849_intron_1	I1	TGTTTTTCCCGTTCCACTTC	AAACCTAGCGTTGGTGTTGG	23250589	23250917	329
Iin02845_intron_3	I1	TGACGATAATGCTTCCACCA	CAGCTGAAAAGGGCAAAAAG	23049314	23050041	728
Iin02845_intron_2	I1	TTTTGCCCTTTTCAGCTGTT	TCCATCACGACGAGATTTCA	23050024	23050425	402
Iin02840_intron_5	I1	GGGTGATACGCAGTGGAGAT	GTGGTAGCCGAAAGGTTTGA	22920257	22920754	498
Iin02840_intron_7	I1	TGATGTCACGTCCAGTGGTT	TCAAGGACTTTGAGCCTCGT	22920992	22921444	453
Iin02840_intron_4	I1	TTTGGTCCATCTAACCGGAG	TCACTTCGCAAAGGGTCTCT	22920078	22920244	167
Iin02840_intron_1	I1	TGCCCCGAGAAGAAACTAGA	ACGAAAACCACCACAAGGAG	22919216	22919453	238
Iin02838_intron_23	I1	CTCGTCCCACTGGAACAACT	GTACTCCTGCATCGGGATTG	22737556	22737742	187
Iin02838_intron_13	I1	GAAGTTTCAGCAGCTCGTCC	ACTCAGCTTCGCCTATCCAA	22740174	22740560	387
Iin02838_intron_12	I1	TTGGATAGGCGAAGCTGAGT	GCTTGTGTTCCCACAAAGGT	22740541	22740909	369
Iin02838_intron_11	I1	ACCTTTGTGGGAACACAAGC	ACCTTGGTTGCTGTAGCTGG	22740890	22741214	325
Iin02838_intron_8	I1	ATTTCGCAGGTCTCCAAATG	TGGTCGCTTCCTAAAACCAG	22741996	22742246	251
Iin02838_intron_4	I1	TGAGGACATATCCAATGGCA	TTCATTCTCCAACACACACAA	22743040	22743586	547
Iin02838_intron_2	I1	CATCTTGTCTCTCCGCAACA	GACTCAATCCGGGATCAGAA	22744163	22744443	281
Iin02838_intron_1	I1	TTCTGATCCCGGATTGAGTC	CATTTTCACCGGCGTTAAGT	22744424	22744980	557
Iin02836_intron_16	I1	AGGTGGCATAGCGAGGTTTA	GGATTTTGTCGTCCTCCAGA	22652028	22652274	247
Iin02836_intron_12	I1	GTGCTGTTGGCAGTGAAGAA	TAGTTCAATCGGCATAGGGC	22650879	22651154	276
Iin02836_intron_14	I1	TGCTGAGGACTTTGTGATCG	CCCATCTTTTCATATTGGCG	22651623	22651873	251
Iin02836_intron_4	I1	CTGGGCTGAGCTTCATATCC	CCTGATGCTTCAGTGGTTGA	22647861	22648240	380
Iin02836_intron_1	I1	GGTTGGACGTGTATGGGAGT	CTGGCCTTGTTGATTACCGT	22646506	22646872	367
Iin02820_intron_2	I1	CCATTCTCGGACTCGATTGT	ACACTCCGAATAACGATGGC	22071627	22072151	525
Iin02814_intron_12	I1	GGAGCAGAGCTTCGGTACAA	ATCCATGGAGTCCAAGATGG	21920279	21920467	189
Iin02814_intron_6	I1	GAGGTGACGAAGGTGCTGAT	GCCCTTGGAAGAATGAACAG	21921356	21921518	163
Iin02814_intron_11	I1	AGGCTCGCTCAATTGGTTTA	TCCAACTCAATTTCCGAAGC	21920493	21920658	166
Iin02807_intron_6	I1	CCCGAGCTGCTTAGTTTCTG	GCGCCCTGTATTTGACATTT	21709386	21709783	398
Iin02807_intron_4	I1	GCCATTACCTTAGCCTGCTG	GTTTACCGCTCGGTGATGAT	21710892	21711299	408
Iin02806_intron_2	I1	TGGAGCTAAGGAGGTTGCTC	TGTCGTCCATTGCGAATTTA	21704405	21704622	218
Iin02806_intron_7	I1	TAATCGAAAGCTCTGGTCGG	GAGAAGCACGTTCACTTCCC	21705828	21706034	207
Iin02806_intron_1	I1	CACGGAACGAGAAGGAGAAG	GAGCAACCTCCTTAGCTCCA	21704150	21704424	275
Iin02801_intron_1	I1	CCTGCAAACGCAGAACAATA	AACATACAAGGCTCGGGTTG	21319818	21320104	287
Iin02794_intron_3	I1	TGAGAATCTGCTTGGGAACC	AAACAGCGGATCATTTGGAC	21132591	21132787	197
Iin02789_intron_21	I1	CCTTTTAAATCCGCTCGTTG	CAGGAGTGGTGCTCCCTAAA	21056067	21056225	159
Iin02789_intron_19	I1	GCGTGGAGGCTGACTATCTC	CCGTTCTCTTAGTGGCCGTA	21056428	21056662	235
Iin02789_intron_13	I1	CCAATTCCATGAACAAACACC	GGAAATGGAACAAATACGCAA	21057893	21058082	190
Iin02789_intron_17	I1	TGTTCTTCGATGAAAGGCAA	TGGAAAGCGTTATTCTTGGC	21056867	21057035	169
Iin02789_intron_9	I1	CCAACGGCTTGGATAAAATG	TGTACAAGAAGGAATTTGGATCG	21059256	21059432	177
[truncated: 17,832 more rows]
