# Supplementary material for: Rapid Identification of Alien Chromosome Fragments and Tracing of Bioactive Compound Genes in Intergeneric Hybrid Offspring Between Brassica napus and Isatis indigotica Based on AMAC Method
Source: Int J Mol Sci. 2025 Feb 27;26(5):2091. doi: 10.3390/ijms26052091 (PMC11899788; doi:10.3390/ijms26052091)
Supplement: Supplementary file 1 [file ijms-26-02091-s001.zip › supplementary20250115/Table S5.xls]

## Sheet: Sheet1
Table S5 Information of10,130 specific-single-locus (SSL) SSR markers
SSR Primer Development Name	Chromosome	Forward Primer（5'-3'）	Reverse Primer（5'-3'）	Start	End	Size of PCR product(bp)	Repeat motif
Lachesis_group0_34	I1	TCATTCTCACTCTCGAGGCATA	AATGTTGATGAGCGATTCATTG	81110	81363	254	(TA)9
Lachesis_group0_35	I1	CGCGATCATATATGTGTTGCTT	TGGGTGAGATGTTTCAATTTCA	82683	83083	401	(A)13
Lachesis_group0_36	I1	ATCAGATCTGTTACCGCTTCGT	CATTTTTCCATTTGTCTTCGGT	85654	86080	427	(A)36
Lachesis_group0_37	I1	ACATGAGTTCCCAAGCTTTGAT	TTCCTCTGCTCCACTAACAACA	86502	86926	425	(GA)6
Lachesis_group0_38	I1	GGAAAAGACCTTCTGAAAGCAA	CTTGCTTTTATGTTCCCAATCC	86947	87308	362	(AGA)5
Lachesis_group0_43	I1	GCTCTCTGTCGACTTTGAGGAT	AGTGGATGTGACTGAGGGAGAT	102799	103036	238	(T)14
Lachesis_group0_45	I1	CCTTTCTCGAGGAGAACAGAGA	CCTCGTAGGTTGTTGATGTTCA	107581	107977	397	(AGA)5cccccgtgtccttgattacgtaaaacaataaaaacggcaaagagacttagg(A)15
Lachesis_group0_47	I1	ATGAATGCTCGGTCATCTTTTT	CAATACGCCTTCTCCTATTTGG	111361	111630	270	(AG)8
Lachesis_group0_49	I1	GTTATGGTGCAGGATGTCTTCA	GGGAAATGTGAAGAAGAGGTTG	112828	113267	440	(TG)10
Lachesis_group0_51	I1	AGGAAGGGTTCATGTTGTGTCT	AACGCAAAAACAAAGAGATGCT	116343	116697	355	(TA)20
Lachesis_group0_52	I1	CGCGTAAATATAACCGTGCATA	TTTCCGTTACGCTTTTATGGTT	116830	117001	172	(TA)8
Lachesis_group0_59	I1	AGTTGGAAGATGAGACTGAGGC	AGGGCGTTGCTCTATTATTCAA	136401	136848	448	(A)14
Lachesis_group0_61	I1	GTGGATAGACCAAGGAGGAGTG	CACCCTATTGAGGAGAAGGATG	141741	141949	209	(CTT)6
Lachesis_group0_67	I1	CCCAAACAGGGTATAGCAGAAG	CATGAGAGCAGCAGAAACAAAG	153833	154115	283	(GA)19
Lachesis_group0_69	I1	TATCCATTTGATTGCGTCTGTC	GGTAACTGCAGTGCAAAGACTG	157830	157996	167	(T)18
Lachesis_group0_77	I1	CCTTTGGATTTGCCATATTGAT	AAAAACTGGCCTGGATCTTGTA	182299	182640	342	(TG)6
Lachesis_group0_78	I1	ATACAATGACTCCTTCATGGGG	TGTTGCTACACACAAGCAAATG	182827	183216	390	(T)14
Lachesis_group0_91	I1	AAAGTGTTGCACATGGTGAGTC	GGAAGGAGATAGGAATGACGTG	208718	209091	374	(AT)8
Lachesis_group0_92	I1	ACACGACCAAAATTTCCAGAGT	TATTCATGTGGTGGTGGTGACT	209695	210012	318	(T)12
Lachesis_group0_98	I1	CTTCCGGAGACGTCTATACCAG	GAATCATGCTGAAATATGGCAA	225534	225983	450	(T)12
Lachesis_group0_103	I1	ATCGACTTCCCTTGTATGCACT	TCTGCAATGTTTTCATTTCACC	229870	230011	142	(T)14
Lachesis_group0_106	I1	CCTCGGGTAAATTCATAACCAA	TCGCAGCTCAAATTAAGTCAAA	234714	235037	324	(AG)11
Lachesis_group0_107	I1	GGACTGCACCTTGGTTGATATT	CAACAACTGTCCCTTTCTGTCA	235667	236031	365	(C)22
Lachesis_group0_108	I1	GAGACTGATGAAAATTCCGAGG	ATCACAGCATGGAGAGGTTTTT	237959	238354	396	(GAA)6
Lachesis_group0_114	I1	CTTGGAAGCTTTCTACCCACAC	ACGATTTTAGGGTCACTGAGGA	249144	249574	431	(TA)7
Lachesis_group0_121	I1	GGATTTCAGGACTATTTGGTGC	AGTGGAGATGAAAACCGAGTGT	270164	270431	268	(AT)7
Lachesis_group0_130	I1	CTTCTGCTTCACCCTCCTCTAA	AAGCTTGCGACAGGAAGTAAAG	312963	313273	311	(TCC)7
Lachesis_group0_132	I1	AATGCATAAAATCACATGCAGC	AGGTCAAAGCCAGTTTTCTCAG	315282	315611	330	(A)12
Lachesis_group0_135	I1	CAAGTCCTCTTCTTCGAGCAGT	CGATGACTTTCTTCATGTTGGA	321007	321319	313	(GCA)5
Lachesis_group0_137	I1	TTGCTGTTTGCTTAGAGAGACG	AAGAGAAGAGGACACGACCAAA	325496	325816	321	(T)15
Lachesis_group0_141	I1	AGAGACAAATTCTCCCCACGTA	TAAGATTGGAATCACATCACCG	330228	330396	169	(T)13
Lachesis_group0_146	I1	AAAGGAAACATCACACTTCGGT	AAGCCTTTATGCGTTCACATTT	342067	342298	232	(GA)7
Lachesis_group0_149	I1	GAAGACGATCCCAGTTTTCAAC	AGTGCCAAGAACAGATTGGATT	352852	353131	280	(T)16
Lachesis_group0_151	I1	ATTTCTTCTTCATTAACCGGCA	CATAATGGAATCGGGTAGCAAT	362853	363177	325	(A)12
Lachesis_group0_155	I1	CAAATTCCCAAGTAACCGATTC	GGCTTTTAAGTCGGGCTTCTAT	366853	367225	373	(A)18
Lachesis_group0_156	I1	ACCGGAGAAAAACACGAACTAA	GACAGTCCAACAAACTCAACCA	368530	368830	301	(A)14
Lachesis_group0_164	I1	TGCGATAGACGATTAATTGGTG	TTTTAAAAGCCTCCCAAGCATA	394986	395423	438	(AT)10
Lachesis_group0_167	I1	TCTCGGTTTCATGTTCTGATTG	GATTTGGGATTAGCCATTGAAA	408290	408581	292	(T)14
Lachesis_group0_172	I1	GAAAACGCTTCATCCAAACTTC	GATGATGAAGCAGACAAACAGC	412944	413254	311	(GAC)5
Lachesis_group0_173	I1	TAGCTACCGAGGATTCAACCAT	CTTTGAAGATCCTGAGAAACGG	414861	415016	156	(AAG)9
Lachesis_group0_176	I1	CACACAGCCCTTAATGTTTTCA	AGCAGAACTCGTCTGATGATGA	422601	422750	150	(T)14
Lachesis_group0_177	I1	CTCGTTGGATCGCCTCTAATAC	ACGAGTTCCAAACACCAGAGAT	424882	425283	402	(AT)7
Lachesis_group0_178	I1	AGGCTTTGTTTTCGTGACTTGT	TGCTTAATTGGTCCATAAGCCT	429767	430038	272	(GT)7
Lachesis_group0_181	I1	GGGAGAAACCTAGGGGTACAAG	CCGTCTCTTTCAGAGAGCAAAT	432534	432688	155	(A)14
Lachesis_group0_182	I1	CTTTGCATCACATGACGAATTT	GAAGTTTTTCTGATGAGCCGTC	434615	435064	450	(TA)9
Lachesis_group0_189	I1	ACAGAAGACCTCCAACGGATTA	CATCGTATATAGGAAAAGGCGG	456942	457361	420	(A)16
Lachesis_group0_190	I1	TGACACACGGTAACTTAATGGG	TTGTAACGTGCAGTCAAAGGAC	459081	459484	404	(A)21
Lachesis_group0_191	I1	ATGGCTCGCATATTTTTCATTT	AATTAATGAGCCTCTGGGACAG	460186	460619	434	(T)13
Lachesis_group0_193	I1	GCACAATGATCTGATGGTCACT	CGACTGGATTGAAAAGAAAACC	469568	469900	333	(AT)7
Lachesis_group0_194	I1	GAGATTTGATGTTTTCATGTTTCA	GGAGAATCAAGTCAAAGGCACT	471560	471802	243	(TA)11
Lachesis_group0_195	I1	AAACCTCGATTCAGGCATTTTA	CAAGCCATTCTTGAAAACCATT	472111	472362	252	(TA)10
Lachesis_group0_198	I1	CCACCATGTGCAAAAGATAGAA	CTAAACGGAGCTTGAAGGAGAA	476171	476457	287	(AT)6
Lachesis_group0_202	I1	TGGGTACTGTCAACCAGCATAA	TTAATCTCATGGCATGTGGAAG	482063	482508	446	(AT)6acactgagcgggtattcgttttcacttttcaccttaatgcgggagatacacttgctaaaaagtg(TA)7
Lachesis_group0_205	I1	CCGTACGCATATACAAACCTGA	CGATGTTTGTGATCTCTGTGGT	489027	489420	394	(T)14
Lachesis_group0_207	I1	AAGACATCCTCATCCGTCAAGT	CCCTTCCCCTTTTACTTGTTCT	503583	503980	398	(TC)6
Lachesis_group0_208	I1	TCAATGTAAAAGAAATTGCGGT	GTGCAAAAGATGAACCAAACAA	504146	504568	423	(T)13
Lachesis_group0_216	I1	GTCCAATTTTAGTCATCGAGCC	AACTTACAGCGTAGAACCTCGC	529872	530022	151	(T)17
Lachesis_group0_219	I1	TGGATACGGAGAGGAGGAATTA	CCCCTTCAAGAAGAGACAGAGA	534177	534414	238	(AG)7acatgtgagaat(TG)6
Lachesis_group0_225	I1	ATCGAGAACCTGAGAGAACAGG	TCGTCATGGATGCTAGTATTGG	556964	557183	220	(A)13
Lachesis_group0_229	I1	CCAGAGGTTTTTCGTTATTTGC	TGATGTACAATGCAGTGTTGGA	568157	568573	417	(AC)6
Lachesis_group0_239	I1	AGCGAAAATGTCCAACAGAAAT	CATTCCCTATATCAGAGGTCGC	584601	584867	267	(T)12
Lachesis_group0_242	I1	AAAGCAACGAGCTCGAAATTAG	CAAGAATCATATCCTTCTCCGC	587749	588120	372	(A)17
Lachesis_group0_249	I1	GTCTCAAGGTTCAGCTCTTGCT	TCCTTCAGAACTTCAATCGTGA	603288	603614	327	(A)21
Lachesis_group0_258	I1	CAGACAAATCTTCACAGACCCA	GAATCTCTGAGCTTTGCTGGTT	614585	614791	207	(AG)8
Lachesis_group0_261	I1	TGAGAAGAGAACCATCAAAGCA	CAGGACTCAGGAGACCAGAAAC	630351	630619	269	(A)16
Lachesis_group0_263	I1	TATGACGATGCTTTGATGCTCT	TAATGTGTTTTCGAGACAACGG	632464	632759	296	(TC)7(CT)8c(CT)64
Lachesis_group0_265	I1	ACCGTCGGTGAATCTAGACAGT	CACATAGACACGCCAATCAACT	633817	634025	209	(AT)10
Lachesis_group0_266	I1	AAGGAAAGGAGGCATTGACATA	TCTGTTTTTGTCTTCTGCTCCA	636093	636453	361	(A)13
Lachesis_group0_269	I1	GTTTCTCCCGAAGACAGAGAGA	TTAATATGCGCATGTCATCTCC	637797	638199	403	(AG)7
Lachesis_group0_274	I1	GGTGTCACTTTGCAGTAACCAA	TTGGCAGGGAAAGACTACAAAT	646800	647033	234	(AC)8
Lachesis_group0_275	I1	CAATCGCGGTAGAATTTGTGTA	TTTTGGCAGCAAGAACAGTTTA	648731	648977	247	(T)16
Lachesis_group0_278	I1	AACAAAACAAATCAACCAAGGC	ATGGTGAGGGTGAAACAGTCTT	656986	657266	281	(T)13
Lachesis_group0_283	I1	TGTAGGTGAAACGCCTAATCAA	TTCTCAAACATGAATTTCACCG	679051	679226	176	(A)14
Lachesis_group0_293	I1	GGGTCATTCTTTCAGTTTCCTG	AGAGACCGTTATTACCGTGCAT	718531	718937	407	(A)14
Lachesis_group0_295	I1	GCGACTCGTAATCCCAATAATC	ACTGGGCCTTAAAACCCATAAT	723205	723641	437	(GAA)5
Lachesis_group0_297	I1	TCGCATATCACAAAAACCAAAG	TATAAAAATCGCGAGACGACAA	730380	730743	364	(AT)8
Lachesis_group0_298	I1	TTACAATTGAGCAGTTGATGGG	TTGACAAAACGAAAGGAGGATT	732031	732230	200	(T)13atatgttcactaggtacttattaggttagta(T)14(GT)10
Lachesis_group0_301	I1	ACAAGCTCTTTGCTAAAAACGG	AGTTGGATCAATAGCGTGTGTG	735175	735494	320	(TAA)5cttacaacgaatagattaactc(AT)11
Lachesis_group0_306	I1	CCACTTTGATCATTTGTGAGGA	GAATGACTCGTGCTGGATGTAA	743272	743560	289	(A)21
Lachesis_group0_308	I1	AAAAAGGGGGAAGAAAATGTGT	GCTCGATTCTTCTCCCACTAAA	746924	747292	369	(GTA)5
Lachesis_group0_311	I1	TAGCGTGATGTACAATTTTGGC	AACAATGAATGAAAGTGCTGGA	751941	752309	369	(TA)6
Lachesis_group0_312	I1	AGAGGTGTGGGATGTAGCATTT	CTGTCGATTCTTCCTCATTTCC	754108	754485	378	(AT)12
Lachesis_group0_313	I1	CCGGCTAATCCCTTTTTATCTT	TGAACGTAACGCCATGATATTC	756937	757326	390	(T)16
Lachesis_group0_315	I1	CTTCTCGCCTTAGTGCAAATCT	TTGTCAGATTTAGCGTGACTGG	760830	761200	371	(TC)7caatgtcccactctctgaatcagcaccaccgcctccaccactcagcctt(A)13ctttattaaaatttgatttaaaagaaaaagctgttttttgattattacccaggatttgtctcactgttttcaatcgaattcagtgatgcgttgctgc(T)17
Lachesis_group0_322	I1	AAACAGAATTCGCCATGAGAGT	AGCTAGAGCTGAAAGCATACCG	773784	774229	446	(TCC)5
Lachesis_group0_325	I1	AGTTTCTGTTCCGAAAAATCCA	AGAATGTGGCAACTCCTTGAAT	778375	778578	204	(T)13
Lachesis_group0_330	I1	GACGCCAAAACATTCAGATGTA	TTCACATTTGATCCATGACACA	806727	807169	443	(A)13
Lachesis_group0_340	I1	TGGGAAAACAAAGCTAATTCGT	TCTGTATTTTGCCTTTTCCGTT	835025	835331	307	(T)16
Lachesis_group0_346	I1	CAGCTTTGCCGTTAAGAAAACT	TCACGGTTTGCCTTTAAAACTT	847493	847881	389	(TTA)5
Lachesis_group0_355	I1	CAAAATTGTAACCCATGCTCAA	CTGTGTTTTGTCTCTCCCCTCT	866220	866579	360	(T)12
Lachesis_group0_362	I1	AGTTTTGCGTCTTCTTCTGGAG	ATAAAAACCTCACACACACGCA	882466	882679	214	(TC)6gctcgctctctttttctttctttctcaattacgctgatgat(GAG)5
Lachesis_group0_363	I1	TTTGCATCTTCTTTCCTCTTCC	AGGATGCATTTCCGAGTCTAAT	883095	883376	282	(TA)8
Lachesis_group0_364	I1	ATTTCACGAAAGCTTGAACCTC	TGATTCACACATTTCCATCACA	883815	884127	313	(TA)8
Lachesis_group0_365	I1	CTTCGAATGTTTTGTGATGGAA	ATTAGCACATTGAACAACGACG	884094	884345	252	(AT)7
Lachesis_group0_367	I1	AATCGCCAATCTGGAGGTAGTA	TTGACCAGTCGAATAAAAACCC	892494	892774	281	(T)15
Lachesis_group0_369	I1	CAAGAGCAACAATGGTATTGGA	AGCTCGGTGGACATGTAAGACT	893823	894142	320	(GA)9
Lachesis_group0_374	I1	GGGCTAGTCACCTACAATTTGG	AGCTTGCCCTTATAGTAACCCC	907182	907544	363	(T)17
Lachesis_group0_386	I1	CATAGCTGCTGTTGAGGAGTTG	GTTCACTTCATGCTCCCTAACC	938522	938868	347	(T)13
Lachesis_group0_391	I1	ACTGCACCAAAAACACAAACAC	AGGAGTGCCTTCTGAGATTCTG	947441	947598	158	(T)16
Lachesis_group0_397	I1	ACCAAACATCGAAATCAAAACC	TGTTTAATGTAATCGCAAACGC	961173	961592	420	(T)12
Lachesis_group0_399	I1	AAAAAGAGGAGTGAGAGGGGAC	AAGACCGATGAACCAAAGAAAA	964292	964643	352	(TC)7cactttaatc(T)12
Lachesis_group0_400	I1	TGAATGGGACATCTAACCTCCT	AAGACCGATGAACCAAAGAAAA	964349	964643	295	(T)14
Lachesis_group0_402	I1	AACTGTAGCTCAAATCTTCGCA	CCACGCATTTTTAAGTACCTGC	971317	971618	302	(A)16
Lachesis_group0_403	I1	TAGCTCAAATCTTCGCACAAAA	CTTGTCTCAACCCGCATTATTT	971322	971762	441	(G)12
Lachesis_group0_408	I1	TGGAGGTGAAGAGGAAGAAGAG	ACAACAGCTACAGCAGCAACAT	986101	986429	329	(TGA)5
Lachesis_group0_413	I1	TACGTGGCCTTTCTTGAGTCTT	ATGCTTTCTTCCCAAAGTCAAA	990552	990914	363	(T)13
Lachesis_group0_425	I1	AAAGCTGGAATAGCTCAGTTGG	GTAACGACGTAACGTGACCTGA	1020574	1020865	292	(T)12
Lachesis_group0_426	I1	TTTGTACCCGATAGTTTGGCTT	ATCGTCGCAAAACACAATACAG	1021858	1022037	180	(T)20
Lachesis_group0_436	I1	AGCGTTAGTTACGGCATCGTAT	CAGAGGTTTGCCTTCTTTTGTT	1051638	1052003	366	(TCT)5(CTT)7
Lachesis_group0_438	I1	GGATTTTGGACTTGCTAAGTGG	CATAACAATGCTTTGTCGGCTA	1053565	1053875	311	(TTG)5
Lachesis_group0_439	I1	ATTCGGCTGATAAATCTCAGGA	GGAACTTGGTTATGCCTTTTTG	1054626	1054895	270	(T)12
Lachesis_group0_440	I1	ATTCGGCTGATAAATCTCAGGA	GGAACTTGGTTATGCCTTTTTG	1054626	1054895	270	(A)13
Lachesis_group0_447	I1	ATCCTCGCTTCACTTTCTTCAC	TTGTGTTTGGTCAGTGTCATCA	1074721	1075085	365	(TCT)6
Lachesis_group0_448	I1	GATTTCAGGCGTGTAAACACAA	CCGATCGCTTTCTCTTTTTCTA	1075245	1075415	171	(A)16
Lachesis_group0_449	I1	AAATAAATGCGAAAAAGTCGGA	CGAAACCAAGTAAACCGTTAGC	1075495	1075832	338	(CGT)6
Lachesis_group0_455	I1	TAGAGCTCTCGCAGGAAAGAGT	GATTCACTTGGAAGGGAACAAG	1086820	1087256	437	(T)18
Lachesis_group0_459	I1	CTAATGGATTTGGGGATCTGAA	GCTCTGCTGAAGAGGATCAAAT	1099950	1100255	306	(GA)6
Lachesis_group0_467	I1	TGGGACATAAAGAGTGTGTTGG	AGGAAGCTACAAACAATTGGGA	1111236	1111593	358	(AG)10
Lachesis_group0_474	I1	CGCTGGTATCATCAGGAGTTTT	TATTTGAAGAACTGGGGAAGGA	1122109	1122552	444	(CAAA)5
Lachesis_group0_475	I1	TCCTTCCCCAGTTCTTCAAATA	TGTAGGACTCAAATGTGGATCG	1122531	1122940	410	(T)16
Lachesis_group0_476	I1	CGATCCACATTTGAGTCCTACA	GCACGCACACAGATTTTATGTT	1122919	1123040	122	(AT)14
Lachesis_group0_485	I1	GTCGCAAGAAAAACATTGCATA	AGGATATAGCCAAAAATGCCAA	1139959	1140211	253	(AT)8
Lachesis_group0_486	I1	GCGTTCTTGGATTGTTCTTTTC	TTGCTGTTTGACTGTTTCAACC	1143818	1144140	323	(A)14
Lachesis_group0_489	I1	TTATCGCATCGTTTTACACGTC	AATAACTACCCCCATTCTTGTGA	1146520	1146726	207	(T)12
Lachesis_group0_495	I1	ACAGGGGACCTTCTCTCATTTT	TTGAAATAACGCATTTTTGTGG	1156627	1156823	197	(T)12
Lachesis_group0_1003	I1	CTTTACAGCTCGGGACAATACC	ACAAGATTTGAGAGCAACAGCA	2492399	2492788	390	(A)15
Lachesis_group0_997	I1	CGAATTGGGGAGATATTGGATA	CCACCTCTCTCACCTTCTGTCT	2470398	2470818	421	(CT)11
Lachesis_group0_987	I1	CGAAATACAACCTTTTTCTGGC	GCTCTGTGGACGTAGGGAATAC	2442517	2442880	364	(CT)11
Lachesis_group0_980	I1	TCAAGGACCTCTTCCTTGTCTC	ATTGTGGGGTGAGAGAGAGTGT	2421390	2421694	305	(AAG)5
Lachesis_group0_972	I1	AAAATTCTCCACTCGGAAACAA	ACGTTTTCCTCTCCACGTAAAA	2395436	2395833	398	(CTG)5
Lachesis_group0_966	I1	AAAGTGAATAAACCAAGCCGAA	CTGGTTTAACCGGCTTCTAATG	2381790	2382154	365	(A)13
Lachesis_group0_967	I1	CAAATTGGATTCTGGTTTGGTT	TAGGAGTGGTAGCATTCTCCGT	2384839	2385217	379	(TA)13
Lachesis_group0_960	I1	TAGATTGCCCCTTTTACGTTGT	CTAATGATTTTAGCGGTGGGAG	2363156	2363398	243	(A)12
Lachesis_group0_956	I1	TCCATGTATGACTTTGGGTGAG	TTTGTGATGCAGAAACCCTATG	2355773	2355998	226	(GA)6
Lachesis_group0_951	I1	AAGGGATATGGTTTGCTTCTGA	AACACCGCCGTTTATTTATCAC	2335071	2335514	444	(A)17
Lachesis_group0_948	I1	CGTAAACAGTCAACCCACTTTG	CAGCGAGAAGTTCCAATACGAT	2332363	2332622	260	(TCG)5
Lachesis_group0_942	I1	GACATGGTAATAGGCATCGCTT	AAAAGTTTGAGTCTCGTCAGCC	2319956	2320294	339	(T)32
Lachesis_group0_937	I1	TGCAAAGATAAACGTCAAATGC	CTTCCTCCTGATGACTCAGCTT	2296991	2297323	333	(A)16
Lachesis_group0_934	I1	AGCTGTCACAAACAGAACCAAA	GTTCGTAGGAAATCTACGGTGG	2289263	2289612	350	(T)16
Lachesis_group0_933	I1	GTTTGTGAGTTGTGAGGGAACA	TTTTGGTTCTGTTTGTGACAGC	2288880	2289285	406	(AT)8
Lachesis_group0_932	I1	CATACAACAGCCAATGCAATTT	TGTTCCCTCACAACTCACAAAC	2288611	2288901	291	(AC)6
Lachesis_group0_928	I1	TTTAGAAGATCGTTCCCGAGTC	TCATCATCACTGCCTCTCATTC	2282229	2282411	183	(AG)9
Lachesis_group0_919	I1	CCAAAATATGGTTGACCGAATC	TGTTTTGATATTTACATTTTGCGA	2250982	2251308	327	(AT)6
Lachesis_group0_917	I1	ATCTATCGACATGAGCATCCCT	TTTGATCTGCAAAACCTGTGAC	2248711	2249120	410	(GAT)6
Lachesis_group0_912	I1	GCTTTCTACGTTTCTCCTGCAT	ATACACATGGGAAGTTGGGAAC	2241173	2241293	121	(TA)10
Lachesis_group0_908	I1	GTTACGCAGTACACTCAAAGCG	ACCACTACTAGGTGGCTGGAAA	2227227	2227573	347	(GGT)5
Lachesis_group0_902	I1	AAGGCGCTCATTCTAAAGACAG	TCTTCCCCAAAAGCTAGTGTTC	2212482	2212685	204	(T)22
Lachesis_group0_900	I1	GGAATAGGGTCGTTCCTCTCTT	TGCATACGTTTGTACATCCACTC	2208401	2208674	274	(A)12
Lachesis_group0_890	I1	TTCTGGTTTGGTTTTGCTTCTT	AAATGTGAAGGATGCATGTGAG	2179419	2179867	449	(A)18
Lachesis_group0_885	I1	TTCCTTGCAACATGAATCAAAC	ATCTGGGTATCGCAATGACTTT	2170103	2170409	307	(A)16
Lachesis_group0_884	I1	GATTGCAGAGAGATTTTACGGG	TTTTCCTTTCCGTTTATCCTGA	2163010	2163394	385	(AT)7
Lachesis_group0_876	I1	GTTCCCAGTTATCGTCGTCTTC	TTACTACAACGTGGAGGTGGTG	2147575	2147995	421	(GA)41
Lachesis_group0_872	I1	AAAAGAAATTCCATCTCGTGACA	AATGGAGCTGAAAAATACCGAA	2137504	2137737	234	(AG)9
Lachesis_group0_868	I1	GGTATGTCTTCAGTCGACCCTC	TCTGGATCCAACGACATTACAG	2122286	2122387	102	(T)15
Lachesis_group0_864	I1	GCTTTCTCAAGGAGTGGAAGAA	ATGGAGGACTCTGTAAAACGGA	2114207	2114636	430	(A)13
Lachesis_group0_842	I1	CTCCTTCTCCGACGATTTCTTA	TGAAACCCTAGAAGGGAAGACA	2052613	2052907	295	(TCT)7
Lachesis_group0_841	I1	AACTGCAGAGCCCTGACTTTAC	CCAGTGAGACCTTTGTTTGTGA	2048768	2048937	170	(A)13
Lachesis_group0_838	I1	CGGACATACCGAATTCTCTCA	CAGCACGTAATGCAAAGATGAT	2045285	2045713	429	(AT)11
Lachesis_group0_837	I1	CAACACGTTCTTGTACTTCCCA	TCGGTGATCAGATACTGGTACG	2040639	2040874	236	(A)14
Lachesis_group0_831	I1	ATACGCATCACTTGCTTCTTCA	CATCGAGTTTCAGATAACAGCG	2025477	2025586	110	(T)13
Lachesis_group0_826	I1	TTGGGTAAGCGATATGAGACCT	TACTCTTTCCCTGAATCCGAAA	2009747	2009949	203	(TGA)5
Lachesis_group0_791	I1	CTACCAAATTCCCACCATTGAT	CTCTTTTTCGAATCTGAACGCT	1909762	1910211	450	(A)14
Lachesis_group0_779	I1	TCAACATCTTCTGGACCCTTTT	TGTCCAAACTGCATGCTAAAAC	1876924	1877295	372	(T)14
Lachesis_group0_775	I1	TATGTTGTCGGTCATCTTGGAG	GGCACCAACCACATCTTATACA	1871797	1872095	299	(A)13
Lachesis_group0_774	I1	TCCTCTCTGCAAGTACAAACCA	GCCAAAGGATTCAAATAAGACG	1868415	1868831	417	(T)12
Lachesis_group0_766	I1	CCGAGTCAAAGCTGAAAGAAGT	CCCAACCAATTGTTGATAGGAT	1833338	1833758	421	(A)12
Lachesis_group0_764	I1	CGAATATTGGAAAGCAAACCTC	TAAGAAGATTTGGGGCCAGTTA	1825265	1825646	382	(GAT)7
Lachesis_group0_763	I1	AAACGTCAGGGAACTCACAAGT	ATTAAATAGGCGAAACGCAAAA	1823581	1823871	291	(A)14
Lachesis_group0_761	I1	AACCGGTAAACTCTCTCTTCCC	TATAGGTTGTCTGCACATTGGG	1814050	1814340	291	(T)12
Lachesis_group0_758	I1	AGCAGCAAGCATCTCATCATAA	ACGTGAGTGAGACTTGCATTGT	1807819	1808160	342	(AGA)6
Lachesis_group0_759	I1	CACATCTCTACCGTTGTAGGCA	CAATTCATTCTTGGATTGCTCA	1808096	1808356	261	(TA)8
Lachesis_group0_756	I1	ATTCCAAATTTTCTTTCGTGGA	TGGAGTGTTTATTTTGCCCTCT	1798202	1798555	354	(T)22
Lachesis_group0_755	I1	TATGATCAAGGAACAAACGACG	TATCAGGTACGCCATTATGCAC	1796669	1796910	242	(A)13
Lachesis_group0_753	I1	TCTCAAAAGGAGAGACAAAGCC	CGCTATTATCCTACGGGAGATG	1787349	1787738	390	(T)16
Lachesis_group0_752	I1	ATGAAATAGCCAATCGTTGCTT	TGGGAAGAGGACAAAGATGAAT	1783953	1784311	359	(TTA)5
Lachesis_group0_751	I1	GGCGAACACGACAGTATGATTA	GGAGGAAGAAAATTGAGGCTTT	1782722	1783162	441	(A)13
Lachesis_group0_748	I1	CACTTGTAACGATTTGTCCGAA	GCTGAATAGGGTGGTAAACGAG	1774471	1774683	213	(T)12
Lachesis_group0_747	I1	CAATACTTTTTGGGCCGTAGAG	TCATACCTATAGGCGCGAATTT	1773004	1773278	275	(T)16
Lachesis_group0_744	I1	TAACATTGTGTGGTTGATGGTC	AATCCATGTAATTGACCGAACC	1768978	1769282	305	(AT)8
Lachesis_group0_741	I1	GGTGCGATAATTCTCTTTGCTT	CGATAACTTTAAACGGGTCGAA	1764883	1765270	388	(AT)9
Lachesis_group0_740	I1	GCCAAAAATCTTAACACCCAAG	CTCAAAAGCTTGATTTTTCGTG	1763714	1763832	119	(AT)6
Lachesis_group0_737	I1	GGAGGCTTTGCCTATTTGTATG	ACACAATTCATGAGCCAACAAG	1753057	1753338	282	(T)12
Lachesis_group0_735	I1	TTCCATCATGTTCATCTTCGTC	TTGTTGTTATTTTCGATTTGCG	1747034	1747201	168	(TCT)5
Lachesis_group0_734	I1	TCGTAGAAGGATGGGTGAATTT	GCAAAACATGTAACTCCCACAA	1741639	1741836	198	(T)12
Lachesis_group0_731	I1	AATGCGAAAACTTAACATCCGT	TCTTGCAAATTTTCTTTGCTGA	1738524	1738763	240	(TA)6
Lachesis_group0_729	I1	TATTCGCCAAGTACGGAAAAGT	TTTACCATCAAGCCTTTCCACT	1734410	1734706	297	(T)12
Lachesis_group0_725	I1	GAAAAGAGGCGCTTTCTGATAA	CCAATGTGGAACCTCAATAACC	1719745	1720074	330	(A)16
Lachesis_group0_724	I1	CCAGGCCATTTTTACGATTTTA	AGAAACATGAATAGCACGGGAT	1719039	1719416	378	(T)16
Lachesis_group0_723	I1	CCACTTGTCACTACAACCGTGT	ATTATCCGAGTGGTTGCAGTTT	1714290	1714652	363	(TG)7
Lachesis_group0_721	I1	AAAGCTTCGCTATGTTTCGTTC	GAGATATCTGGTCCTAATGGCG	1707931	1708208	278	(T)14
Lachesis_group0_719	I1	CGATCATTTAGTTTCGAGGGTC	ATGAGAGAGTGATGCTTGTGGA	1690996	1691361	366	(A)12
Lachesis_group0_718	I1	TGGTCCAATGTGTCTCTTCATC	AAGCGATATAATTGCGGGTAGA	1689602	1690019	418	(T)14
Lachesis_group0_707	I1	TGCTCTTACCGTCTGTGTCACT	AAAAACCGAAGGAAACATCTCA	1663641	1663948	308	(A)18
Lachesis_group0_705	I1	AGGCAAAGCACCAATAACATTT	TTGTTTAAGATTTTCCGGGTTG	1662771	1663195	425	(A)15
Lachesis_group0_702	I1	GTGTTCGTGTAAGTTGTTCCGA	AAGTTTGAGTCGCCTAAACGAA	1654892	1655263	372	(A)15
Lachesis_group0_699	I1	AAACAGGGAAAGAGAAACCCTC	GGGAAAATAGGTCAAGCACAAG	1638713	1639045	333	(AG)9
Lachesis_group0_685	I1	TGCCAAGAGTCAAGATCCACTA	TGTACCATCCGAAACTGCATAC	1619009	1619439	431	(TA)7
Lachesis_group0_682	I1	GAACATTGCATCATCATCCATC	TTCGGTTCATTGTTTTCAGTTG	1609402	1609818	417	(TTC)6
Lachesis_group0_673	I1	AGCCAGTTCCTGAAAATAGCAG	GCAATCATGTTCGTTGTTTCAT	1593714	1594001	288	(AG)7
Lachesis_group0_670	I1	GGCCACAATTAATAGCCGTAGA	AAGTTGTTCCCATCGATTTTTG	1569174	1569518	345	(T)15
Lachesis_group0_669	I1	AGTCGAAACGAACCAATGTTCT	TAACTCACTTGGGTAGCATGGA	1568805	1569164	360	(AG)7aaacggatctcttgacaagtttggcttatgattcattcggtctcatg(GAT)6
Lachesis_group0_657	I1	TTTTTAGCCTTTTCCGGTTTTT	TGAAGATCCAAACGCAATAACA	1547988	1548327	340	(G)17
Lachesis_group0_656	I1	TCTCGACACCTGTGTTCACTCT	AGCTGAAGAAATTCAAAAACCG	1547698	1548023	326	(TTC)5
Lachesis_group0_650	I1	ATCAAGTCGGGAAGAGGAAAAT	TGCGATTAGCAGAGTATCCAGA	1542248	1542625	378	(T)13
Lachesis_group0_646	I1	CATTGGCAAATTGAACACCTAA	AGCAACTTGTTCATTCATGGG	1533278	1533499	222	(T)12
Lachesis_group0_644	I1	TAACTTTTGCGTCACCCTCTTT	AGGAACAAATCCACGTCGTAGT	1520655	1521045	391	(AT)6
Lachesis_group0_642	I1	ATGATGATGAGGATGCAGACAC	TTCTCCCTAAATGCCGTAAAAA	1512911	1513272	362	(A)14
Lachesis_group0_641	I1	ACAAATCAATGGTTCTTGGCTT	TTCATCAGCGATTATCACAACC	1509432	1509614	183	(T)12
Lachesis_group0_639	I1	TTGTTGCTAACCCAAAGTTTGTT	AATGACCTCTCCTTGTTTCGAG	1502591	1502951	361	(A)13
Lachesis_group0_634	I1	TTGTTGACAGCAGGAAATATGG	AATTTTGACACAATCGAACACG	1498243	1498639	397	(AT)11
Lachesis_group0_631	I1	ATCTTTGAGAACCTTTGGCTTG	TTCACGTAATATCCTGTGCTCG	1489340	1489755	416	(AG)9gaatgatgaaaatggaggtgaagggatggtcaaacaagagttatgtccgacaaattctctgcggccat(AG)13
Lachesis_group0_626	I1	GAATGACAATTCTCCTGTCGGT	TGCATGTTGGTGTGGATTTTAT	1472237	1472503	267	(AT)12
Lachesis_group0_625	I1	CCCAAAAATGTGTCATTGCTAA	CTACTCATTGCGCACTATCTCG	1471444	1471790	347	(A)12taattataat(TA)7
Lachesis_group0_620	I1	CTCTCCTCCTCTCTGAAAGTGC	GAACAACAACAAGTGGAGTGGA	1459219	1459576	358	(GA)7gtcaatggtgga(AG)7gctagctgcaaatgataaaggggtaggccaaaatctttacaaacgcgtaacgaagaagaaaattagt(GA)8
Lachesis_group0_618	I1	TTTATGCTTGATGGTTCGATTG	GATTTGGAAGAAGAAAACACGG	1453324	1453494	171	(T)21
Lachesis_group0_613	I1	GCGAGGAAGAAAGCAAATACAT	CCGGTTATATCCAGGACCTACA	1444933	1445129	197	(TTA)8
Lachesis_group0_603	I1	TGCCATCCCTCTCTTCTATCAT	TCTGGATCTTGTGCATTACACC	1417869	1418180	312	(TCA)6
Lachesis_group0_602	I1	TTCAGGTTTTTGAGGACAGGTT	ATGATAGAAGAGAGGGATGGCA	1417582	1417890	309	(CT)6
Lachesis_group0_601	I1	TTCAGGTTTTTGAGGACAGGTT	ATGATAGAAGAGAGGGATGGCA	1417582	1417890	309	(T)15
Lachesis_group0_600	I1	CAACTGAAAATTCGGACATCAA	CACCGTCTACATCGTCTAACCA	1416232	1416552	321	(T)12
Lachesis_group0_596	I1	GGAAAACAAAAGAACAGCCAAG	TCCCGAAGGAAAAATACAGAAA	1409304	1409710	407	(T)14
Lachesis_group0_590	I1	GGATCATGACTGATGGGTTTTT	GATATGGCCGAGTTGGTCTAAG	1403814	1404186	373	(T)12
Lachesis_group0_589	I1	TTTCTCTGGATGAGCTTGTGAA	GCATCACTGGACAACATGAGAT	1399818	1399969	152	(T)13
Lachesis_group0_588	I1	ATGCAGGACAGGTTTGTCTTTT	GCATCACTGGACAACATGAGAT	1399655	1399969	315	(T)12
Lachesis_group0_585	I1	GGCATGAGGCTTATCAGTTACC	GGTGCTCTCTACGAGTAATGGC	1386382	1386696	315	(TA)6
Lachesis_group0_582	I1	TTCTTCTGACAAGGAGGGAGAG	GGGAATAGATTTTTGCAAGCAC	1379642	1380023	382	(CTT)6
Lachesis_group0_581	I1	ACAAAGGTTTCGTGGAGTCAAT	TTCTCCTCGTCTCATCTTCTCC	1379041	1379364	324	(GAA)7
Lachesis_group0_575	I1	CCAGCATCATCACTTGTTTCAT	TAACGTAGAGCCAAAACATGGA	1356368	1356591	224	(TCT)5
Lachesis_group0_567	I1	TCAATACCGTGTCAAAAATTCG	CGTACGAGAATGAACATCGAGA	1336277	1336671	395	(T)16
Lachesis_group0_554	I1	TTCATCTTTCGTTTGTTTGGTG	ACAAAGGAACGACCTCTGACAT	1303592	1303742	151	(T)13
Lachesis_group0_553	I1	AATCAATACCATTGAAAACGCC	ACGACGTGAAACCCATTATTTC	1301454	1301676	223	(TCT)5
Lachesis_group0_552	I1	CGAGGAAGATTTCTCGTTATGG	CAAGATTGGTTGAAGATTGCAC	1298752	1299047	296	(T)12
Lachesis_group0_547	I1	CTTGGACTTCACAATTTCTCCC	AGTGAAAGTGGATTGGTCTCGT	1270401	1270670	270	(CT)8
Lachesis_group0_542	I1	GGCGTGGTAATGCTAGATTTTT	GTCTCTTAAGTCCGAGCTTCCA	1257760	1258095	336	(A)13
Lachesis_group0_539	I1	CAACTTTCAAACTCACCACCAA	AAAACAGAGGACAAAGCCAGAG	1252197	1252507	311	(T)14
Lachesis_group0_535	I1	ATTGACGAGTTTGTTGATGCAC	AACTTACCGAGTTTTTGCGTGT	1236771	1237105	335	(GTT)5
Lachesis_group0_533	I1	TGAGAAACTTCGGCGTTATTTT	CAAGACATTACTCACGCTCTGC	1232126	1232500	375	(T)13
Lachesis_group0_532	I1	GAAAACCACCGGTACCAATAGA	GACTCCTACAGTCATCTTCGCC	1231346	1231737	392	(GA)12
Lachesis_group0_530	I1	AAATAATGGTTTCCGCTAGCAA	TGCCATTACATGAATCCACTTC	1228478	1228885	408	(TA)7
Lachesis_group0_528	I1	GTAAAGCGCAGAAGTACGGAGT	TCACTGTAGCTGCGTTATGCTT	1225169	1225438	270	(GAA)5gaggaatcatgcgagaacacgacaacttaaatgagaactttgacggagttgtttaaaataaattaata(AT)14
Lachesis_group0_527	I1	CCTCAATAGTTTTTGGAGGGTG	ACGGATTCGAATATTGCTCAAA	1224408	1224767	360	(A)16
Lachesis_group0_520	I1	CAAGACTTTCTCTCCACTGCCT	CTAAGGTATTTTCATACGCGGC	1214180	1214601	422	(AAG)6
Lachesis_group0_516	I1	TCTATCCAAATCGGCAAAAAGT	TCCATCTCCTTCAATCGTTTCT	1202986	1203353	368	(A)15gcaaacgtcgcgacg(GA)8
Lachesis_group0_508	I1	GCTGAAAGAAACCCATTGACTC	CATGATCCAACACCTTTCAAGA	1179160	1179556	397	(TC)6
Lachesis_group0_501	I1	AAGCAATTAACAGTTCGCTTTT	ACGGACTTGTTTATGGCAGTCT	1168280	1168595	316	(A)14
Lachesis_group0_1015	I1	TATCTACCTCTCTTCCCCACCA	AGAAAATAAATTGGGGGCTCAT	2520109	2520361	253	(A)12gctttttcgaatttgtcgcacgagtcg(A)12
Lachesis_group0_1017	I1	TCATATTCATTCGTCTGGAACG	AGAATTGGGTACGTCGACATCT	2520945	2521143	199	(TA)6
Lachesis_group0_1023	I1	AAGATTCAAACGAAGAAGCTCG	GCAATTGACGTGTTTGTTTTGT	2529861	2530183	323	(T)14
Lachesis_group0_1035	I1	TGGAAAAAGAAAAGGTCTCCAA	GATTCAAAGTGTACGGCAATCA	2558547	2558874	328	(AT)7
Lachesis_group0_1042	I1	ATACTCAAACCGGAGCTATGGA	GCTCTAATTCCGTTACCGTTTG	2569980	2570113	134	(TC)7
Lachesis_group0_1046	I1	ACCTCTCATGCAAAACCCTAGA	ATATGGGCTTCCATTGAAGTTG	2579854	2579974	121	(A)14
Lachesis_group0_1048	I1	CCAAATCCTCATCTCTCAAACC	CAGACTCTTCACATGTTTCGGA	2583934	2584337	404	(A)16
Lachesis_group0_1051	I1	GACGGAGAGGAAGTACAAGTGG	GATACCTTCCTGAGAACGATGG	2597379	2597828	450	(AGA)6
Lachesis_group0_1072	I1	GTAAACATGGTTGCGGGTTTAT	CTTTGGGCTAAAAGCTGAGAAA	2658455	2658778	324	(T)13
Lachesis_group0_1074	I1	AACGGCGTTAGGAATGTAGAAA	CAGACGCGCATTATAAAAACAG	2667376	2667512	137	(AG)6
Lachesis_group0_1078	I1	GCTAATCCCGTTATCTCCCTCT	TCACATGCATCAAACAAGATGA	2675349	2675690	342	(T)16gtgggtccgaatcttgttgtgtgtttgtatcaatttcagaacctttgtatatatatttcatc(T)13ggtctaaa(AT)12
Lachesis_group0_1079	I1	AGCTGAGCTATCTTCAATTCCG	AGCAGCAAGAAAGATATGAGGC	2683292	2683713	422	(T)14
Lachesis_group0_1080	I1	TGCTTCTCTGCTCTCTTGTCAC	TCGTTGACAATGAAAAGAATCG	2690743	2691103	361	(AT)18
Lachesis_group0_1082	I1	TAATGTTACCACGCTGCCATAC	TCTTGATGCATGGATTTGAAAG	2695570	2695725	156	(T)14
Lachesis_group0_1081	I1	CCATTAAAAGTCAATCAAGCCC	AAGGGAAAGGATGTCAATAGCA	2692129	2692422	294	(CT)6
Lachesis_group0_1084	I1	TGTTATGGTCCAGTCTTCCCTT	TGACGTGTATAGCTTGGGAATG	2698849	2699091	243	(TA)12
Lachesis_group0_1088	I1	CAGACAAATAATGTTGCTCCCA	GAAGAGAGGGAACGCTAGTGAA	2701755	2702094	340	(AAC)5
Lachesis_group0_1089	I1	TTCACTAGCGTTCCCTCTCTTC	AATAGCGAAATGCTCGAGAAAG	2702073	2702477	405	(T)14
Lachesis_group0_1097	I1	ATTCGGCCAACAAGACAATACT	TTTCTTGCCACATCTTTGATTG	2719237	2719648	412	(T)12
Lachesis_group0_1101	I1	TGTCTACTGGTCGCGTTTTCTA	TGCCAACATTTCTTCTCTCTCA	2721531	2721730	200	(AG)8
Lachesis_group0_1103	I1	GTGAAAGCACACCATCGAATTA	TTAGACTTTCTGCCATTGTGGA	2731372	2731695	324	(T)12
Lachesis_group0_1109	I1	TACGTTGATGCTCATGCTCTTT	AAAGCAACAAACTGGTGATCCT	2739969	2740351	383	(T)13
Lachesis_group0_1122	I1	CAATCCTCTTTCCGTGGTTATC	CAGCCCGAAGAGAAAGAAAATA	2765699	2766010	312	(T)15
Lachesis_group0_1135	I1	ATTGACACGTGGATACGTTGAG	AAGCCCACCAAACTATCAGAAA	2818205	2818525	321	(T)15
Lachesis_group0_1138	I1	GGCAGGACAACACTGATGATTA	ACCAAAAGCTCAATTTCTGCAT	2826642	2826954	313	(T)16
Lachesis_group0_1141	I1	TTGAAAGAGACGACGCAATAGA	GGGATTTGCTGATTACGAAGAC	2833665	2833966	302	(A)17
Lachesis_group0_1140	I1	TTGAAAGAGACGACGCAATAGA	GGGATTTGCTGATTACGAAGAC	2833665	2833966	302	(A)14
Lachesis_group0_1142	I1	ACAAAACCTGATTGCTACCGTT	GCAAAGGGTAACAGTTCCTGAC	2837744	2838097	354	(T)17
Lachesis_group0_1143	I1	TTTCCCTTGATCTTGACAGGTT	TGGAGCATTAAAGGAACGAAAT	2838042	2838339	298	(T)14
Lachesis_group0_1144	I1	GGACCTAAGTCTCCTCCCACTT	CAAGTCCGACCTCACGTTATTT	2840746	2841109	364	(TG)10
Lachesis_group0_1153	I1	CCACTACGAAGAAGTGCAAGTG	TTCGTCGAGAAACAAAACAGAA	2860633	2860910	278	(TC)7
Lachesis_group0_1157	I1	CTGATTCACCCCTAACGACTTC	GACTCAGACGGAAAGCAGAAAT	2866415	2866864	450	(T)13
Lachesis_group0_1159	I1	AGCAACAGCCAAACTTAACCAT	AAAGAAGATTCGACCCAAAACA	2881357	2881768	412	(A)13
Lachesis_group0_1207	I1	GGACTATGCTCTGTATCGGTCC	ACTTCCTACGGTGGAGCAACTA	3029599	3029922	324	(AT)19
Lachesis_group0_1212	I1	GTAACGTACGACCTGGTTTTCC	ATTGAAAGTTCATCGGCTTTGT	3042657	3043042	386	(T)15
Lachesis_group0_1210	I1	GTTGCATTCCAATAATGCTTCA	AAAACCAATAACAGCCCTCTGA	3037112	3037282	171	(TA)6
Lachesis_group0_1214	I1	GCCCATTAAGAACCCATTTACA	AAACGAGCTCGATCAGTTTCTC	3045510	3045851	342	(A)13
Lachesis_group0_1215	I1	AACCGAGTGACGGATGACTACT	CAAAATGAACCAGTCCGTTACA	3045945	3046251	307	(TA)7atat(AC)6
Lachesis_group0_1223	I1	TGCAATATCTCGGTGTAACGTC	GTGTGAATGGGAAAGGTTCAAT	3074092	3074385	294	(A)12
Lachesis_group0_1225	I1	GCCTTTGGTTTTGCTATTGTTC	TGATCTTAGCCGTTGAATTTGA	3074743	3075188	446	(AG)19
Lachesis_group0_1229	I1	TTTGGGATGGTCCAAAATCTAC	TCTTACCTTGTCTCTGTTGCGA	3077124	3077443	320	(T)14gggaggttcaaattaactaaggtgacacttttcatcaaacaaaagt(AGAA)5
Lachesis_group0_1232	I1	TCATCAGCCAAAAATTCAACAC	CGAATACAAGCATGAAAATGGA	3087901	3088306	406	(AGA)6
Lachesis_group0_1233	I1	CTCTGCTTGCGTTTCACATTAC	GTGAAGGACGTAAGAAGTTGGC	3088418	3088759	342	(CAA)5
Lachesis_group0_1235	I1	CAGTCAAGGATGCTACTGCAAC	CCTGGGAAAATAACAATGGTGT	3094389	3094808	420	(A)16
Lachesis_group0_1240	I1	CCATTACGCTATTTCCATATCCA	ACGAGAAAATTGCGAAATACCA	3108607	3108899	293	(T)18
Lachesis_group0_1242	I1	GCCACAAATTTCACACTCGTAA	GGGAAAGAGGCCAGAAAATAGT	3109311	3109731	421	(CAT)7
Lachesis_group0_1243	I1	AGTCCTAGGTGATGGATTTGGA	TACGTCGTGTGTATGCTAACCC	3111085	3111470	386	(A)23
Lachesis_group0_1245	I1	TGACAAAGCGCTAATTGATGTT	CTGTGTATTTGCTCATACCGGA	3119908	3120356	449	(AT)8acatgc(AT)11ccttggattc(TA)6
Lachesis_group0_1252	I1	ACATTCGTAAATTGTTTTGCCC	AATCTTTCTGAGACCTGCAAGC	3138157	3138373	217	(TCT)7
Lachesis_group0_1253	I1	GCTTGCAGGTCTCAGAAAGATT	TTGTGTGGCTATTGTGGACTTC	3138352	3138722	371	(T)12
Lachesis_group0_1255	I1	AGAAAGCCCATGATCGATTCTA	AGAGGACCCACCTACAAGTGAA	3142961	3143229	269	(T)14
Lachesis_group0_1258	I1	AACTGAAGAAGACGTGGCAGAT	GCAATCGCATTTGATTTTGTAA	3145403	3145558	156	(A)12
Lachesis_group0_1262	I1	GAACAACAACAAAAGTGGCAAA	TACAAAACGCAAATGAAAATGC	3164246	3164460	215	(A)14
Lachesis_group0_1266	I1	GAACCAACCGTTTGAGATAAGC	AATCTTTCCTTTTGCCTCTTCC	3179219	3179431	213	(A)13
Lachesis_group0_1269	I1	GCCACACACACAGAGTGATTTT	GTTTGTTAGGAAAATGAACGGC	3188954	3189301	348	(TCT)5
Lachesis_group0_1270	I1	TCCAACTTCGTAGCAAATAGCA	GTTGTCGGGGTTTATTTGTTGT	3191660	3192004	345	(A)14
Lachesis_group0_1276	I1	CGCTCTACTTGAAGCTGTGAAA	TTGGTAGGGGCCACTTAGATTA	3206255	3206593	339	(A)17
Lachesis_group0_1283	I1	TACATGCATTGGCTAAATGACC	TTTAGAGATGATGGCTTTTCCAA	3219603	3219869	267	(AT)15
Lachesis_group0_1288	I1	CACAATTTGGAAAATCCAACAA	CATGATAATTTGCGAGCTTGTC	3231028	3231461	434	(T)13
Lachesis_group0_1290	I1	AGGGCCAAAAAGAAAAGAAAAG	CTTGCGTCCATATAGGGTTAGC	3233224	3233568	345	(TC)9
Lachesis_group0_1289	I1	TCTTAATTGGTGAATCACACGC	CTTTTCTTTTCTTTTTGGCCCT	3232807	3233245	439	(AG)6
Lachesis_group0_1291	I1	CAGGGAGATCTAATGGAAGACG	CTCTGGTTTATCCTATCACGCC	3233996	3234187	192	(T)14
Lachesis_group0_1296	I1	CACCAAAATATCGCAAATGAAA	GGAACAGAACTCAAACCTGCTT	3241468	3241715	248	(T)15
Lachesis_group0_1307	I1	GACAAGAGGAAAGCCAAGAAGA	TGGCTACTCTCTCCTCAACTCC	3277889	3277975	87	(GAA)7
Lachesis_group0_1308	I1	GTTAAGTGTGCTCATCAGCGTC	CCCAACATAACCTCTCTTCAGG	3281557	3281789	233	(A)18
Lachesis_group0_1309	I1	GCCTTCCATAAGCTACCTTCAA	TTCGAGAGGGATCTACCTTCTG	3287499	3287897	399	(AT)8
Lachesis_group0_1312	I1	TTGAGGGCCCATTTCTTATTTA	AGTGTTTGATGAGGAAGGTGGT	3308264	3308430	167	(CT)8
Lachesis_group0_1325	I1	CACACCTTTTGGTTTTCCATTT	ATATCGATTTCCGACAGGCTTA	3346569	3346766	198	(GA)9
Lachesis_group0_1328	I1	GGCCAGAAATTAGGTTTGATGT	TTTCGCTGCAAGACATTTTAGA	3356713	3356995	283	(A)18
Lachesis_group0_1330	I1	ACCGGTTTATAGCCTTTGGTTT	TAATGGGAACCGTAGAAGCTGT	3358060	3358400	341	(T)12
Lachesis_group0_1335	I1	TGGTTTAACCGCATACTTTCCT	CTTCATTTTCGGTTCCCTGTAG	3364917	3365116	200	(AT)6
Lachesis_group0_1344	I1	GTAACGGTCGGAAGAAATTTTG	CGACACCAGGAAAAGTAGATCC	3394732	3395001	270	(CT)9cataagag(CT)8
Lachesis_group0_1345	I1	GGATCTACTTTTCCTGGTGTCG	AATCACCCAATACGAAATCACC	3394980	3395270	291	(T)12
Lachesis_group0_1349	I1	AACTTCGAGAAAAGGATGATGC	CAATTGGTTCCTAGACTTTTTCG	3411551	3411935	385	(T)17
Lachesis_group0_1362	I1	CCAGGGTGTCCGATTTTATATG	TGACAAAGATAACGTGGTCGTC	3452065	3452504	440	(T)14aagacagcttaagtttatataaaatccatatgcattaatgttcc(A)14
Lachesis_group0_1361	I1	TCCACAGTAGATGTGCAAAACC	AAACATCGGCATTATGGGATAC	3447227	3447516	290	(A)14
Lachesis_group0_1370	I1	AACCTCCCTGTACTTCCTCCTC	ATTTGATGGGTCCAATTTCTTG	3476357	3476740	384	(AG)10
Lachesis_group0_1372	I1	CATTGGATGTTAATTCAAGGATCA	TATCGTGCGTGGACTATGTCTC	3477134	3477428	295	(T)13
Lachesis_group0_1371	I1	GAAGTTAGCTCCGAGTCCAAGA	ATGCCATTCTCCATAACAAAAA	3476702	3477087	386	(AT)7
Lachesis_group0_1379	I1	TTTTTCCGCTCTTGTCTTTCTC	TGTGGTTATCAATCGACCTGAG	3492682	3492820	139	(CT)9
Lachesis_group0_1378	I1	AACAGTTGTTGATGTTGGCAAG	TCTTTCGTGTGCTAAGCCAGTA	3488775	3489026	252	(AT)7
Lachesis_group0_1385	I1	AGGATCTAAATTGGGATCGTCA	TCTACTTGCGTGGTCGAAGATA	3507378	3507789	412	(T)13
Lachesis_group0_1388	I1	ACGGGTGGAACGATACAATAAC	CCAAAATTGCAAAAACGTCATA	3507854	3508272	419	(T)17
Lachesis_group0_1386	I1	CGAGTTCGAGTGATCATTTCAT	GTTATTGTATCGTTCCACCCGT	3507525	3507875	351	(T)12
Lachesis_group0_1389	I1	ACGGATTCACCAAAATTTCATC	GAGTTTTCAGATACCCACCTGC	3509244	3509692	449	(A)14
Lachesis_group0_1390	I1	TTCACTCTGTGGGATGAATCAG	CACCAGACATCCTTTCAAGACA	3509995	3510372	378	(AT)9
Lachesis_group0_1396	I1	CGAAAGGCGGAGTATACTTTTG	GTGGATCGTGAAGTGGTAATCA	3522807	3523078	272	(T)14
Lachesis_group0_1399	I1	GATCTCCAGGCTTTCCAGACTA	AATTGCTGGATTGTGACAGATG	3538985	3539361	377	(TA)6
Lachesis_group0_1412	I1	CAGTCAGTTTTTCTCATGGCTG	CTAAGATAAAGTCCGCCACCAC	3582834	3583186	353	(TG)8
Lachesis_group0_1417	I1	CCTAACCCGTGACACAATACCT	TGTGACTTTGAAATATCACGCC	3603662	3603988	327	(A)15
Lachesis_group0_1421	I1	GTGACCCAAAATTCAAAGGAAA	ATGCCAAATAGAATTTGTGGGA	3623286	3623579	294	(TA)7
Lachesis_group0_1425	I1	TCTGTAACCAATTGTGTTTGGC	CCGTTGGTCTGTAAGTAACGGT	3626419	3626686	268	(TA)12
Lachesis_group0_1428	I1	TATCCAGATTCAGACCCGAGTT	AGGAGGAGAAGAAGGGAAGCTA	3632891	3633300	410	(A)16
Lachesis_group0_1432	I1	TGCAAACTGTAACGAAAAATGG	CAGGAGATTCACTTCCAGATCC	3636251	3636562	312	(TG)6(AG)9
Lachesis_group0_1444	I1	TGAGAGACAATTTGCCTTAGCC	CCCCCTCCTCTAAGATACATGA	3657860	3658171	312	(T)14
Lachesis_group0_1446	I1	ATGGGCCAAATTTGTGAATTAT	CCAAAATCTAGAGCCACAGACC	3669836	3670093	258	(A)12
Lachesis_group0_1447	I1	TGATGTCCTCTTGAGAGCTTGA	ATTGGTGGATTAAGTCTGGTGG	3674910	3675197	288	(A)12
Lachesis_group0_1452	I1	AAAGCCTGTATGGTCGTTGTCT	AGAGAAAGCTCAATCAACCAGC	3684815	3685252	438	(T)17
Lachesis_group0_1451	I1	TCGGAAGTGAAAAGAGACATGA	AAGCTCCCACCTGTGATACAAT	3684126	3684462	337	(T)12
Lachesis_group0_1453	I1	GCTGGTTGATTGAGCTTTCTCT	CCCTGAGTTAGCTGATGCTTCT	3685231	3685652	422	(CT)14
Lachesis_group0_1454	I1	TAAATTACACCACGGGGAAAAC	CCCATATGATGATTTCTGGGTT	3691293	3691705	413	(A)12
Lachesis_group0_1455	I1	ATAGCTTGGAACAGGATTTGGA	GAGGCATGAAGAATGAGAAACC	3691845	3692268	424	(GA)7atgacagagaagagagaacagagcaccaag(GGA)6gagaagcaaaaaggaggcgc(AG)7
Lachesis_group0_1465	I1	GCAAATTGTGGGGAAAAATAAA	CATGCCCAACTGACAATACAAT	3730814	3731134	321	(AT)8
Lachesis_group0_1475	I1	GTATGGTTGGATCTCTGCACAA	AAAGCCTTTTTCTCTCCCAAGT	3755213	3755334	122	(A)12
Lachesis_group0_1480	I1	CAATCTTTTCCCAACGATTCTC	ATAGGAAACAAGCACAAATGGG	3785226	3785666	441	(A)24
Lachesis_group0_1482	I1	CTTTCCGAGTTCCAACCACTAC	ATGAGAAGTCAGGTGACGATCC	3790943	3791135	193	(A)17
Lachesis_group0_1484	I1	TTAAAAGCTAATGGCACGACCT	ATGTGCAAGAGCCTCGTAATTT	3794056	3794469	414	(CT)8
Lachesis_group0_1485	I1	CCCAAAGTTATCAACCCAAAAA	AAATGTTTTATTGACCAACCGC	3794644	3794965	322	(T)12
Lachesis_group0_1486	I1	AATTAGTCAGCGGTTGGTCAAT	ATTCAAATGATCCTCGTGATCC	3794935	3795189	255	(A)15
Lachesis_group0_1496	I1	GTCCCCTGACATCTCTCTGTTC	ACTCGAACCCTAACGAATTTGA	3813448	3813843	396	(TCT)7
Lachesis_group0_1497	I1	TTTGTCTGGTGACCTTCCACTA	TGAAGGACGATTCTCTCTCACA	3814094	3814322	229	(AG)6
Lachesis_group0_1502	I1	AGCCGATCATCTAACAATACGG	GCCAAAAGCTCAATCTCGTAAT	3820081	3820470	390	(GAT)5
Lachesis_group0_1504	I1	TCCGTCTTCTTTCTTCTTCGTC	CGAGATCTTTCTCGTCGTCTTT	3825416	3825775	360	(TC)9
Lachesis_group0_1506	I1	AACGGGACCTTCTCTGACATAA	GAAAGATCCCATTCGTATCTCG	3832768	3833046	279	(AAG)7
Lachesis_group0_2019	I1	ATGCATGCTCGTTACCCTTTAT	TAAACCAGTATACCCACCAGCC	5228217	5228531	315	(CT)39(CA)9
Lachesis_group0_1859	I1	ATTTATACTGCGAGCAACGGAT	CGGTTCTTTTGGATTAGTTTCG	4826051	4826336	286	(T)12
Lachesis_group0_1842	I1	TGCACCTCATTTCCACACTTAC	GGGCTACAGAAGGAAACAAAAA	4785701	4786039	339	(AG)7
Lachesis_group0_1808	I1	TATTACAATCACGCCAAGTTGC	GGAGTAATCAACTTCAAAGCGG	4680748	4681181	434	(T)17
Lachesis_group0_1806	I1	TTGTTTCGTCCAATTAAGCAGA	TACAAATATAAACACGCCACCG	4677750	4677877	128	(ATT)6
Lachesis_group0_1802	I1	TCCGCATAAGTAACTGTACTCCAA	GCTGTCACATGCACGAATATCT	4663824	4664222	399	(TTG)6
Lachesis_group0_1800	I1	TGAATCGAAAAACCCACTCTTT	ATTCCTTCTTTTTGGGGAGTTG	4663490	4663778	289	(GT)13
Lachesis_group0_1798	I1	TCCTCGAAACTAAGAGAAACGC	TGACTTGAATCGCTTGTATGCT	4662692	4662855	164	(AG)8
Lachesis_group0_1791	I1	TGGATTCTCGACTTGTCTCTCA	TAGACTTGTGGGTTGGGAAGAT	4636131	4636541	411	(GAA)5
Lachesis_group0_1787	I1	CACAAAAGCACTCTGCTGAATC	TGGGGTTAGCTGACTTAACCAT	4624194	4624340	147	(A)12
Lachesis_group0_1778	I1	CACGTTTTGACAATTTTGTTGC	TGATACAAATACCCTACTCAACCA	4573215	4573454	240	(A)14
Lachesis_group0_1777	I1	ATTGAATTTGTGTGGGGACTTC	CTGCAAGATCACCATCTGAGAG	4570075	4570378	304	(T)14
Lachesis_group0_1775	I1	TAAGTGGATTTTGCAGGAGGTT	CTCCAGATTTCACACTGACGAA	4568603	4568988	386	(TC)9
Lachesis_group0_1774	I1	CATGCCACAACTTACACACCTT	GAGCCATAACTTGTTTGGTTGA	4567931	4568359	429	(T)16
Lachesis_group0_1738	I1	GGTGATTGTACTGTCTCGTGGA	CAGAGGAATGCATTTACCACAA	4471993	4472214	222	(T)21
Lachesis_group0_1735	I1	GGAAAAATATGGGAATTGCTGA	CTACTTTCTATTTTCCCCGGCT	4461430	4461801	372	(AT)9
Lachesis_group0_1722	I1	TACATCCACGCAGACACACATA	TCTTTCAATCCGTTTGATTGTG	4428676	4428902	227	(A)14
Lachesis_group0_1721	I1	AAGTCCTCCAAATCGGTGAGTA	TTGCCTCTTCGGTTACATTTTT	4422806	4422990	185	(TA)6
Lachesis_group0_1714	I1	TTTTAATCGCCGTTTCATCTTT	TTGATTGGAGTGAAATGCAGAC	4416030	4416344	315	(AT)12
Lachesis_group0_1715	I1	GTCTGCATTTCACTCCAATCAA	TTCTAATGAGAACCGCAAAACC	4416323	4416632	310	(A)13
Lachesis_group0_1710	I1	GGTGAGTGAGTGAATTGGATGA	AGCTAGGCTACCACTGTCCACT	4403358	4403737	380	(T)13
Lachesis_group0_1711	I1	GGTGAGTGAGTGAATTGGATGA	AGCTAGGCTACCACTGTCCACT	4403358	4403737	380	(A)18
Lachesis_group0_1706	I1	GGCCCAAATCCATAACTCATTA	AAGCATGGTAATGCTCAAACCT	4398803	4399180	378	(A)13
Lachesis_group0_1697	I1	GCAGTTGGCTATGACACTTCAG	GAGAGGGCAAATTAGTTGTTCG	4374563	4374923	361	(T)20
Lachesis_group0_1694	I1	AAGATGAGGAGACAGAAGCTGG	CGAAAGCATAAGGTCATCATCA	4364634	4364958	325	(AG)6
Lachesis_group0_1693	I1	TTACTCTTCCCCTCTCTTTCCC	TTCATGCCCATGTCTTTAGTTG	4364007	4364107	101	(A)12
Lachesis_group0_1683	I1	CAATGACCATGAAAACATTTGG	TGATTCTTGAAGCGTTCGACTA	4321354	4321699	346	(A)16
Lachesis_group0_1682	I1	AGAATGAATCTTCGTCAGCCTC	TCCATTTCACCCTTAGATGCTT	4315828	4316013	186	(AT)7
Lachesis_group0_1677	I1	GCCTTTTCTTCTCTCTTAGGGC	AGTCGTCTCATTGGCGATAAAT	4287222	4287309	88	(GA)7
Lachesis_group0_1678	I1	ATGCTGCAAAGAAAGAAGGAAG	TTTCTTGGACTTGGTGACAATG	4294756	4295075	320	(CA)6
Lachesis_group0_1675	I1	GCTTTATGAGCATGTGACCAAA	CGAGGGATAAAAACTGAAGTGC	4279568	4279847	280	(AT)13
Lachesis_group0_1671	I1	GTGCAACAAGATTATTTGAGCG	ATTGGAGTCAGTATGTGCATGG	4273920	4274223	304	(A)13
Lachesis_group0_1672	I1	ATTTTATTGGCCAAAACGTTGA	GTTTTCTAGTTCCGTCAAACGC	4274470	4274896	427	(C)14
Lachesis_group0_1668	I1	CTTTTCCGCTAATTTCTGCTGT	TTCTTTTTCTTGACCACACACG	4271126	4271480	355	(TA)13
Lachesis_group0_1661	I1	AAGGATGAGTAGGGAGAGGGAG	GGCAAATGATCAAGAACACTGA	4242517	4242911	395	(TTG)5
Lachesis_group0_1657	I1	GTTGGTCTGCAAAATCAATGAA	TCCTAGGTGCTTTTGAACCATT	4229549	4229888	340	(A)16
Lachesis_group0_1658	I1	GGCCATATATTGGCTTTATGGA	AACATATTAAATGGGCCACAGC	4238813	4239204	392	(T)13
Lachesis_group0_1654	I1	TGAAAGTCAAAACTCAAAGTAGGA	GGGGTGGCAGCACATATACTA	4224222	4224553	332	(TA)6
Lachesis_group0_1650	I1	TAGCGGATTTCCAAGAGGTCTA	GGATGAAAAGCGACTGAGAAGT	4215889	4216169	281	(A)14caaagaattttgtcaagtctattttattttttagtttgctaaacttctcagtcgctagttgac(A)15
Lachesis_group0_1647	I1	AATCCGATTGAAGTTCCAGAAA	AAAAAGAAGGTTGTTTGGCGTA	4212202	4212546	345	(GAA)5
Lachesis_group0_1646	I1	TGGAGAGTTAGCACGAGAACAA	ACGGCTTTGTTGAGAAAATGAT	4209343	4209602	260	(TA)6
Lachesis_group0_1642	I1	AGAAGAAGAGCGTTTCTTGTGG	AACGTGGAAAACTTGACAATATC	4188985	4189308	324	(A)20
Lachesis_group0_1626	I1	TATAACAGAGGGCGTGGCTATT	CACTAACAACCGTCATCGAAAA	4157151	4157580	430	(AT)7(TA)6
Lachesis_group0_1627	I1	TTCCCATATTGGGTTTACGAAC	ACACTCCTCTCGTTGTCCATTT	4158144	4158512	369	(CT)7
Lachesis_group0_1625	I1	TCAAAGGTTGTGTGTGTTCCTC	GAGAATCTTACGGATTCATCGC	4142368	4142569	202	(TC)7
Lachesis_group0_1624	I1	CTCTCGCAGGATCTTTGTCTTT	GCTGTAGCTGAGGAACACACAC	4142069	4142398	330	(T)17
Lachesis_group0_1623	I1	TTTGCTGAAGAGTTTCAGGTCA	CTTGATGTGATCCATGTCGTTT	4138975	4139300	326	(A)17
Lachesis_group0_1621	I1	AAGGCACCAAACTCCTAAAACA	TCGAGACCATATCTACTCACCAA	4132559	4132999	441	(T)15
Lachesis_group0_1616	I1	TCCTCTCGTTTGGATTATTCGT	CTCGATTTTCGATCCAGATTTC	4124896	4125185	290	(AGA)6
Lachesis_group0_1613	I1	ACGGTGGGAGAGATAGAACTCA	ATATCATACGACCGTTGAACCC	4115150	4115501	352	(AG)6
Lachesis_group0_1606	I1	AGTCGAACAGAAACAGAGGAGC	ACCAATCACATCGAATTCTTCC	4106333	4106628	296	(TA)9
Lachesis_group0_1605	I1	TGATTCCAAGAAGCCATCTTTT	ATCCAATAACCATAATCCGTGC	4105916	4106162	247	(T)16
Lachesis_group0_1604	I1	GTATAGAGGCTACGGATGTGCC	ATCAAGAATCAGGTTCGGAAGA	4103896	4104276	381	(TC)11
Lachesis_group0_1600	I1	ATGTACGCCGGAGATTCAGTAT	GTTATGTTTGGTGAGAAGGGGA	4096783	4097193	411	(TCTGGC)5
Lachesis_group0_1597	I1	TTTCGAAGTCCCTTTCATGATT	ACGTGGACAGAAGATCAGGATT	4072799	4073157	359	(A)13
Lachesis_group0_1593	I1	TTAAGCTCTCCCGAACATCAAT	TCATTGTCGTGGCTAAATGAAC	4064901	4065085	185	(ACAAAA)5
Lachesis_group0_1588	I1	CCTTGTAAATCACATCTTGCCA	CATCCTGTTTGGCTTTGTGATA	4055196	4055616	421	(A)14
Lachesis_group0_1587	I1	GTGGGATCCTATGTTCAATGGT	TTGGTTCAATAACGTTCCTGTG	4052669	4053046	378	(A)16
Lachesis_group0_1584	I1	AAGAAAAATGGGAGGAGGAAAG	AAAGTTCCATCGCCTATCAGAA	4047967	4048264	298	(A)15
Lachesis_group0_1583	I1	ATATGTGAAGCGATCGATGATG	ACATTCTTCAACCCGTTTCTGT	4047820	4048129	310	(GAA)6
Lachesis_group0_1575	I1	TTATGTGGCAAGTTTTGAGTGG	ACGTTTTGTTGAATGTTTGTGC	4021744	4021942	199	(T)13
Lachesis_group0_1574	I1	GTATAAGAGCATTTCCATCGCC	AGCAATGGTTTTCATTACAGCA	4019517	4019786	270	(A)12
Lachesis_group0_1558	I1	GTAGATTTTTCTCTCGGCCAAA	CACGCATCTTCCATCACTTAAA	3982806	3983159	354	(AT)6
Lachesis_group0_1553	I1	TATATGCATTTTTCCCCCAATC	CCTAAGCTCAACTTCAATCCGT	3975126	3975556	431	(TA)11
Lachesis_group0_1548	I1	TGATGGAATGGACTCTGTCAAC	AGCTAATCAACAAGAAGACGGC	3969128	3969548	421	(TA)6
Lachesis_group0_1538	I1	TCTCTCTTATCGCTTTCCTTGG	ACCATATACCCAACTCGTGGTC	3931765	3931885	121	(A)15
Lachesis_group0_1530	I1	TCCTAGGTTCAGCTGGTGAAAT	CCGGTAAACTACAACTTCAGGC	3886250	3886574	325	(T)12(CT)7
Lachesis_group0_1525	I1	TCACTGTTTCACTTTTTGACGC	ACGACGAAAGTTTATTTGCACC	3878679	3878981	303	(AT)6ggaaagttacttggagaagaaagggaaaggagaggccaagtgggcaagaggt(GA)6
Lachesis_group0_1522	I1	ATGTCTTTCCTAAACCCTGCAA	TATTTGCTTGAACCGGAAGTTT	3875109	3875437	329	(A)13
Lachesis_group0_2043	I1	GCTCTGCAAAGGTCTCTCTTTC	TGGGACAAAGGAGTGAAAATCT	5287158	5287501	344	(TC)7
Lachesis_group0_2092	I1	ATCGAACAGTGTGTGTTTCGTC	ATTTTGCAACTTTGGAGCTGTT	5411975	5412415	441	(T)19
Lachesis_group0_2124	I1	ATCCAACAGAGGCTTCTCCATA	TTCAGGGATGTTTGTTTGTTTG	5505503	5505877	375	(T)17
Lachesis_group0_2155	I1	CTTGCTCGATCTTATGCCTCTT	TCCGAACAAGAAGACAACTTGA	5601726	5602094	369	(T)15
Lachesis_group0_2177	I1	GCAACACTAACCGTACCTTTCC	TTGTTTTTGTTTTGTTTCCGTG	5661521	5661953	433	(T)12
Lachesis_group0_2208	I1	CCAGGATGAAGAATTAGTTGCC	AAGACACAAAAACAGGGGAGAA	5740439	5740814	376	(A)14
Lachesis_group0_2209	I1	ATGAAACAAATCGGGTAGGATG	AATCCACCTCAGTGCATTCTTT	5741054	5741362	309	(A)14
Lachesis_group0_2222	I1	GAATCGGTCCCATCTTGAATAA	GACAAGGAAGGAAATCGAACAG	5786528	5786914	387	(GA)7
Lachesis_group0_2227	I1	AAGTGGATTGATGAGACGCTTT	GAGGAAGCTGGTGTTTTATGCT	5804920	5805190	271	(T)12
Lachesis_group0_2237	I1	CCGAGTTACGACAAAATCCTTC	AACGTCTTGCTTCTTCTTGGAC	5831631	5831863	233	(TA)8
Lachesis_group0_2290	I1	GAAGGAGCCAACATTCAGTACC	ATGGTCGTGGATCACTTCTCTT	5993987	5994422	436	(T)12
Lachesis_group0_2317	I1	CATGTTCAAAACGAATAGCCAA	TCTTGACCCTGAAACTGAGTGA	6059914	6060223	310	(A)20
Lachesis_group0_2319	I1	GCTGCTGCAGTGAATAAGAAGA	TCGGTTTCCGAATTAACCTCTA	6064181	6064471	291	(T)16
Lachesis_group0_2331	I1	CGTTCTGTAGCGTGGAGTGTAG	CCCATAGATATGCAAACACGAA	6083401	6083723	323	(AG)7
Lachesis_group0_2334	I1	GCCACAAAGAAGTCAGTATCCC	TTTCTTGGAGACAGAAAGCACA	6095758	6096197	440	(TC)14tatcaaaagaagagaacaaataaacctgaaagctgatttctccttcttcatttagatgccgtgaac(CT)11
Lachesis_group0_2335	I1	TTCTTCTTCTTCATCGTCGTCA	GAATCTGAAATTGTACGGCCTC	6097075	6097257	183	(CAT)6
Lachesis_group0_2344	I1	GGCTGTGGACCATAAACTTCTC	TCTAAATATGGTTGCATCGCAG	6124967	6125356	390	(A)13
Lachesis_group0_2345	I1	CAGATAATCCGACACTCATGGA	ATCTTCCCATCACGATGTTACC	6125092	6125505	414	(A)15
Lachesis_group0_2347	I1	GCACATGATATCCCTTTTGTGA	GCTTGGAGTGTAAACCAGAACC	6127283	6127693	411	(A)29
Lachesis_group0_2351	I1	CAGGTATTTCTCATTTGCCTCC	TTCAGCCATCTCTAAACAGCAA	6134432	6134674	243	(T)12aatctgagaatattctgggtcgaatttcctagtcattgt(TTG)5
Lachesis_group0_2355	I1	CAGAGTTCATCACAACGTCACA	TCTCTGCGTTAACCCAATACCT	6157213	6157582	370	(AGA)5
Lachesis_group0_2356	I1	GAAATCTGTTTGCTCCATCACA	ACGTCTCGAAAACAAACCAACT	6161148	6161473	326	(A)15
Lachesis_group0_2357	I1	AAAGCCACGTCACTTCTTTCTC	ATTTTAAGCCCACTTGAGTCCA	6175225	6175658	434	(AT)9
Lachesis_group0_2368	I1	GATCAACACTTGAAAATGCCAA	AACCCAGGTTTTTCTGACTCAA	6224685	6224943	259	(A)14
Lachesis_group0_2371	I1	TGGATGTTTTGGAAACTCTGTG	CCGATGGTGAGCAGTAATAACA	6244062	6244505	444	(TTG)5
Lachesis_group0_2373	I1	CGCTCTCTGGTTTCATCTTTCT	AAAGCTTAGCCCAACCATTTTA	6246862	6247230	369	(A)12
Lachesis_group0_2382	I1	ACTTCATGATTCACCACACAGC	TTTGTTAATTTTGGCTTTGCCT	6266585	6266917	333	(T)16
Lachesis_group0_2384	I1	CGCTCGAGATATGTGCTTAGTG	GCCATCTCTCTCTCTTTCCTCA	6271135	6271279	145	(A)12
Lachesis_group0_2400	I1	GTCAAACATTTCAACGAGACGA	AGAAGATGCTTTGAATGTGGGT	6343610	6343981	372	(A)18
Lachesis_group0_2406	I1	TCAAATGGAACATGACTGAAGG	TGATGTTTTCAAACGCAAAAAC	6362744	6363122	379	(A)12tactgcagtaaagaagactactgcttgtg(A)17
Lachesis_group0_2412	I1	TCCTGTACTGCCCAATCATTTA	CAAAAAGTTTGACTTGTGGCAG	6376546	6376709	164	(T)12
Lachesis_group0_2409	I1	ATTCGATGTGCTGCATAAATTG	GGTTGAAGACATCATGCCACTA	6375244	6375497	254	(A)16
Lachesis_group0_2420	I1	TAGCCGAGAATTCACCAAAAAT	TTCTCTTCTAGCTTCCCCTGTG	6389045	6389311	267	(CTT)8
Lachesis_group0_2429	I1	GGTGATCATGTTTCTTTGCGTA	AAGGACCGGGAAATGTAAAGAT	6408548	6408918	371	(AT)6
Lachesis_group0_2426	I1	CCAGTTGTTGTGGTACGACTGT	GTAAGATGGGGTTCTTGGTCAC	6404403	6404711	309	(TA)8
Lachesis_group0_2436	I1	GGGAAGTCAGACCAAGTAATCG	AAAGGACACTCCACTCCTTCAG	6423715	6424056	342	(T)17
Lachesis_group0_2439	I1	TGTTGAAAGAGTCAAAAGGCAA	GGGAATTCTGAGGAACTCACAG	6425398	6425796	399	(TTC)6
Lachesis_group0_2443	I1	TTGATGCAGACCTAAAAGCTCA	CAAGTCACCACTCGTTGCTAAG	6436415	6436602	188	(ATC)6
Lachesis_group0_2447	I1	ACTTGCATTGCGTAAGTTCTCA	GCCACAAGATCTGACCATCTTT	6458565	6458828	264	(T)12
Lachesis_group0_2449	I1	ATCGGTGTTCCATCAAATAACC	CCATAGATGGGATTCGAAAAGA	6459543	6459880	338	(AT)6
Lachesis_group0_2457	I1	AACACGGAGATGGAAGAAAGAA	TCCGATAGTATTTCTTCGGCAT	6473040	6473332	293	(GAAA)5
Lachesis_group0_2460	I1	ATGCACGTAGATTTTGTGGTTG	GGTGGGTATTGGGTAACGTAGA	6492452	6492721	270	(T)15
Lachesis_group0_2458	I1	AAGTACACACAACGCCAACATC	CCACCTGTTTCACAAAATCAAA	6476477	6476753	277	(A)21
Lachesis_group0_2471	I1	TAAGAAAAGCTGAAAGGAACGG	AAAATTAATGTTGGTCAACGGG	6511308	6511681	374	(A)15
Lachesis_group0_2469	I1	ATCGTAAATAGCACGCCTGATT	CGTACGTGTGAAGAAAAATCCA	6503661	6503924	264	(TC)6
Lachesis_group0_2473	I1	TGAGAATTGACGAGGTTACGTG	TTCACTTAGAGCACCTCGATGA	6516269	6516618	350	(T)12
Lachesis_group0_2476	I1	ACAGGAGCTGACCCTAATGTGT	TCCGTAGATGTCTTTTCATCACC	6527323	6527512	190	(T)14
Lachesis_group0_2479	I1	CTCGAGAAGAAAATGCTCCCTA	AATTCACCAGATTTTGAAGCGT	6541303	6541585	283	(TC)7
Lachesis_group0_2478	I1	GCAAAAGTTGCAGTTGACTCAC	GAAAAATTCGCAAACATGATGA	6539476	6539679	204	(TCT)5
Lachesis_group0_2482	I1	CATTGCAACATTCAACGAGTTT	AAACCGGACCGGAAAGTATTAT	6549463	6549745	283	(A)14
Lachesis_group0_2487	I1	TGCACCTCTTGAGAAAGATGAA	CGCACATGTGTGAAGGTTTATT	6575471	6575837	367	(T)21
Lachesis_group0_2485	I1	AATTTTACCAGCCGACTTGAGA	AGGAGAATGCCACTTGTTTTGT	6568763	6569144	382	(A)15
Lachesis_group0_2486	I1	AATCTGTTTTCGGTACATGCCT	CATGTGCGTGGTTTGTTAGTTT	6574486	6574802	317	(TA)10
Lachesis_group0_2491	I1	TGACTCGTTCATACCATCCAAG	CATGACTGTTAGGGTTTCGTGA	6586614	6586856	243	(GT)6
Lachesis_group0_2490	I1	AGGCTAAAGCGATGAAAACAAG	GAAAGACATTGAGTCCGCTTCT	6583638	6583829	192	(AT)10
Lachesis_group0_2494	I1	GAACACCATCGACAAAGATTGA	CGGCTAGTTTCCCAAGTGATAG	6593559	6593763	205	(AG)6
Lachesis_group0_2498	I1	CTTTACAACCTTGAAGCCGTTC	CAGAAAGAAAGACATTTTGGGG	6611219	6611661	443	(AG)7tgtgaagcagaag(GAA)6
Lachesis_group0_2504	I1	TGTCCAAGCTAACAGTTCGAGA	CAATTATCGTATCAGCGCATGT	6643414	6643842	429	(T)12
Lachesis_group0_2506	I1	TCGAAATCATGTGGTCTCAAAC	CAAGATTGCTACTCCAAGACCC	6645132	6645507	376	(GTT)5
Lachesis_group0_2515	I1	AAGGTATGCACATAAAATCCCG	GATTCTTCAACAGGTGGAGAGG	6674237	6674679	443	(TAT)5
Lachesis_group0_2520	I1	TACACGGCAATTGTTTTAGCAC	TAATACTGGATTTTGTGCGACG	6698180	6698496	317	(T)12
Lachesis_group0_3041	I1	AATAATTGGACATGGAGATCGG	TGATGGACGCTAATCTTTCAAC	8186997	8187305	309	(AT)6
Lachesis_group0_3040	I1	TCAACCAATGAGCCATCATAAA	TACGTGTGTATCAGTATCGCCC	8186737	8187038	302	(TA)6
Lachesis_group0_3036	I1	CAAACCACGATCAAAAGAATCA	AGGTCCAGCCCAACATATAAGA	8162919	8163358	440	(A)12
Lachesis_group0_3034	I1	AAAGGAAATTTTGCTGGTCAGA	TGATTGGTCTGGTTTTCTTGTG	8158561	8158709	149	(TA)6
Lachesis_group0_3033	I1	AGTCAGGCGATTAATGAACCAT	GAGATTAGGCGCTTCTTACCAA	8158146	8158477	332	(T)20
Lachesis_group0_3030	I1	AACCATTCAAGTTCAAATTCGC	AAAATATTTAGCGCAAAACGGA	8157024	8157205	182	(A)13(AT)6*
Lachesis_group0_3003	I1	ATTCTCCTTAGATCCGTGTGGA	CATCAACCATCATCATCAATCC	8062491	8062792	302	(ATG)5
Lachesis_group0_2996	I1	GCATGCATGTGTCCTTATCACT	GCACTTGCCCGTAATTAAATGT	8051352	8051493	142	(A)18
Lachesis_group0_2995	I1	CTTCGTCCCTCTGAAACAAAAG	CTCACCGTTGGTTCATCAATAA	8050936	8051300	365	(CT)7
Lachesis_group0_2992	I1	TTCTAAATCTCGGTTTCGTGGT	CATGATGGCATTGGTTGTAGTT	8046485	8046740	256	(TCC)5
Lachesis_group0_2986	I1	CCCACCATCCACGTCTATTATT	CCTTTTCATACCTGGTTCGTTC	8036307	8036497	191	(A)18
Lachesis_group0_2970	I1	GCGATTCAAGGTACTCAAAACC	GAAAACGCATGTCTTACTGCTG	7993309	7993540	232	(TCA)5
Lachesis_group0_2969	I1	TTTGTTTTGTGTTAAGCCGTTG	TAAACTCCAGAAACCTGTTGGC	7990011	7990399	389	(T)15
Lachesis_group0_2964	I1	GGTGTCTGTATGTTCGTCGTGT	ACGTAGCCGTTTGATCGTATTT	7969441	7969771	331	(CT)6
Lachesis_group0_2963	I1	GGTGTCTGTATGTTCGTCGTGT	ACGTAGCCGTTTGATCGTATTT	7969441	7969771	331	(GA)7
Lachesis_group0_2950	I1	GAAGAGCTTCTCCAGGTTCAGA	AGTGCGAGAGCATTAGGACTTC	7961158	7961555	398	(T)12
Lachesis_group0_2948	I1	GATTGGATGATTTTGAGAAGCC	AAACCTGGAAACCAAATGCTTA	7955151	7955320	170	(A)13
Lachesis_group0_2945	I1	CGGATCGAGAAGTAGGAGAGAA	TAAGCCAGATTGGACCAAAGTT	7949854	7950149	296	(CT)10
Lachesis_group0_2944	I1	GGCTGAGCACAGAAGAAAATCT	GTGCTTCCTCCGCTTAAAACTA	7945761	7946018	258	(T)17
Lachesis_group0_2931	I1	TGGCTAAATTCACTACTGCGAA	ATGACAGAAGAAGCTGCATCAA	7925867	7926308	442	(TA)10
Lachesis_group0_2930	I1	TGGGTTTCCTTTTTGTTTGTTT	GGTGTAAGGTGTTAAACCGCTC	7925652	7925864	213	(T)14
Lachesis_group0_2922	I1	TATCCCAGGCGACCTACTTAAA	TCACAACGCAGATATCAAAACC	7907548	7907756	209	(T)12
Lachesis_group0_2918	I1	TCCTGTACCAAATGAAACGATG	CAGAGCCAAACCAATGTTATGA	7902816	7903190	375	(AT)10
Lachesis_group0_2880	I1	GCAGTTAGCTGTTGCGTTTCTA	CATCAAGAAAACGCCAAATACA	7785005	7785100	96	(T)13
Lachesis_group0_2877	I1	TCCTCTTGAGAATTAAGCCCAG	GTTGACACATGACAGAGCCATT	7774335	7774705	371	(GAA)5
Lachesis_group0_2873	I1	GAAAGCTGGTTATTTGCAGACC	TCGATTCCCCTTTTTCTAATCA	7772947	7773283	337	(T)12
Lachesis_group0_2871	I1	CCCTGGTTCCGACTAATAAACA	TTTGTGAAAGGGTTCTCGAAAT	7759121	7759422	302	(T)20
Lachesis_group0_2861	I1	TATTTAATTTGCGAAAATGGGG	ATTTTGCATCCATGTGTTACGA	7737484	7737817	334	(T)12
Lachesis_group0_2860	I1	CTCGAGCTAAACACACATGAGG	TCAACCACTTCATTTCAACGAC	7737044	7737261	218	(T)15
Lachesis_group0_2859	I1	TGGTTTCGTAGAGATTCCGTTT	AAATGGGTGAATCTGCTGTTTT	7736470	7736839	370	(A)13
Lachesis_group0_2852	I1	TTGGTGTTTGTGCTAAGCTGTT	AATTGCGAAAGAAAGAAATGGA	7703631	7703926	296	(A)18
Lachesis_group0_2849	I1	TGCAGGAGGGTAAAGCTGTAAT	AATTCGGAGTGCAGAATTGTTT	7696726	7697122	397	(A)14
Lachesis_group0_2838	I1	GCTTTCCGTGAAAATTTGAAAC	CTCTTCGCAGTCAAATCATGTC	7667378	7667704	327	(A)12
Lachesis_group0_2834	I1	GCAACTAAACACAATTCGACCA	CGAAAGTAGTTTGCTTTTTCCG	7659080	7659448	369	(T)12
Lachesis_group0_2828	I1	ACAAATATCCCTACGCAACCAC	CCTTACCGACTTCTAGGTGCAT	7638443	7638710	268	(AT)7aaatctgggcctggcgatggccggtcgacacaccgatatattaacctctgatcgtatatataaacaagccaatgtgggtcgac(A)20
Lachesis_group0_2825	I1	AGTTCGAATAGGACGACGACAT	TGAGACTGTTATCTCCAGTTGCC	7634697	7635073	377	(A)12
Lachesis_group0_2821	I1	CTGTTTCTGAACCTGACTCGTG	CACGGATCTAGTTGGGTGTGTA	7631569	7631711	143	(TA)7
Lachesis_group0_2804	I1	TAAGTACTTGGGACGGTCTGGT	GTTTCAGATCGATTCCAGTTCC	7576614	7576997	384	(A)13
Lachesis_group0_2802	I1	CAAATTCCCAGTCTAGTTTCCG	TGACTCTGTCTCTGCTTCTTCG	7570842	7571178	337	(TC)6
Lachesis_group0_2800	I1	CTGCTGGATCCATGTTTTGATA	GGAAAGCAATTGAGTTTTGTCC	7557597	7557882	286	(AT)6
Lachesis_group0_2798	I1	TTTCGTAAGTTTCGACCCATCT	TCTCTGCGAGTAACACGAAAAA	7548719	7549102	384	(T)14
Lachesis_group0_2796	I1	TCATCAAAAATGCAACTTCCAA	ATGAATCGGCAACTTTTAGCAT	7536924	7537314	391	(AT)11
Lachesis_group0_2791	I1	CACCTACCAGCCTCGTCTACTC	GATAGCGAACTAGGAGAAGCCA	7502657	7503030	374	(A)12
Lachesis_group0_2790	I1	TACGCAAGATCCCTTACTTGGT	TCACTATGTCACGTTGGGACTC	7501894	7502298	405	(A)12
Lachesis_group0_2789	I1	TTTAAACAACCACCATGGATCA	GAAAGAGGCAAAGTTGAGTGCT	7501658	7502044	387	(T)15ggtacgcaagatcccttacttggtcccaaatgttgccaagatctgattccttgc(AG)7
Lachesis_group0_2778	I1	TTTCATGAGAAACAAGACCACG	GAGCTGGCTATGCTCCTACCTA	7464207	7464458	252	(AT)6
Lachesis_group0_2775	I1	ATTAAAAGGTCGACTGGGGAAT	AATTGAAATGGGAGATTTGGTG	7448137	7448432	296	(TC)7
Lachesis_group0_2757	I1	GATGCCTATTACGATTTACGCC	TGGAGTTTTGCATTGATTTCTG	7395363	7395491	129	(T)12
Lachesis_group0_2754	I1	CCCCTATTGGGTAAAGCTCTCT	ATTGGTAATCACGTGGGTTTTT	7386328	7386531	204	(AT)8
Lachesis_group0_2742	I1	GGAGCCATGAAGAGAGAACAGT	GGGGTTAAAGAGAGGAAAATGC	7376216	7376609	394	(AG)6
Lachesis_group0_2738	I1	AATCTTTGTAAACATCGCACCC	TGGACACTTGCTTATTTGATGG	7369324	7369405	82	(A)15
Lachesis_group0_2733	I1	AAGGAAGAAAATCGAGGAGCTT	AACCGCGTTCGTCTAAAATAAA	7353089	7353426	338	(TCC)6tactaccatagcttatcttcttcttattctttcttcttcgattcggtttgttttttgattctgagaagcgtatgaatgtgtagag(AT)6(AG)7
Lachesis_group0_2731	I1	ACTACTTTTTGGTTTGCCGTGT	AGAAGGCTGCAGAGATTATTGC	7344295	7344727	433	(TC)8
Lachesis_group0_2726	I1	GTGTTTGAATCCTTGGAGGAAG	AGGGAAATATTTGGAACCCACT	7328371	7328820	450	(AT)9
Lachesis_group0_2728	I1	GGAAAGTAAGGTTTCCGCTTTT	AAGAACAAGGGGAGTTGTGAAA	7334017	7334338	322	(AG)7
Lachesis_group0_2713	I1	CTCTAGAGGAAATTCTTGCGGA	TAAAAAGGCCCTGTAGAAACCA	7282076	7282486	411	(T)19
Lachesis_group0_2714	I1	TGGTTTCTACAGGGCCTTTTTA	AAATTTCGCAAGGTGGAAGATA	7282465	7282849	385	(T)14
Lachesis_group0_2707	I1	TTCGTTTGCCACATTTTTGTAG	GGGGTCTTTTGTTTTTGCAGTA	7259897	7260034	138	(T)15
Lachesis_group0_2709	I1	TTGTCTGTTTGCCTCTTAACCA	GAAAATAAGATTGGTCCCCACA	7264971	7265288	318	(TA)10
Lachesis_group0_2701	I1	TGGAATCATGAGGCTTTATGTG	TAAGCAGCCACACTTTGCATAC	7240938	7241283	346	(GAA)5
Lachesis_group0_2699	I1	TAAGGCTTAATCGAGCTCTTGG	CGAGGAAGTTTGGAGAATCATC	7232577	7232867	291	(A)14
Lachesis_group0_2697	I1	ACGGTCAAGGGAGACTATTTGA	TCAAGTGTTTCATACCACCAGC	7228330	7228617	288	(A)12
Lachesis_group0_2690	I1	ATATCAGATTCCCCCTCTCCAT	ATGTACGTTTTATCGGCAGCTT	7209334	7209771	438	(A)12
Lachesis_group0_2681	I1	AGTAAGCTTCGTCAGCTTTTGC	ATTTGCGTCCCATCTTCTTTTA	7160326	7160474	149	(T)12
Lachesis_group0_2669	I1	GAAACAAGACGTTGGGTTCTTC	ATGATAATAACAATACGCGGGC	7129280	7129713	434	(T)12
Lachesis_group0_2668	I1	TCCTACTTTGTCCGTATCGGTT	AATGCAGCTACTTGCCTTTCTC	7129080	7129252	173	(T)12
Lachesis_group0_2660	I1	CCCATTTCGAGAACAGTGTGTA	AATGGTGAGACCTCCTTGTTGT	7105466	7105783	318	(GA)8
Lachesis_group0_2651	I1	AAATCTGGATACGTGCATCAAA	CGAACCAAACCAAGTCTCTTCT	7084433	7084842	410	(A)15
Lachesis_group0_2649	I1	GCAAATTTATGCATGGTCGTTA	CCCATGAACTGAAGCAAACATA	7083638	7083912	275	(AT)12
Lachesis_group0_2636	I1	ATGTGGAAACCTATGTATGGGC	TGAATTTCTCCATGTGAAGTCG	7047714	7048028	315	(A)12
Lachesis_group0_2635	I1	ATTCCCACCATCGTTAAGAAGA	GTTCTTGGAAACTGCCGTAGAC	7046816	7047157	342	(CT)7
Lachesis_group0_2633	I1	CAAAACTCGGCAAATACATTCA	ATGAATTGCTGTCATTGTCGTC	7042526	7042683	158	(T)15
Lachesis_group0_2626	I1	TGAGAAAGCCCATAGAAGGAAA	GAAATCGAACTGAGCAAAATCC	7029782	7030015	234	(T)12
Lachesis_group0_2624	I1	CTGCCATGACTGAAACCAATTA	AGGACCTTAGGATGACGAACAA	7027967	7028209	243	(TA)9
Lachesis_group0_2606	I1	GTGTTTTGAAGGAAGATGCACA	AACGAAGGATCTGTTTGACGAT	6996046	6996482	437	(A)18
Lachesis_group0_2607	I1	ATTGACAAGCCAGGTAACGAGT	CGTGTGCAGAGTTGCTTATTTC	6998837	6999140	304	(GT)10
Lachesis_group0_2598	I1	CTTTGCGGTTACTTACCCACTC	ACATGTGAAAAACCACCCTCTC	6960596	6960790	195	(T)14
Lachesis_group0_2590	I1	CAGTTTTCGGAATTAAACCAGC	GATGGAAATGGAGACAGGAAAG	6932117	6932465	349	(TTC)5
Lachesis_group0_2591	I1	CAGAAAACGACACATGAAGGAA	CTCTGTTTCGCTAAAAGGCAAT	6934521	6934831	311	(GTT)5
Lachesis_group0_2588	I1	CTAGGGAGAAAGCGACACTGAT	AAGCCTCTTTAGAGATTCCGCT	6922440	6922795	356	(T)16
Lachesis_group0_2587	I1	CAAATCATTCAAGCTGGTGGTA	ATACATAAATCGGTCGGTCCAC	6921967	6922274	308	(T)21
Lachesis_group0_2583	I1	TTCTCGAATTTCTCAAGTGCAA	AGGCCAAAATACAAAAGACCAA	6901850	6902158	309	(A)13
Lachesis_group0_2571	I1	CGAAAGGTTGAACTAATCTGGG	CCGGCTTTGTATCCTTCTAATG	6827699	6827902	204	(T)13
Lachesis_group0_2569	I1	AGTTTGGATCTTTGGATTTGGA	AGCTTATCAGAAAACGAATGGG	6826092	6826493	402	(T)19
Lachesis_group0_2559	I1	TGGTTCATTTAGAAAGCGTCAA	GAATTTGGACCATATCGCATTT	6797370	6797685	316	(TA)6
Lachesis_group0_2560	I1	TTCGTGATCGTATAGTTCGGTG	TAATCATCTCCCACATCCAACA	6799135	6799370	236	(TTA)5
Lachesis_group0_2556	I1	TACCAACCAATCAACAGCAGAC	GGAGGCATTAAATCAAAAGCTG	6783067	6783440	374	(GA)6
Lachesis_group0_2551	I1	CCAATTTTGGGGTTGATAAAGA	TTGTCGACATCAAAGAGTAACCA	6769974	6770100	127	(A)14
Lachesis_group0_2539	I1	AACGGTTTTTAAGTTTCTGGCA	TTAATGGTAATGGGAAAATGGC	6738420	6738805	386	(A)12
Lachesis_group0_2529	I1	TCAAGCACTAGAGGAGGACCAT	GTTCTCCCGGATCTTAGTTTCC	6713578	6714005	428	(TA)9
Lachesis_group0_3043	I1	GTGTCGTCCCTGCCTTATCTAC	TTGGCTTGAATTTTCAAAGGTT	8190002	8190359	358	(T)14
Lachesis_group0_3051	I1	TATGAGCTTTCGTTTGGGAAAT	TCGCGTTACACCTGATTACAAC	8206099	8206532	434	(A)13tcttaaaaaagtcttcgtgtcttcc(A)16
Lachesis_group0_3050	I1	AGGAAGTATGTTCGACGGAAAA	TAAAGTCTCGAGGACTGAAGCC	8205308	8205750	443	(A)16
Lachesis_group0_3053	I1	TGTTTAGTGCAGAGGACAAGGA	GAGGTGTTGATTCTGTGATGGA	8225532	8225840	309	(CT)7
Lachesis_group0_3056	I1	CGAGAACCAAGGGATACTCAAC	AATCATATGAATTGGTGGGGAG	8233410	8233679	270	(AG)8
Lachesis_group0_3059	I1	TCAATGGTGGAGTTTTGTCTTG	GACCAAAGGCACACAAGATGTA	8243794	8244050	257	(T)14
Lachesis_group0_3058	I1	CGTCATCATTTATTTGGGGTTT	ACAGAAACCAAATCGTAGCCAT	8242005	8242304	300	(A)12
Lachesis_group0_3057	I1	GCCACAGAGATTGATGTGGTAA	ATAGTGTGCATTCTCTGCGAAA	8235443	8235799	357	(TGA)5aggaagcttgtgcttt(TA)7
Lachesis_group0_3061	I1	CGGTCTATACTTCCTTCAACCC	GCTTCAAATAATTGCTTGGTGT	8250671	8251096	426	(AT)7
Lachesis_group0_3063	I1	TTCCTCTTGAGCTTCTTCCAAC	CATATTTTCGAGGTAGATCGCC	8265035	8265244	210	(A)14
Lachesis_group0_3065	I1	TTATTGATTAGTGGGCCTTGCT	TTCGTGGAGATAACCTTTCGTT	8268647	8268820	174	(A)18
Lachesis_group0_3070	I1	TTTGTCTGTAGAACGCCGTATG	AAAAAGAACGGTTCACAGTCGT	8285253	8285559	307	(AAT)6
Lachesis_group0_3076	I1	AAGAACAAGGACTACTTGCCGT	GGACAAACCCAAAGTGAAGAAG	8307299	8307637	339	(T)20
Lachesis_group0_3081	I1	TTATTATTTTGCCCATTCACCC	GTGACCATGAAAACAGTCAGGA	8323302	8323592	291	(T)12
Lachesis_group0_3089	I1	CTGAAAACCAATCTGCATCAAA	ATTTACTTCCCTCAACGCAAAA	8337203	8337502	300	(CAT)5
Lachesis_group0_3101	I1	ATCAGAGTCGTGCCTTATGGTT	GGCCTTAAATAAATATGGGCGT	8372017	8372211	195	(T)16
Lachesis_group0_3112	I1	CAATCTCCAACGCAATTTTACA	TGGAGGAGAAGAAAGAAGCAAC	8392772	8393219	448	(TCA)6
Lachesis_group0_3115	I1	TGCGTAGACACATTTTCAAACC	ATTTTCACCCGATACGAGTTGT	8396150	8396513	364	(A)12
Lachesis_group0_3127	I1	GAACTTCTAACAACCGGTGAGG	TTCAAAGCGTGGAAGTTAGTGA	8409005	8409367	363	(T)12aa(T)12
Lachesis_group0_3130	I1	ATGCACGCTGAATGAATTTTTA	AGAATGAAATAGCACGGCAAAT	8421074	8421401	328	(TA)6
Lachesis_group0_3136	I1	TCCCAAATAACGTTTGATTACA	GGTCAGACTAGTAGGGCATTGG	8437899	8438252	354	(TA)6
Lachesis_group0_3155	I1	TGAGTATATCCACCACATCCCA	AGCGGACATCGATCAATAAAGT	8508784	8509176	393	(T)12
Lachesis_group0_3159	I1	GTTCGGAAGTGACAAATCTTGC	ATCCGAAAGCAGACCTGAAATA	8517942	8518146	205	(T)17
Lachesis_group0_3162	I1	GTTCATTTGGATTCGTTTTGGT	TGCCCATTGTATTGTTTTTGAA	8531371	8531788	418	(A)13
Lachesis_group0_3164	I1	TCAGTGAACTGCCACCATTAAC	GACGTTTTCGAAGAAGCAGTTT	8534548	8534812	265	(T)44
Lachesis_group0_3166	I1	CATCAAATCCATTCGGTTTCTT	AACAACTGCACCATCAAAACTG	8539525	8539967	443	(AT)8gtctatatttaaaatattttcggatattcatttgattctcgtcaaatttg(AT)10
Lachesis_group0_3167	I1	CAGTTTTGATGGTGCAGTTGTT	ACTGAGCAAGTTTAATGTCGCA	8539946	8540321	376	(AT)20
Lachesis_group0_3169	I1	TGAGAAACAGCTATTGCAAGGA	AATTATTTGACACAAGCCCGTT	8545168	8545551	384	(T)14
Lachesis_group0_3173	I1	AACGGAAAAATTGGTGAAAGAA	TTGGAGAAGGCAAAAGAAGAAG	8557338	8557496	159	(GGT)5
Lachesis_group0_3179	I1	ATAACACATGATGTCGCCTTTG	TCTTGGAAGTACGAGATTGGGT	8563123	8563358	236	(T)12
Lachesis_group0_3186	I1	GTTTCATCTGAGAAAACCTGGC	GAAAGATGTGGACACACTGGAA	8573116	8573550	435	(A)15
Lachesis_group0_3188	I1	TGACAGTTTCGTCTTTCCTCAA	GGTCAAGAGGAGAAATCAATGG	8575774	8576106	333	(GA)7
Lachesis_group0_3189	I1	CTCTGTTTCTTGCACGTCTCAC	CTACTACTAGGCTCCCCCACCT	8576276	8576667	392	(A)16
Lachesis_group0_3195	I1	TGATGCATACACTCGATAAGCC	TTAATGGACATGCCTTCTGTTG	8589790	8590198	409	(AT)9
Lachesis_group0_3201	I1	CGAAAACAAACAGGGATTTCAT	GAATGTGTTTTTGGTTTTGGGT	8613284	8613400	117	(A)17
Lachesis_group0_3210	I1	AGTAAGACATTCGTACCGACCG	TGTCCAAACATCTTCCACTTTG	8626177	8626543	367	(GT)8
Lachesis_group0_3215	I1	GAGTATGTGTACGGAGCTGTCG	TGGGCTGAACATTGTTGAATAG	8659704	8660115	412	(A)14
Lachesis_group0_3214	I1	GGAGTTTGGAGCTTGAAGAAGA	CGGTGGAATGATTTTTGAGATT	8659624	8660013	390	(T)12
Lachesis_group0_3218	I1	ATATTCTGACGTCACACCAACG	GATTTTCTTGGATTAACCGCTG	8666092	8666283	192	(A)14
Lachesis_group0_3221	I1	GCAAATGAATCAAACTGACCAA	ATGATGGATGGATACTGAAGGG	8671300	8671632	333	(AT)6
Lachesis_group0_3224	I1	TTGCCATACAGAAATCAAGTGG	GGCTTTACCAAATTCAAAACCA	8673481	8673737	257	(T)15
Lachesis_group0_3222	I1	CCCTTCAGTATCCATCCATCAT	AAGGAAGAGCAACTTCAACGAG	8671611	8671985	375	(CTC)6
Lachesis_group0_3225	I1	TTGCCATACAGAAATCAAGTGG	CCACAATGCATTCGATAAGAGA	8673481	8673869	389	(T)12
Lachesis_group0_3231	I1	TCAACCAACAACTCACATAGCC	GGGTTACATAGGAGCACATGGT	8681016	8681461	446	(A)12
Lachesis_group0_3232	I1	AGAGTACTTACGATGCTTCGGC	TTCTCCAAACAAACCTCCAAAT	8681822	8682218	397	(AT)6agagcgaaagagaaagagagagcttgtgtgtctacgcttgattgcttatgcttatgagtctct(TC)8
Lachesis_group0_3230	I1	TCAACCAACAACTCACATAGCC	GATCCATATCCAGACCCAACAT	8681016	8681201	186	(AC)6
Lachesis_group0_3246	I1	ATCAAAATCCGGAGAATTGTGT	GGGATTTTGGGTTTTGGTTTAT	8725269	8725534	266	(AT)12aaagagagattagagaggataaatatgctcaagaactaaattagattatttaacttca(AT)6
Lachesis_group0_3249	I1	AGGATTCGATTCTGGCTAGTGA	AAATAGGTGAAGCATCGCACTT	8729766	8730193	428	(TA)7agtaaatttatacaaacacaattatttacatggtttaaaatcataatgac(AT)7
Lachesis_group0_3259	I1	TTAGCGACCGTATGGTACATTG	GACGTTAACGATGGTGACTCAA	8754196	8754524	329	(A)15
Lachesis_group0_3260	I1	ACTAGGATCGATGGGATTGCTA	CTAAAACCAATTTTCGACTCCG	8754871	8755293	423	(A)12gctttcgtttcaatttataagattgtaacc(A)23
Lachesis_group0_3294	I1	ATGATGTTTATGCTGCTTCCCT	TTTCTTCCGCAGATTTCTTCTC	8839354	8839728	375	(AGC)5
Lachesis_group0_3295	I1	GACAAAACACTGATCCCTAGCC	AAAAGCGTTCTTCAGAGAGGTG	8840248	8840353	106	(TG)7
Lachesis_group0_3297	I1	TAATGTGTTTGCCGAGTTGTTC	GATCCACGAGTTTAGGTTCGAG	8847763	8848175	413	(AT)10
Lachesis_group0_3302	I1	ACGCAATAGCATAGCCAAATTA	CGTCAGAAGAGAGACCGAGATT	8879744	8880097	354	(TA)12
Lachesis_group0_3301	I1	CTATCTGCAAAAGGATTTTGGG	GTGGGAAATAATAGGCAGCAAG	8877126	8877465	340	(T)12
Lachesis_group0_3300	I1	CTTCCATTTGATTCACTTTCCC	ATCCGATCTTTTTCCCTTTCTC	8876536	8876899	364	(T)12
Lachesis_group0_3304	I1	CAACAATTTCTCCCCCAAAATA	TTGAGTTTGTGTATGGGTTTGG	8880569	8880911	343	(T)18
Lachesis_group0_3320	I1	GCACAAGTGATGAATCAAAGGA	ATGGCTTAGCATCTGCAAAAAT	8926512	8926804	293	(GGT)5
Lachesis_group0_3322	I1	GCATATTCACAAGTCCAAGTCC	TGTAGATCCGTTTCATGCATTC	8927332	8927620	289	(T)16
Lachesis_group0_3323	I1	GAATGCATGAAACGGATCTACA	AATATGTGTGTGTGTGTGGGGT	8927599	8928042	444	(TA)8
Lachesis_group0_3324	I1	TCCCTTCTTAAAAGAGGTCGAG	TGCTCTAAGATGCCATGAGAAA	8927881	8928292	412	(CA)7
Lachesis_group0_3325	I1	GACGATAATTAAGCCACAAGGG	AACACAAACCGACAGAAATGTG	8929967	8930320	354	(T)12
Lachesis_group0_3332	I1	AAAACGAGGCAAGTTTCTCAAG	CCGAGGTCTATACCCTTCCTTT	8948025	8948229	205	(TGT)5ctccaatacgacaactttcataaaatcctaatcttgagtg(T)16
Lachesis_group0_3334	I1	TGGTTTCCTAATTCTGCTGGTT	GGATGTTGTTGTCCGTGTAGAA	8949034	8949409	376	(A)17
Lachesis_group0_3333	I1	AAAGCTTCTCAGATCAACGGTC	TAACCTTGTGCACATTCCTCAG	8948308	8948512	205	(A)12
Lachesis_group0_3339	I1	CAGAGCCAAGAGCATACAAGTG	AATTTGCGTTTGATCGATCTTT	8965605	8965949	345	(AGA)5
Lachesis_group0_3343	I1	CGATCGAGGGTTAACTCAAAAC	GGTGCAAAAACAAATCTTCCTC	8974151	8974500	350	(A)15
Lachesis_group0_3345	I1	CTTCAAGCTTTTGTGTGGTTTG	TCACTTTATTCCCTCCCTTTGA	8981231	8981663	433	(CT)6
Lachesis_group0_3353	I1	GAATCCTTGAGGTTTGAGATGG	TGATTTGCTACAGTGAACCACC	9000275	9000596	322	(T)13
Lachesis_group0_3355	I1	CTAGACGTTGATAGCGACGATG	ATCACCAGATCTGTGGGACTCT	9003777	9004088	312	(GAA)5
Lachesis_group0_3354	I1	GAATCCTTGAGGTTTGAGATGG	TGATTTGCTACAGTGAACCACC	9000275	9000596	322	(TA)6
Lachesis_group0_3356	I1	CTCTCGACCAAGCTTCTCTCTC	GAATTCGAGCTTTGGTAATTCG	9012512	9012856	345	(CTC)5
Lachesis_group0_3367	I1	TGATCATTATCTTGCGAAATGG	TTTTGGGCTCTTTGTAGGTTGT	9039708	9039928	221	(T)16
Lachesis_group0_3372	I1	TATGTATAACAACTTCCGGCCC	CGTGGGCTCTCTTTAAAACATT	9054513	9054780	268	(T)15
Lachesis_group0_3376	I1	TTAGGCCTATGTTTTTGAAGGC	ATGTGTTGCTTCTCCCATTCTT	9076055	9076433	379	(T)20
Lachesis_group0_3379	I1	GCCATATTGCATTTACCGTCTT	ACCGTACATGGATGGAACTCTT	9085113	9085400	288	(A)13
Lachesis_group0_3389	I1	AAAACAGGGAGGAAAAGGAAAA	GCTGAAAAATTGTCCTACAAGG	9122202	9122595	394	(A)12
Lachesis_group0_3390	I1	TCGATAAATGGGATCTGTACCC	GTCGCTAGAGCGAATCATTCTT	9129518	9129951	434	(A)12
Lachesis_group0_3391	I1	TTCTAAGCGCATCTGATTTCAA	CCCAAATCTTCGAATCTTTCAC	9129829	9130204	376	(A)17gacgtcgtgacggctaacctaccggaaga(T)13
Lachesis_group0_3392	I1	AGAAAGGGGTCGAACAAGTGTA	TTTACACGTCTGTGATGCAGTG	9133221	9133646	426	(AAG)5
Lachesis_group0_3399	I1	TAAATAGAACTAGCCGCCGAGA	CTCCTTCCCTTCCTACAAACCT	9162004	9162213	210	(A)13
Lachesis_group0_3400	I1	AGGTTTGTAGGAAGGGAAGGAG	GCAACCGAACTGAGAGAGAGAT	9162192	9162605	414	(TG)8gttgcaatctaccagaactcaccactggttttgcttcttcttggaaccaattcagaaatctgcag(T)12
Lachesis_group0_3404	I1	AGCGGTTTGGAAATACTCATGT	CTGGCCTAATTACAAAGATGGC	9167084	9167395	312	(A)12
Lachesis_group0_3408	I1	GCCGACATTTCTCATGTAACAA	CCGGACCATCTAAGTGGTTTTA	9174567	9174885	319	(T)13
Lachesis_group0_3413	I1	CATTGAAAATCGGAATAACATTTG	TTTGGCAGCTCAACACATTAGT	9187657	9187952	296	(A)12
Lachesis_group0_3410	I1	CGAATCGTTCTTTTCTTTGCTT	GATTCTCAATAGGGCACTCGTC	9182432	9182823	392	(GGT)5
Lachesis_group0_3409	I1	TCCGTTACGCAACAAAATAAAA	CTGAGGCAGATCGAAAACTCTT	9181970	9182299	330	(T)18
Lachesis_group0_3415	I1	GCTGTTTTGTGTGCATGATTTT	AGAACTCCGAACCTACACCAAA	9194637	9195021	385	(CTT)5
Lachesis_group0_3417	I1	ATATGATTTCGAACCGAGCCTA	TCACATTCGTTGTTCTGGAGTC	9209925	9210108	184	(A)17
Lachesis_group0_3424	I1	CATCCATACGTTGCCCTTTATT	ACCTCACAGAATCGTCTGGATT	9232402	9232841	440	(GA)6gtaatgagatcatttttcatttcttcttattacagttccaagtaaacagtgagaggaggtttctaaacgaaaccaatgc(T)12
Lachesis_group0_3432	I1	CGGAATGTAAGGGTATTGTGGT	ATCCAAACAATTACCCATTTGC	9252131	9252571	441	(CTT)5
Lachesis_group0_3434	I1	ACCACAAGCTCTTCTTTCTTCG	GACTCCAAGTCCTGGTAAATGG	9257682	9257894	213	(T)15
Lachesis_group0_3439	I1	TCCAGTAGATCTGCCTCTGTGA	CGGAGAGCTTACTGGTTCTGTT	9264026	9264399	374	(CTT)5
Lachesis_group0_3440	I1	ATGGCCAATGAAATAATGAAGC	TGTGCAATCAGGAAGATCAAAC	9275774	9276095	322	(AC)8
Lachesis_group0_3443	I1	GTTTCAAATTTCGCTCCAAAAC	AAAGCTTCTCTGATCCATAGCG	9281262	9281474	213	(AGA)6
Lachesis_group0_3452	I1	TTGTTGTTGAAATGGTGGAAAG	ACATGACAACCTCTGCAAGCTA	9305387	9305818	432	(A)12
Lachesis_group0_3453	I1	CAATTTGTTTTTCTGTCGTCCA	ATCACCATCTTCCCCCTTTATT	9307019	9307262	244	(A)15
Lachesis_group0_3454	I1	ATGTTTAATGTATGCGGTGTGC	TAATGCAAACGATGTTGGTAGC	9307398	9307674	277	(A)16
Lachesis_group0_3455	I1	TAAAATTCAAGGCCGAATCAGT	GTCGACCTATTTTGTTTGGCTC	9309221	9309592	372	(TA)6
Lachesis_group0_3457	I1	CGGCTTGGTACTTTGATTTTTC	TTCCCAATCCCAATTATTTGTC	9313765	9314160	396	(T)12
Lachesis_group0_3459	I1	AATCTTGCTCATGGACTGATGA	ATGTGACAATTCATCAACGCTC	9316232	9316391	160	(TA)6
Lachesis_group0_3462	I1	CAACTTTCCCTGATCCTGATTC	TTCGGACACAACAAAGACAATC	9322931	9323101	171	(T)17
Lachesis_group0_3465	I1	AATGTTTGGTTCCGTTGGATAC	CGTTATGAAAAATGTTCCCCTC	9328783	9328958	176	(T)16
Lachesis_group0_3471	I1	ACCATAAGGCATTGGACGATAG	GGAGTAGAAGATCATCCATCGG	9342474	9342764	291	(GTG)5ctaccgtcgccagaatattcggttgagagcttgtcgagattgttgctgata(TTG)5ttaaggttgttgtcggaatgattagaggaggatgaatgg(TGT)5
Lachesis_group0_3473	I1	TTGGTTAAAAATGAAGCATTTCC	CCCACCGAAGAAGAACTGATAG	9344133	9344567	435	(AG)8actgataagagagaaggacgttgattgtatctctagatctcaataaattatatatatagagagagatcatg(TA)6
Lachesis_group0_3476	I1	AACCATCACTCTCCTACCATCG	TTTCAAAACCCCACTCTTGTTT	9346138	9346351	214	(TA)9
Lachesis_group0_3479	I1	TTTGGCTATACGTGCAACTGAC	ACTTGCAAGACACAAGAAACGA	9356601	9356972	372	(A)16
Lachesis_group0_3482	I1	AGACACAACAACATTGCCTTTG	GCAGCGTTTCTAACTTCTTCGT	9366196	9366534	339	(CT)12
Lachesis_group0_3484	I1	AATATTGAAGCACGGTCGTTTT	GAAACTTCTCCCACACGCTATC	9378893	9379279	387	(CT)8
Lachesis_group0_3487	I1	ATAAACTCGTTCGGATGCTGAT	AAGCTTCGCAACTCTTTTGAAC	9385038	9385117	80	(GT)6
Lachesis_group0_3492	I1	GGACTGGAGGAAGTAGTCCTGA	CTTCACGCTGCATTCTTAACTG	9398650	9398886	237	(A)12
Lachesis_group0_3494	I1	TGTTTTTCACCACTTTTTGCAC	ACGCTCTTTGGTTTCCATTAAA	9399422	9399744	323	(T)15
Lachesis_group0_3493	I1	CATTTCTCATCCAAGAAGGAGC	GTGCAAAAAGTGGTGAAAAACA	9399316	9399443	128	(TA)15
Lachesis_group0_3500	I1	AAACACCCAACTCCAACACTCT	TGAATACGCATTTCAAGGACAG	9411596	9411918	323	(CTT)8
Lachesis_group0_3498	I1	GTCCGTGCTTTGACTTCTCTCT	AAAATGATCGAACTCGGAAAAA	9410755	9411122	368	(AT)6
Lachesis_group0_3499	I1	AAACACCCAACTCCAACACTCT	TGAATACGCATTTCAAGGACAG	9411596	9411918	323	(TC)10
Lachesis_group0_3501	I1	TGCATCAGCGGAACTATTTAGA	CATCCAGATCGATACCATCTCA	9416575	9416772	198	(T)13
Lachesis_group0_3505	I1	GGAAGAAACGTAATGACTTCGG	GAGAGATGTTACCGGAACCTTG	9433363	9433727	365	(T)16
Lachesis_group0_3517	I1	GTCGTGTAAGAAGCTAATGGGG	ACTTATTTTACCCGCACACGAT	9465754	9465977	224	(T)14
Lachesis_group0_3519	I1	CTCGAAATAATTTTGGGTTTGG	CTACCACACGTGTCTTTGGTGT	9468145	9468563	419	(TA)19
Lachesis_group0_3042	I1	GAAGTCCCAAGTCCCAAATACA	TTGCAAGCCAAGTGAAGAGTAA	8188497	8188897	401	(A)19
Lachesis_group0_4056	I1	TTCTCCACCTCCACTAGCGTAT	AATCTCTTAACATACGGCGGAA	10913182	10913418	237	(ACC)6
Lachesis_group0_4053	I1	GCTCCTCCCTTTACTTACGGAT	GACGGAGAAGAAGAGGAAGGTT	10908630	10908939	310	(TCT)6
Lachesis_group0_4047	I1	AATCAGTAAAGATTCCGCCAAA	CGTCCATCTCCTGACTCTTACC	10888591	10888895	305	(A)12
Lachesis_group0_4034	I1	GGTGGGTTATGGTTTGTTGACT	TCAAGATCAAGGCTTCTCTTCC	10849495	10849802	308	(GAT)7
Lachesis_group0_4033	I1	TCGCTTGTCGTCTAGTTTCGTA	GCAAAACAAAAACAAAAGCAAA	10848121	10848365	245	(AT)6
Lachesis_group0_4031	I1	AAGAGGAAAAAGGGGGTTGTAG	AATCGCTGAGAAAGAAAAGGGT	10844521	10844916	396	(A)12
Lachesis_group0_4029	I1	CTCTAGAGACCAGGCTTTTCCA	TGGTCTTGTGGATGTTGTAAGG	10841308	10841604	297	(T)14
Lachesis_group0_4025	I1	GCGATCACATAACTGAGACCAA	CCAATTTGGATGGTATTTCGTT	10834614	10835036	423	(T)16
Lachesis_group0_4003	I1	ACCGTGTTCGATCTTCGTTTAT	CACATTTCACGTTTAACTGTTTTC	10777763	10778171	409	(A)12
Lachesis_group0_3974	I1	AATAGTGTTGGTTGGTTGGCTT	CCGTAACGTGACAGCTTCAATA	10695454	10695667	214	(T)12
Lachesis_group0_3973	I1	CGACAAAATAAGGAAATGAGGC	GAAAACGATTGACAGCTCACTG	10689515	10689624	110	(TC)8
Lachesis_group0_3965	I1	CCAACAACCGCTCTTTTATTTC	CTGATTAAAATGGGAATCCGAA	10668405	10668802	398	(A)13
Lachesis_group0_3961	I1	AAGATATCGTGTCAACCCCAAT	TGCAACTTGTCTAATTCACCCA	10662366	10662626	261	(A)12
Lachesis_group0_3941	I1	ACTTTGGAGTTTGATACACGGG	AATGGTTTTCCTTCTTTGCCTT	10589603	10589994	392	(AT)11aaattttttactttattttattatgacagtgtaataatga(AT)7
Lachesis_group0_3940	I1	CCCTGTAGGAAGGTCAGAAATG	TGGATAAGTGCCAAAGGAGAAT	10589239	10589394	156	(T)13
Lachesis_group0_3921	I1	GTTTGGTGGTTCGACTTCTCTC	CCGTTAGATTTTTGGTTTCTGC	10553980	10554188	209	(T)14
Lachesis_group0_3893	I1	CCGCAGCAGATATATCAAATCA	GCATTCAAACATCAAAGCAAAC	10484770	10485096	327	(A)17
Lachesis_group0_3870	I1	TCTTGTGGTCGTTTATGCATTC	TAATGAATCAAACAAGTTGGCG	10417949	10418346	398	(AG)7
Lachesis_group0_3867	I1	TTAGCAGATTTTAACTCCCCCA	GATCGGTTTGAAAACATTGGAT	10407481	10407845	365	(AT)12
Lachesis_group0_3865	I1	GCCTGCTGATTATCTTCCCTAA	TTCTCACATTGTCTTCTCGCAT	10381013	10381158	146	(AT)15
Lachesis_group0_3862	I1	CGAGAGTTGTGACCATTGTGAT	CACCAGACGTTTTTCCCATTAT	10369303	10369637	335	(GA)17
Lachesis_group0_3863	I1	CAATTTATTCGTACTGGGGCAT	TTATTCGCCTCTTTCGTGTTTT	10372188	10372453	266	(AC)6
Lachesis_group0_3857	I1	TCTTGAATGTAAAGCGGGTCTT	GAATATTCGGCCCACAATTAAA	10356394	10356592	199	(A)13
Lachesis_group0_3851	I1	TCCGATTAGTCGGTGAAATCTT	ATGGTGATCACAACGTTACCAA	10336476	10336723	248	(GA)30
Lachesis_group0_3848	I1	CTTCGCCACCATCAGATATGTA	TAGTAGGGCCCGTTTTGTCTAA	10318216	10318608	393	(AG)6
Lachesis_group0_3845	I1	TATAGTTTCCGGTACGGTTGCT	AAAACAGAAGAAGACTCGCTGG	10301686	10301985	300	(A)16
Lachesis_group0_3847	I1	AGGCTCTCAGCCCATTATAACA	AGGAATTGCTGAGGAAAACAAA	10313346	10313618	273	(TC)7
Lachesis_group0_3824	I1	CTCTCTCCAGAATCTTGCGTTT	GCACCGAAGCCTTAAGAGTCTA	10216156	10216542	387	(A)15
Lachesis_group0_3820	I1	GAAAGGCAACCAAATCGTTAAG	TGAATGATTTGAGAGAAGCGAA	10188935	10189315	381	(TCG)5
Lachesis_group0_3816	I1	TTTACCAGTTTGGCTGGATCTT	TAGGATCCACGTATGCACTTTG	10179573	10179904	332	(T)15
Lachesis_group0_3814	I1	AAAACAACTCTCTGGTTTTGGC	GTTTGCGCAACTAAAATGACAA	10176397	10176715	319	(CT)8
Lachesis_group0_3810	I1	CCAAACATGGTTTTTGGTTTTT	GTTGAGTTTTTCGTTGGTGGAT	10157687	10158088	402	(AT)7
Lachesis_group0_3807	I1	CGTGTTTGAACAAAGTAGCGAG	TCTCCATCGAAATCGAAATTCT	10139995	10140157	163	(TCT)5
Lachesis_group0_3806	I1	CAGACCTACTTGCGCACTACAC	CAAGTTGAATCCAACGGAATTT	10138161	10138491	331	(A)14
Lachesis_group0_3801	I1	CCACCACGTTAACAAAATCAAA	TGTAACGCACACGCTCTTAGTT	10130968	10131364	397	(AT)10
Lachesis_group0_3802	I1	GAGCAAGTTGCCCCATATACTC	CGCAAATCACAACAATGAAAAT	10132536	10132938	403	(T)12
Lachesis_group0_3800	I1	TGTTGGTTTACGAGTTTGATGC	GTATCCAATGCAGACCACTTGA	10129325	10129669	345	(A)12
Lachesis_group0_3791	I1	AAGAAGATAGACCAGTTCCCCC	TTCAGGCTTTAGGTTGGTTGAT	10107325	10107672	348	(GA)7
Lachesis_group0_3790	I1	TACATCGTCGTATCTCTCCCCT	GTTTGATCTCTTCAGGAGTGGG	10103047	10103378	332	(A)16
Lachesis_group0_3777	I1	GACATCAAATCGAATCGAAACA	AAAGCTTCGTTTCTCAGTGGAC	10062795	10062982	188	(AG)7at(AG)6
Lachesis_group0_3775	I1	GAAACTACGAGCCTCCTTCTCA	CGTACAAACCCCATGAAAGAAT	10049572	10050003	432	(T)13
Lachesis_group0_3773	I1	CTGGAGAAGAACAAGCCAAAGT	TGGAGATGAATCCATAATCACG	10047150	10047577	428	(A)16
Lachesis_group0_3772	I1	ATATTTGCAGCAGCAAGAAACA	GAAGTTTAGACGGATCATTGCC	10040393	10040715	323	(T)12
Lachesis_group0_3769	I1	AAGCAGTACGCAAAAATTGACC	CACTAGAGGAGCCAAATCTCGT	10034419	10034650	232	(A)14
Lachesis_group0_3763	I1	ATGGCGGATTCTATCCTATCAA	CTTCGTTGTCCTTTTCAAACAA	10016227	10016676	450	(T)12
Lachesis_group0_3753	I1	TACTATCTCCGTTCCAGGCTTC	ATAACTCTTCCTTGCCCGTGTA	9992761	9993047	287	(TA)6tggagtttgtgttcggattctatatatgtttggtgctgatctgatttcatcattttatttataaagaactattcatcgccatg(T)15
Lachesis_group0_3749	I1	AGGTATGGCTCGCATTTTTAGA	ATCGCCTAAAGACAAACAGCTC	9979188	9979536	349	(T)14
Lachesis_group0_3748	I1	CTGCGACGTGAAAGTTGACTAC	TCTAAAAATGCGAGCCATACCT	9978778	9979209	432	(GA)6
Lachesis_group0_3750	I1	ATCATTCTGCGTCTTCTTGTCA	GTCTTTATTAACCCCACCTCCC	9988876	9989185	310	(TA)6
Lachesis_group0_3747	I1	TATGGATTGGTTTCGGATTTTC	GTAGTCAACTTTCACGTCGCAG	9978690	9978799	110	(A)15
Lachesis_group0_3744	I1	CGAACACGAATCTCCAATATCA	TGAACGTCTGATTATCCGTGAC	9971996	9972104	109	(AG)6
Lachesis_group0_3736	I1	TTCGGGAGAATTACGGTAAAGA	CCATTTCTCGACAAACAACAAA	9952376	9952733	358	(AGA)7
Lachesis_group0_3733	I1	CCCACTTCCCTAGCTAAAGGTT	ACGTTAGTATCGCCTGCAAAAT	9950942	9951304	363	(T)15
Lachesis_group0_3735	I1	CCACACATAAACCCACAACAAC	TTTTGGGGGAAAAACAGATAAA	9951907	9952313	407	(AT)9
Lachesis_group0_3729	I1	GAACGAGTTGTCGGAAGTTACC	AGACGAGAATCCCAGATGTGTT	9945772	9946092	321	(A)12
Lachesis_group0_3731	I1	GTGATTATTCAACCACCCCAGT	AGCTCTTCCCTTCTCCTCCTAA	9949299	9949593	295	(A)16
Lachesis_group0_3708	I1	TCAGGTTCCTTCTCCTTAACCA	CGACAGTCATTTCTTCATTCCA	9901419	9901752	334	(A)12
Lachesis_group0_3671	I1	AGTAGATAGGGGGTTCAACGGT	CTAGAGCATCGAACAGAGGCTT	9845111	9845401	291	(TA)7
Lachesis_group0_3652	I1	GGAGGAGAAGAAAGCTTGATGA	ACTCTCCAACAAAAGCAAAAGC	9786414	9786767	354	(TC)6
Lachesis_group0_3588	I1	GGGCTAGACATGGAACCAATAA	TCGCTAAAAGATGAACGAACAA	9614528	9614977	450	(TTC)6
Lachesis_group0_3579	I1	CACAGTCCCTGTTTTTGGTGTA	TCTCCCTCTCGTTTTCATCATT	9601403	9601773	371	(TA)7
Lachesis_group0_3578	I1	CACAGTCCCTGTTTTTGGTGTA	TCTCCCTCTCGTTTTCATCATT	9601403	9601773	371	(AT)7
Lachesis_group0_3571	I1	ATAGATTTGGTTATGTTGCGGG	TTGAAAATGACGTGGAGAAATG	9587924	9588204	281	(A)12
Lachesis_group0_4067	I1	TGTGGACGTCAATGGAAAATAA	TCAAAATCAGGTGGTTACCTTG	10943808	10944242	435	(TA)9
Lachesis_group0_4080	I1	GAATGCGGCTTTTGTTTCTTAG	TCCTGTAGAACACTTCGGACAA	10997573	10997689	117	(A)14
Lachesis_group0_4082	I1	CAAAAAGGGTAAAACCCAAACA	AATGACTGGTTGATGATGTGGA	11001297	11001714	418	(A)13
Lachesis_group0_4089	I1	GTAATGATCTGACCGGAGAAGG	GTGGTGACCAATTACGCTCTAA	11046094	11046517	424	(T)14
Lachesis_group0_4090	I1	TGACGTGGTTTTAAGGGAATTT	ATCGACAAAAACCTTGGAAGAA	11047119	11047489	371	(A)12
Lachesis_group0_4106	I1	TGAAAGCAAAAACATAGTTTGGAA	AAATATCCAATTACAGCCTCTTGG	11114170	11114523	354	(AT)12
Lachesis_group0_4115	I1	TTTCATTCTGAGAGAGGCACAA	CCTTGAAGTTATGGCATGTGAA	11139003	11139357	355	(A)12
Lachesis_group0_4121	I1	AAGTAGAAAGCTTGCGATCTGG	GGGTGGGTGAATTTAAAACAAA	11163784	11163966	183	(T)21
Lachesis_group0_4124	I1	ACCAGCAAATTGAGGAAGTTGT	AAAGATGCGGGTGTAAGTGAAT	11179538	11179932	395	(AT)9
Lachesis_group0_4129	I1	GCACATAAGGCATGCAAAATTA	ACATTGCAGAAGTTGAGCTTGA	11208251	11208496	246	(TA)7
Lachesis_group0_4135	I1	TCAAACACAATGTTAGGGAACG	GAGAAAGGGGAAAACATGACAG	11223649	11223810	162	(TC)7
Lachesis_group0_4140	I1	TAAACAATCCAATCGACAATCG	AAGCTTTATTCCCAAGAGACCC	11236727	11236978	252	(A)12
Lachesis_group0_4148	I1	ACTATCGGATGCACAACAAGTG	TCAAAAGAGGCTCCATATCCAT	11264176	11264525	350	(A)15
Lachesis_group0_4150	I1	ACCCTATGCTCAATTTCATGCT	ATGAGGAAATGGCAATGAGACT	11270496	11270829	334	(TTC)6
Lachesis_group0_4162	I1	AGCTTGCATCTTCATCTTCACA	ACTAACATGCCCTTAATCGGAA	11312197	11312607	411	(T)13
Lachesis_group0_4167	I1	ATTCGCATTTACAAAACACACG	TTTAGGACGACGTGACACATTC	11339807	11340117	311	(A)15
Lachesis_group0_4181	I1	TTCCGATAAGCCTGAAAACATT	CTTCCAAATGGATCCAACATCT	11370271	11370454	184	(T)16
Lachesis_group0_4178	I1	ATCAAGATGACCGTCCAAGACT	AACGCATTGTAACATCCCTCTT	11359391	11359565	175	(AT)8
Lachesis_group0_4180	I1	CAATTGTTTGTTTCGTTTGCAT	ATGTTTTGTTTGGCACTTTGAA	11364619	11364997	379	(T)13
Lachesis_group0_4217	I1	TGGCCTAAAGGAAACCGTACTA	GATTCCGTAATGGAACCAACAT	11462678	11462962	285	(T)13
Lachesis_group0_4218	I1	ACTGCGTTTTGCATCTAACAAA	AACCAACCATTGAAAACAAACA	11466488	11466831	344	(A)13
Lachesis_group0_4221	I1	TGGATTGAAAAATATCTTGGGG	GCGTGTGTGCATTTTAATGTTT	11469766	11469898	133	(T)15
Lachesis_group0_4222	I1	ATCTCGGATCTGCAAAAACATT	GTTCCGAACTTGGACAGTTTTC	11475164	11475553	390	(A)13
Lachesis_group0_4248	I1	GAGGAAAAGGGAGAAGGTTTGT	AGGCATTGTTTTTGCTCTTTTT	11585215	11585572	358	(GAT)5tgttgcagggtttggatttgaacatgctaggccaatttttgtttgaggaggacatgatgattttggtgatatgatgattatgactatctc(GA)12
Lachesis_group0_4250	I1	TGAAATTGTCGAAAACTGTTGG	TCGTGGAGATTTTTACTGGCTT	11594643	11595013	371	(A)22
Lachesis_group0_4256	I1	TGGGCTCCATCATATTTTACCT	CCGTTTTAGCTGCCATTTAATC	11620360	11620780	421	(T)12
Lachesis_group0_4252	I1	GACTGAAATTTAGGGCAATGGA	TGTCGGATTGTAGAACCTACCC	11604401	11604760	360	(T)20
Lachesis_group0_4255	I1	TGGGCTCCATCATATTTTACCT	CCGTTTTAGCTGCCATTTAATC	11620360	11620780	421	(AT)10
Lachesis_group0_4262	I1	TTGGGATAAGGAAACCAACATC	ACCAACGAAGAATTCCGTTCTA	11631777	11632074	298	(A)14
Lachesis_group0_4270	I1	AATTCTTGATTGAAATTGGGGT	TGGAAAAACAAATCCCTATTCG	11666717	11667113	397	(CA)14
Lachesis_group0_4272	I1	CACACACACACTGAAAACCAGA	ATTTGGTGGTTTAGCATTTTGC	11667502	11667824	323	(TA)6
Lachesis_group0_4274	I1	AAATATGGCATGTTGCTGAGTG	TCTTCAAGTTGTGCGGAAAGTA	11670688	11671096	409	(T)12
Lachesis_group0_4275	I1	AAGCAGTTGCTTTAGAAAACGG	AAGCAAATCAAGAAGGTTCAGC	11677634	11677878	245	(AT)8
Lachesis_group0_4276	I1	AGTTCTGATCTCCAGACGAAGC	AACCGCAACCAAAAATGTAAAC	11679787	11680103	317	(T)13
Lachesis_group0_4277	I1	GACTACTCTCGAGTCCCCTCAA	TTCTCTGGTTCGGTTGAATTTT	11681211	11681525	315	(T)15
Lachesis_group0_4280	I1	TGGGAATTTCAAGAAGGAAAAA	AACCAAGAATTGGGTAGGGTTT	11705391	11705778	388	(ATC)7
Lachesis_group0_4279	I1	ATTTATTTATCTGCTCACCCGC	AATGACTTTGGGTGAAGGTTTC	11704156	11704479	324	(AT)6
Lachesis_group0_4282	I1	TCCATTTTATCTTCACATTGCG	CCAAACTTTACAGAATCCTCGG	11705890	11706210	321	(A)12
Lachesis_group0_4281	I1	CTTCATCCTGCAAAAATAAGGG	CGCAATGTGAAGATAAAATGGA	11705611	11705911	301	(T)12
Lachesis_group0_4285	I1	AGACTAAGCAAAGCACACGGTT	GGCATAGCCGCTAAATTACTTG	11707373	11707773	401	(A)12
Lachesis_group0_4287	I1	CATGTGACACGGAGTCAAACTT	AATTATTCATAAGGAAGCGGCA	11710232	11710597	366	(AT)7
Lachesis_group0_4290	I1	TCTTCTTCCTCGCTCTGTCTCT	CAAAATCATTAGCCAGTGTCCA	11729115	11729564	450	(T)12
Lachesis_group0_4308	I1	AAACCAAACACTTGTTGCATTG	CCCTTAATTTCTCGAACCACTG	11782701	11783115	415	(A)14
Lachesis_group0_4307	I1	AAAAAGTTGGAGTAGCTGATTGC	GGAAAGTCGTGCTTTTGTAAGG	11782170	11782554	385	(AT)7gttttaatacaatttg(AT)9
Lachesis_group0_4334	I1	GCCCATTAAACAAAACCCCTAT	AGAGGAGAGGGACGAGAGAAGT	11897703	11897812	110	(A)12
Lachesis_group0_4335	I1	CTCCCTTGTTTGCTTTACCATC	CTTTCACGTAATACCTCGCTCC	11900837	11901285	449	(T)14
Lachesis_group0_4345	I1	AAGGATTCTGATGAGGAACGAA	TCTTGTGTTGTCGTGTCTGTTG	11934590	11934914	325	(CTT)5
Lachesis_group0_4350	I1	CCTATCCACATGATGGTGTTTG	TGTGATGGGAATGTAGGATTTG	11939422	11939597	176	(A)18
Lachesis_group0_4353	I1	CGAATCCTCTGATCATACCCAC	CGTAGCCTCCATAGCGTATCTT	11948789	11949199	411	(T)16
Lachesis_group0_4357	I1	GATTGCGGTAGTGAATCTCCTC	AAGCTTTCATTTTTCAGGGTTG	11954442	11954782	341	(ATT)5
Lachesis_group0_4360	I1	TCCACATTAAAGCTTCCTGGAT	ATGGTTTTTGATTGCCAAATTC	11963521	11963852	332	(A)17
Lachesis_group0_4375	I1	TTCACATTTCGTCCTTTCAGTG	CAAGCCTATTGCATTTGCTATTT	12026829	12027202	374	(T)14
Lachesis_group0_4378	I1	AAAGTGTGGGTTGAGTTGCTTT	GGGGATCAAGAAGACAAGAGTG	12039382	12039740	359	(A)14ttcaataaattatttccttcatctgcctctttttttctgc(GT)6
Lachesis_group0_4377	I1	AAAAGAACAAAGACGAGCAAGG	CAAAGCTTCTTCAGATGTGGTG	12036894	12037295	402	(T)16
Lachesis_group0_4383	I1	AAGGGTCATTCATAGAGTCCCA	ATTCGACTGGTTCTTGTTCGTT	12082931	12083308	378	(T)18
Lachesis_group0_4398	I1	AGAAAAGAGCATCAATGGCTTC	GTGCGTTTCCTTAGAGGAGAGA	12112895	12113242	348	(AG)6
Lachesis_group0_4404	I1	GACGGCATCTGTGTGTATTGTT	TCCAACGGTAGAGATTAGTGGA	12149667	12150103	437	(T)15
Lachesis_group0_4403	I1	GGGAAACACACATCTTCTCACA	AACAATACACACAGATGCCGTC	12149277	12149688	412	(T)14gttct(A)33
Lachesis_group0_4430	I1	TTTGGTCATAGATCCTCCAAGAA	CACACGAAACAAATTTTCAGGA	12268847	12269268	422	(TA)6
Lachesis_group0_4433	I1	CTGTTTCTCTGCTTACTCCGGT	TTGAGATCATCACACATGGACA	12270851	12271173	323	(A)13
Lachesis_group0_4442	I1	CCTAAAATGGTGACACACACAAA	TTAATTGGGTCATTTAATCAGCTT	12297309	12297700	392	(ATA)5
Lachesis_group0_4452	I1	ACTAATTCCACAGGTTCGTGCT	TGGTTGTTGGGAGGATAAGACT	12325879	12326238	360	(ACA)6
Lachesis_group0_4473	I1	TATTCAAGGTTTCCCACCAAAC	TTCCTTTAGTTCCTGTCGCAAT	12440410	12440775	366	(TC)6
Lachesis_group0_4485	I1	CAACTGTTTGGCCTAAAAGACC	GGATTAGATGGGAACGTGAGAG	12516093	12516307	215	(TC)6
Lachesis_group0_4497	I1	ATGTTGCACCGACACTCAATAG	AAATCCATCCCATATGTCTTCG	12571410	12571767	358	(T)13
Lachesis_group0_4501	I1	TTTCCTTATGTTTTGGTTTGCC	TGAGCTTCTTCATTGTCTCCAA	12598786	12599085	300	(A)12
Lachesis_group0_4532	I1	GGATCGGGCAGAACTTACTATG	TGGTTGTCTAAGGGCATTTTCT	12700168	12700369	202	(TA)7
Lachesis_group0_4540	I1	GCAATTGACACCCCCTAAAATA	TTTCTCTTCCTTGTCCTTCGAG	12739411	12739808	398	(A)12
Lachesis_group0_4558	I1	ATTGCGTACGGTTTCTCTGTTT	GCACCCACAAGATGACTTATGA	12803535	12803759	225	(A)13
Lachesis_group0_4561	I1	TTGCTTCACATCCAAGAATGAT	TTTCTCTCTCCTTGACTCCCTG	12808739	12808955	217	(T)13
Lachesis_group0_4572	I1	GCTCCCTGTCATGTTCCATATT	TTTTCCCCCAATGCTTACATAC	12860620	12860952	333	(A)17
Lachesis_group0_5107	I1	ATACCGGAATTTCAAAGAAGCA	ACTGAAATTGAGCAAGAGGAGC	14941735	14942074	340	(AG)6
Lachesis_group0_5095	I1	TTTTTCTTCGTCCGATTTCATT	TTTCTTCTCAACCCTCTCTTGC	14903662	14903983	322	(AG)7aagcgagacgtagacagaga(AG)7
Lachesis_group0_5096	I1	GCAAGAGAGGGTTGAGAAGAAA	CCCAAAACCAAAACAACCTTTA	14903962	14904193	232	(GAA)5
Lachesis_group0_5093	I1	ACGTGGTTCTTCTTTTTGGAAG	CCAAAATATTGACATCGCTTGA	14901522	14901930	409	(T)15
Lachesis_group0_5074	I1	GGGTCCTGATACTACATACGCC	CATGCTTTTGGAAAAGGTGAAT	14805801	14806248	448	(A)13
Lachesis_group0_5069	I1	AACCAACCATGAACTAGGTGCT	CTCAACCAACCAAAAAGGAAAG	14788114	14788505	392	(A)12
Lachesis_group0_5039	I1	TTTTTGGTTCATTGGTTGTGAA	CTGTCCGACGTGTGTGTAAGTT	14632057	14632402	346	(GA)6
Lachesis_group0_5021	I1	AAGGCGTGTTTACATTCTCGTT	CAGCATGATGCAAGTAAAGCTC	14534030	14534339	310	(A)20
Lachesis_group0_4999	I1	AAACGAAGGTTGATCCAAAGAA	GGTGGTTACGGCTGAGGTATAA	14409792	14410161	370	(T)16
Lachesis_group0_4979	I1	AAACAGACGGACAAAAACCTGT	CACGTTTCCTCTCTGAGGTTCT	14342278	14342624	347	(GA)8
Lachesis_group0_4978	I1	AAGTGGGTCCTGAAGCATAAAA	TTCTGATCTGCTTTCTGTCCAA	14341941	14342141	201	(AT)8a(AT)7
Lachesis_group0_4973	I1	GAGCAATGTTGTGGTTGGAGTA	AGAGCCAAGACAATGATCCAAT	14325151	14325547	397	(T)12
Lachesis_group0_4972	I1	AGAATCGAGAGATTCAAAAGCG	GTTTGTCTCCCAGCGAATTATC	14323178	14323367	190	(A)18
Lachesis_group0_4963	I1	CCGGCTACTCCTACAGTCCTAC	TGTCATTTACCAAAATGCCAAA	14279617	14279971	355	(T)15
Lachesis_group0_4962	I1	AGAAGAACCACGATGACCAGTT	GTTCCAGTTATTTCGCCTGTTT	14279206	14279427	222	(TC)10tgttaactatgcttgctatctctatcttccttttgactcaaggctttgatttatataggctctaacgtac(A)14
Lachesis_group0_4958	I1	TTGAGAACGAGTCCACAAAAGA	AACCACTAGATTCGTTATCGCC	14274503	14274879	377	(T)15
Lachesis_group0_4957	I1	TCCTTTGAGCGGAGGTTTATTA	CTCAATGTAATTCCAGGGGAAA	14273585	14273901	317	(A)13
Lachesis_group0_4950	I1	TTTCGGTTTGTTGACAAATTACA	TTTTCAATCTTCCCAAGAAAGG	14245500	14245931	432	(TA)7
Lachesis_group0_4951	I1	TTTTTGATTTGACAGGACGATG	AGTACCTTTCGAGAAACAAGCG	14247941	14248379	439	(C)12
Lachesis_group0_4927	I1	TACGAAGCTACACGTAAGCGAA	GGGGGAGAGAGTGAAGAAGATT	14165860	14166244	385	(T)14
Lachesis_group0_4924	I1	TCAAAACAAGGGGCAGAGTTAT	GGTCAGAGAAAGGCAAAAGAGA	14158491	14158688	198	(T)12
Lachesis_group0_4922	I1	TCCTCCTCTCTCTCTCGCTCTA	TCAAACCCAGATCCCATAAAAC	14156957	14157359	403	(AGA)7
Lachesis_group0_4921	I1	TAATCTTGGAATCTCAGCAGCA	TTGATTACGGCATTTTGTTCAG	14155421	14155717	297	(T)13
Lachesis_group0_4919	I1	TATTGACCTTTTCAATGGACCC	CTGAACGGTACCAACTCAAATG	14153878	14154204	327	(T)15
Lachesis_group0_4917	I1	GATCGAGGAGAAAAGGACAGAA	GACGGATCGGATAAATTGGATA	14151606	14151971	366	(TA)6
Lachesis_group0_4910	I1	TCCGATCCGAATCTTTATCACT	CTCTTCTCGGTTACCAAACACC	14135166	14135541	376	(AAT)5aaataaagccgaacatgttataggactttcgcatgttggcaaagtttgttttcgtttccttttcagtttttgcatc(T)14
Lachesis_group0_4909	I1	ACAGTTGTTTTCCCCGTTTTTA	TGACAGCTTTGCCAAATAAGTG	14132395	14132645	251	(TA)7
Lachesis_group0_4809	I1	AGGGTTCGTGATTCGGTTACTA	GTTTCTTGCAAATTTGAGGCTT	13780857	13781265	409	(T)12
Lachesis_group0_4797	I1	GCTTCAAAGTTACGCTTCTGGT	AAATATGAAAAGTGCCAGCGAT	13710842	13711190	349	(T)12
Lachesis_group0_4794	I1	TTAGCGTAGCACGACGAAATTA	ATGACGTCTTTACTACGGCGTT	13698211	13698370	160	(ATA)6
Lachesis_group0_4795	I1	TTCCTCCATACGGAAATTTTAAG	GCAAATGACTTTGTCCATGTTC	13699227	13699606	380	(T)13
Lachesis_group0_4793	I1	CTGAACATTGAACGTGGATGAT	CGTGCTACGCTAAAACTCATTG	13698003	13698223	221	(T)12
Lachesis_group0_4792	I1	GGGCAATATAGTCAAAAGCAGG	ATGGAGCAGAAATCGAAGAAAG	13685387	13685620	234	(T)14
Lachesis_group0_4788	I1	TGTATTGGCTTTTGATCAGTGG	TTCCCAAAATCGCATTTCTAGT	13672473	13672672	200	(A)15
Lachesis_group0_4775	I1	GCTAAAATCGAAGAAAACCCCT	CAGTTATGTTTCTGGGCAATGA	13643563	13643704	142	(A)15
Lachesis_group0_4736	I1	TTCACTAGCTGCAAAACCAAAA	TGAATCCACCAAAGACAACAAC	13516303	13516546	244	(T)13
Lachesis_group0_4708	I1	TTGGTCGATCTCATTCACAAAC	GTCCCCAGTGTTATCAAACCAT	13439349	13439719	371	(A)12
Lachesis_group0_4697	I1	GTGGAAGTCCTAGGTTCGATTG	AAAGGGTGCGTTGAAAAAGATA	13371016	13371327	312	(T)12
Lachesis_group0_4688	I1	TGCTCCGGTTTAATCAAAAGTT	GGGTTGTGGGAATGAGTAATGT	13337012	13337406	395	(AG)6
Lachesis_group0_4669	I1	GGACCTCTGATTCTGATATGCC	TGATACCTTCAACGACATTTGC	13275695	13275921	227	(AT)15
Lachesis_group0_4653	I1	CATTGACCAAACTCTTCCACAA	TGTTAGTTGGCGTACCTTCTCA	13220392	13220727	336	(TA)6
Lachesis_group0_4652	I1	CGGTGAAAGAAAGAGACAGCTT	CCGGTCTTTGTTTTCTGTTTGT	13218705	13218908	204	(A)18
Lachesis_group0_4650	I1	GCTAACATCCATTTACTGGGGA	TGAAAAGGTTTTTCTTTTTGGG	13215648	13216058	411	(TC)12
Lachesis_group0_4645	I1	GAAGAAAAGCTCCAAAAGACGA	CAATACAGTTGTGGGGGTTTTT	13193516	13193705	190	(TC)6
Lachesis_group0_4599	I1	CGAAGAAAGAAACAACCAAACC	TGCCCAAAGTAGGAGGAGTAAA	12953257	12953675	419	(A)12
Lachesis_group0_4580	I1	ATACTTGCACACCTCGCCTTAT	GGAACCATCACTTTGGCTTTAG	12903576	12903907	332	(A)15
Lachesis_group0_5114	I1	GGCATGCAATCAACAAAAAGTA	AGCCTCTCTGAGTTTGAGGATG	14963387	14963711	325	(T)19
Lachesis_group0_5109	I1	AGAGATTTTGTGGCCAATTTGT	CCCTGAACCAAAAGCAATTAAG	14946387	14946493	107	(T)12
Lachesis_group0_5119	I1	GAAAAGGCTTGGATTGTGATTC	TGAGTGCAAGATTTGAGTTTGG	14974388	14974632	245	(CT)10
Lachesis_group0_5120	I1	CTTGACAGATCAACCACCATGT	TCCGGTTAATATCGAGCTGAGT	14980898	14981269	372	(A)12ggtttttaaacattcgtcctcttactttaagccaaaaaaacaaaaagtttctttttctcgccaagc(A)14
Lachesis_group0_5122	I1	TGTCTTGTAGGAACACCAATGC	TTTGTCGCTATCCCAATATTCC	14996578	14996813	236	(AAG)5
Lachesis_group0_5124	I1	CATCGAATCGTGAAAATGAAAA	CAACTTTTCTCATGTCAGTGCC	14998256	14998461	206	(AT)7
Lachesis_group0_5125	I1	CATCGAATCGTGAAAATGAAAA	GGAAAACATTGATAGAAATGGACA	14998256	14998620	365	(T)14
Lachesis_group0_5129	I1	CATGCATGTCTGATGACTCTGA	TCAAAACCTAGATCTTAAACGGC	15002353	15002697	345	(AT)6
Lachesis_group0_5130	I1	GGGTTTATACGCAATCCAAAAA	TCTGAATTTTGATGCTGCTCTT	15003185	15003611	427	(A)16
Lachesis_group0_5131	I1	AAAAATACCCCACACACATTCA	CGCAATTATTTGCACTCCATAA	15003487	15003820	334	(T)13
Lachesis_group0_5170	I1	TCTTTAATTTGTCCATCCGCTC	GTTTTATGGTGCGGGTTGTAAT	15129886	15130268	383	(A)19
Lachesis_group0_5188	I1	GACCGATTTGCTCAGAGAGAGT	GCCAATCTCTAGGTGGAATGAG	15254006	15254389	384	(GAA)6
Lachesis_group0_5199	I1	TTCCAACTCGTCAGGGTCTTAT	CGGGTTAGACTTCTCAATGTCC	15293032	15293284	253	(TGA)5
Lachesis_group0_5206	I1	TTCCTCATTCTTTCCTTCTTCG	CCATTTCCTGAACTGAAACCTC	15315790	15315931	142	(AG)7
Lachesis_group0_5214	I1	TTGATAAATCCACCTTTGGGTC	GCCATTGCTGAAAAGAAGCTAT	15350034	15350366	333	(A)13
Lachesis_group0_5217	I1	TCTTCTTCGTCATCCTCCTCTC	GAAACGGATAACAAAAACGCTC	15363650	15363813	164	(AG)8
Lachesis_group0_5215	I1	AGACATACCCGGCTCAAAGTTA	CTCAAAGCACATCCCATTTGTA	15357660	15358039	380	(CT)10c(CT)10
Lachesis_group0_5232	I1	ACGTAGATATGCCTCATGCCTT	TTAGTTGCAAGAACAAGCCAAA	15412450	15412750	301	(T)14
Lachesis_group0_5286	I1	GCTCGGTAACCTGAAAAAGAGA	ATTTGACTTGGATGCATGAGTG	15619370	15619522	153	(CCCCAC)7
Lachesis_group0_5293	I1	AAAAACCCATTTGTCAGATTGC	CTTGGTCTCTTCGCTGATTTCT	15633272	15633639	368	(CA)9
Lachesis_group0_5294	I1	TTTTCGAAGAGGGAAACAAAAA	CTTCCCTTTGTTCACTTGCTCT	15633855	15633963	109	(GA)6gg(A)15
Lachesis_group0_5295	I1	AGAGAAACACTCACCGACCAAT	AGAAAGACTGATGAGAGGCTGC	15634141	15634480	340	(GAA)6gaggaggaagaaggagaaagact(ATG)5
Lachesis_group0_5296	I1	AGAGAAACACTCACCGACCAAT	AGAAAGACTGATGAGAGGCTGC	15634141	15634480	340	(CT)8
Lachesis_group0_5300	I1	AAGCCAAATATACTCAAAGGCG	AAAAACTCGATCCAGTCCAGAT	15665343	15665754	412	(TA)6
Lachesis_group0_5305	I1	TTTTGAACACAAGTGAAAAGCA	TTTGAGGGGACAAGAAAGAAAA	15670415	15670811	397	(T)14agaaatcgaggatctaaattttgaatattatgtgggggcctgagcctaagagcatccgcaacggtgataccgaagtggaatccttaaccca(T)20
Lachesis_group0_5306	I1	TGCCTAAGGTGAGTTCAGAAAA	AGTGTGTTAAGGAAGGGCAAAA	15671743	15672056	314	(A)12
Lachesis_group0_5309	I1	TTTTGTTTGAGAACCTCCCACT	CTCCAATAGGGGTCGACAAAT	15678622	15678991	370	(TA)6
Lachesis_group0_5308	I1	GCATCTGATACCATCTTGCGTA	ACTTTTGTTGCTTGGTGGACTT	15676719	15677081	363	(AAG)5
Lachesis_group0_5307	I1	CTAGGAAATCTGAAATCCACCG	CTATAGGGGTGATTGAGCAAGG	15674427	15674723	297	(CT)8actcacaagctatggtttctaatcagggagaatcggctggatg(GAA)5
Lachesis_group0_5310	I1	CATTAACTTCCCCTTTTGCTTG	TCATGACTGCGCGTCTTTAATA	15679582	15679870	289	(T)17
Lachesis_group0_5321	I1	CGACTGCTAGGATTCCAGAGAT	TATACACGAAAGGGTCCCAAAG	15723591	15723699	109	(T)14
Lachesis_group0_5322	I1	GTTAATTCAGTGACCAGCCACA	AGAGAGGGAAAAGGAGCTGACT	15728747	15729152	406	(A)15
Lachesis_group0_5330	I1	TGCAGCTGATTTCAAGATTGTT	TCCATAACAGCTGAGACTCGAA	15783121	15783462	342	(A)14
Lachesis_group0_5338	I1	TGCATGCTTCGATCTTTTGTAT	TTGCTCATCCACTCCCTTAAAT	15814399	15814749	351	(A)12
Lachesis_group0_5339	I1	TTGTGCTTGAGCACCTTGTTAT	AAATCACTGACCAAAGCGAGAT	15818189	15818333	145	(AT)6
Lachesis_group0_5340	I1	ATCAAACACAAAATTGCACAGC	AGGATTGACAAGGAAGCCTATG	15819768	15820178	411	(A)18
Lachesis_group0_5342	I1	CCAACCACCCTGAGACATTATT	TTTTTGGGTTTAGGGTTTCAGA	15832279	15832670	392	(A)15ctttaatcaaaattaggtaaggtagagagagc(A)13
Lachesis_group0_5349	I1	GGAGTGCCTGATGTTCCTTTAC	TCTCAGATTACTCGACCTGCAA	15868860	15869132	273	(T)19
Lachesis_group0_5344	I1	GGTCATTATACAAAACCGCACA	TCGTTTGGGCTCTAATAGGGTA	15849365	15849566	202	(T)18
Lachesis_group0_5348	I1	TCTGTAAAGACCCGTCAATGTG	GTAAAGGAACATCAGGCACTCC	15868553	15868881	329	(CT)8
Lachesis_group0_5346	I1	TTTTCTTCGAAAAGTTTCGCTT	TCATCAGCTTGAAGATCGAAAA	15854437	15854658	222	(A)13
Lachesis_group0_5362	I1	AAACTCGTACGCCTTTGACAAT	TCTTCCATTTTAGAGCCACCAT	15958835	15959023	189	(A)14(TA)7
Lachesis_group0_5361	I1	ATCTGAGCCGTCACTTTCGTAT	CGTTGTCTTGAGTGTCGTCTTC	15953377	15953644	268	(AC)6
Lachesis_group0_5366	I1	AATCATGCAACGAGTACGTTTG	CGTTTCCATGCGTACATAAAGA	15968216	15968589	374	(TA)10
Lachesis_group0_5364	I1	AATATATCGGGAGTTGTGGGTG	TATGCTTGCCATCTCTTCTTGA	15965540	15965882	343	(AT)6
Lachesis_group0_5365	I1	CAGATCTGACGACGAACAGAGA	CTTGGTCGCCTTAGATCACTCT	15966725	15967111	387	(TAT)5(TA)10*
Lachesis_group0_5372	I1	AAACAAAGCAAAAGCGAAAAAG	TCAAGTTGAGAATGGGACTCCT	15989012	15989203	192	(A)12gaaaaaaagaacataccaaat(TCA)5
Lachesis_group0_5375	I1	TAACACCAGAACCATCTTTTGC	AGCATTATCGAAGCCATTCAAG	15991856	15992239	384	(AT)9
Lachesis_group0_5376	I1	GCTGTGGGATAGATCTGCTCTT	AAACTTGAGCTTACGACTTGGC	15993057	15993422	366	(AT)8
Lachesis_group0_5388	I1	CACCATGCAAGTCAATAAGGAA	TGTTGGAGGGTTATCTTTTGCT	16044378	16044707	330	(A)18
Lachesis_group0_5390	I1	TGACAAAAGAACCAATTCACCA	TGCTTCCAAATGTGAAAACAAG	16051001	16051286	286	(TA)9
Lachesis_group0_5434	I1	AGAGAAAACGAGGAAGCAGATG	AGGTAGAGGCATGAAATCCAAA	16377714	16378097	384	(A)12
Lachesis_group0_5442	I1	TCCCACAGACAAACTTCAACAC	TCGTTGAGACAGAAGCTGTGAT	16409008	16409358	351	(T)19
Lachesis_group0_5443	I1	TCCATAGAATGTGCAGGTCACT	GAAAGGAAAATGGTGTGGTGAT	16410267	16410643	377	(A)12
Lachesis_group0_5464	I1	TACACACGCAATAAACACACGA	CTTCAATTCCCACTCATGTTCA	16448114	16448416	303	(T)13
Lachesis_group0_5467	I1	AAGGACATGAAAATCACCATCC	GAAACTATAGGTCGTGGTGGGA	16460618	16460928	311	(T)16
Lachesis_group0_5477	I1	TGTTGCCCTATTTCTTGAGGTT	AAATCGTTTCGATGCTTTGTTT	16485953	16486375	423	(A)16
Lachesis_group0_5521	I1	GCCAGAGGATAATCTTGCAGTT	TTTGATTATCTCCACGCAAAAA	16680414	16680706	293	(A)13
Lachesis_group0_5532	I1	CTCAAAGCCGTCTCTTCAGATT	AAGCTTTGACCAATATCGTCGT	16719731	16720027	297	(T)17
Lachesis_group0_5542	I1	AACGGAACAAGGACGAAGATAA	GGACCGACACCGAATCTAAGTA	16784208	16784656	449	(AT)10
Lachesis_group0_5541	I1	GGTACCATCTTCAGTTTCCGAG	TTTTGTTTGGTCTCTGTGGATG	16778457	16778900	444	(TCA)5
Lachesis_group0_5621	I1	AATCCCCACATGGTGTTATCTC	AACATTCACAACTCAGGCATTG	17256838	17257069	232	(A)17
Lachesis_group0_5985	I1	ATAATCTGGGAACCGAGGAAAT	GAATTTTGACCTCTGCGTATCC	19028767	19029022	256	(TTC)5
Lachesis_group0_5932	I1	ATCCTTTACCCGTTTCCTGATT	GCGAGTAATGGGAGATTTTCTG	18671036	18671461	426	(AT)16
Lachesis_group0_5882	I1	CTACTAGCAAGGCTGCCAAAAT	CCTCTTATCAGTCCAGGTTTGG	18340790	18341193	404	(TTC)5
Lachesis_group0_5880	I1	CATGCATGTTCACCAAACTTGT	ATTTCATCATCACCGGATTAGC	18332575	18332894	320	(T)12
Lachesis_group0_5879	I1	ACAACAGCCTTTATGTTTGCCT	TGATTTTGTCGATTTTGTTTTGA	18332179	18332487	309	(T)14
Lachesis_group0_5820	I1	CATGCTCTTGTCAATGGAATGT	TGTGCGCTTTAAATGGTAAGAA	18029423	18029753	331	(TGA)5tggtgatgtgttaaaggtgtagattagatgatagagataacaaatggtggcccagtgtagggctagcattattattcaaagtccatcttga(T)18
Lachesis_group0_5813	I1	TCCTTGTTAATCCCAAGGCTAA	AACACATCCAACAGCAATGAAG	18000937	18001178	242	(T)16
Lachesis_group0_5796	I1	TTTCGACATGATAGGTTGTTGC	GCATCAAACCTTAGGAGACACC	17927360	17927645	286	(TTG)5
Lachesis_group0_5798	I1	ACGAACCTGAAGTTTTACCCAA	TTGAAGAGGTCGTCTCTTCCTC	17931674	17932107	434	(TC)8
Lachesis_group0_5786	I1	GGCTAAGCTCTGTTCTTTGGAA	CAAATGGGAACAGAAAAAGAGG	17865725	17865930	206	(T)14
Lachesis_group0_5737	I1	CTACTTTGTTCTCGTGCCCTCT	CGGAAGAGCTCGCATTATAGTT	17684314	17684509	196	(T)13
Lachesis_group0_5682	I1	TTCGATCATTTGTTTGTTCCAG	AGGCCATAGGTAAACCCATTTT	17500350	17500580	231	(T)14
Lachesis_group0_5680	I1	CAATCAACTCTCCCAAACATCA	TGCTTACACACGCTCAGACATA	17495429	17495683	255	(TA)16
Lachesis_group0_5675	I1	ATGACACACCGTATTAAACCCC	GGATAGTGTCTCGATCAGGCTT	17479314	17479628	315	(A)16
Lachesis_group0_5646	I1	TCGGATGTTAAGTCGAGGTTTT	ATATTGAAATCATGAAACCGCC	17384465	17384729	265	(GAG)7
Lachesis_group0_5640	I1	TTTTAAACGGTTTCATGTCATTG	CCCGGAGTCTTAAATCCAAAAT	17367482	17367850	369	(AT)13
Lachesis_group0_5645	I1	CCACAATCCCAAAAATAAAGGA	CCTCTCTCGTCCTCTGAAACAT	17380862	17381148	287	(AT)6agagagagaga(AG)10
Lachesis_group0_5632	I1	CAACAAATGTGTGCCATCTTCT	TGATTCATCCCCCAATATTCTC	17317645	17318033	389	(T)12aatgaatgttacatttattc(T)16
Lachesis_group0_5626	I1	TGTTTCCTTACAGCTTGGGTTT	GACAAGCATCGTTCAACATCAT	17303022	17303388	367	(T)12
Lachesis_group0_6151	I1	GGAATCGTGTTTGGGATTAAAA	TTGATGGCAATGAGTAGGTTTG	20097505	20097670	166	(TA)6
Lachesis_group0_6145	I1	CAAACAAAGAGCCCCACTTTAC	TTTAGGGTTTTGCTTTTCAGGA	20066933	20067143	211	(TAT)5
Lachesis_group0_6175	I1	TCATCAATTAGAACGCCTCAAA	GCCAAAAATTGACACTGATTGA	20237421	20237651	231	(A)12
Lachesis_group0_6213	I1	CCTCAGGAGACTTGAGCTGTTT	CTAGAGGACAAGGAGGCAGAAA	20394983	20395388	406	(CTT)6
Lachesis_group0_6218	I1	GGAAGATGGTTTGTCATTTGGT	TCGGTTAGCCAAGTTTTTGTTT	20415026	20415303	278	(T)12
Lachesis_group0_6233	I1	CCCTCTACGTTCAACAAACACA	TTCTAATGCTAACACTCCCCGT	20465129	20465401	273	(GGA)7
Lachesis_group0_6294	I1	AATGCCAAACATCGATAATTCC	TCCGTCGGTCTAGTATTCATCC	20801386	20801640	255	(TA)8
Lachesis_group0_6296	I1	TTTAATGAGTGTTTTCCCACCC	CCTCTTCTCCTTCCTCTTCCTC	20815392	20815589	198	(AG)10aaagaa(AG)8aa(AG)10
Lachesis_group0_6308	I1	TCGTGTATGACCCCGATAATTT	TTCATTCATCTTTTGGTTCATCA	20869600	20869840	241	(T)13
Lachesis_group0_6316	I1	TACTCTCGTGCAATTGGTGACT	AACCTGGTTGTCCATCAAATTC	20914876	20915272	397	(GA)21tcgttgagaaagagatcatt(GA)7tagaa(AG)19gagaaggaggttgtggttctgaaggatccgtcaaattcgtcaaggaacaattaacctcgaaaaatccatcggattcgtcaaggaagact(AAG)5
Lachesis_group0_6341	I1	GTCGTCCAAAGTTTCTTCATCC	AGACAGTTCAACAAGAGTGGCA	21048098	21048316	219	(A)12
Lachesis_group0_6441	I1	AAAGACATTGTAAACGGGCTGT	CATATACCCCTAAACCCGAACA	21651942	21652295	354	(CTT)10
Lachesis_group0_6453	I1	GATTCCATCGGTTAAGAAATGC	TCCCTTCTACTTGGAAACGAAA	21711973	21712380	408	(GGA)5
Lachesis_group0_6458	I1	CACGCGAGAAATTATGGTGTTA	CAACCGAAGTAGGATAACTGGG	21724841	21725262	422	(T)23
Lachesis_group0_6503	I1	GCGTAGTGCGAGTAAAATCCTA	CAGTCATTGGATCGTGTTGTCT	22002499	22002598	100	(A)13
Lachesis_group0_6529	I1	AGGTGTTATCGATTTAGCGGAA	CGAATGTTCGAGAACAAATTGTAA	22178108	22178462	355	(TA)7
Lachesis_group0_6541	I1	ATACGCGTAGGAGTCCAAGAAG	AATCACATGTCGCAAGGTTATG	22316855	22316995	141	(A)13
Lachesis_group0_6576	I1	AAAAACCAAAATGTTGGAATGG	CGATGACAGGAGGTTGAATGTA	22649890	22650271	382	(T)17
Lachesis_group0_6619	I1	TCTCTATCAAACTCCCAACGGT	GAGTGATGGGAGAATCTTTTGC	22919277	22919510	234	(GA)7
Lachesis_group0_7128	I1	ACCCACTTATCTGGTTTTGCAG	AAATTTCCGATCATCTTCGCTA	25982698	25982898	201	(A)14
Lachesis_group0_7049	I1	AAACGCCTAACACAAGGATTTC	GTTTCTTGTGCGTCTTTCTCCT	25511596	25512012	417	(TA)6
Lachesis_group0_7052	I1	TTGCACACATTCAGTTATTTGG	ACCAAACTCAAACCGAGCTAAA	25521091	25521443	353	(TA)9t(TA)7
Lachesis_group0_6994	I1	TCAAAGGGGAAGAACTTGTGTT	TCTCTCGAGCTGAACACTCTTG	25094687	25095071	385	(T)12
Lachesis_group0_6993	I1	ACAATAGGAGGGCATTTTCTGA	AACACAAGTTCTTCCCCTTTGA	25094389	25094708	320	(T)15
Lachesis_group0_6959	I1	TTTGAGGATTTCACCCTTCACT	GATAAAGGCGGATAAGTTGACG	24878388	24878675	288	(A)12
Lachesis_group0_6928	I1	TTACGAAACTGCCCTCTCTCTC	GACAAACGCAATCAAGAAACAA	24709024	24709314	291	(CT)8
Lachesis_group0_6910	I1	TTCTTTGGTCCTAACAAGAGCC	TGCTTCCGATTTTACGGTAACT	24620495	24620751	257	(A)17
Lachesis_group0_6834	I1	TGAAGCTGATTTGTAGGCTGAA	CGATGTCGTACCTATTCCCAAT	24164772	24165127	356	(A)13
Lachesis_group0_6762	I1	GGAGCTGAGTTAGAGGTGCTGT	GAAATCCACACAACAAGCAAAA	23708968	23709221	254	(TTC)6
Lachesis_group0_6753	I1	CACTTTAAACATGTTGGGCAAA	AGTTATTCGACGACACGACCTT	23679194	23679401	208	(CT)7
Lachesis_group0_6744	I1	ATACTGACCCAAGGAGATCGAA	TATGATGTCACAAAAAGCCACC	23645741	23645998	258	(GA)12g(GA)31
Lachesis_group0_6745	I1	GTGACTTTTGGCAGAAATTGGT	CTCCAAACATATAATCGCCGTT	23646152	23646465	314	(AT)9
Lachesis_group0_6724	I1	TAGCCATGCATGTATCTTTCGT	GTTTTGTCATTTCTCATGGTCG	23527470	23527874	405	(ATT)6
Lachesis_group0_6726	I1	AAAAATTCAGAGAGCATAGCGG	GTTGTCTGTGGAGGCTCTTCTT	23530949	23531319	371	(A)14
Lachesis_group0_6693	I1	GCCCAAAACTTCCATATTTGTG	AATTTGGCTTGAGGATGATTGT	23381272	23381687	416	(TA)7
Lachesis_group0_6688	I1	CTGTATCTTGTGGCATTGGTGT	AAAATCAAACATTGGAGGAAAAA	23364930	23365182	253	(TTG)5
Lachesis_group0_6677	I1	CAAATGTTGTTTGGTTGTTGAAA	TCCACAATCAAATTCATAAGGA	23325421	23325701	281	(A)15
Lachesis_group0_6671	I1	TCAAAACAGGTAAACGCAAAGA	CTGCACCTCATAGATTCTGCTG	23257653	23257909	257	(AG)8
Lachesis_group0_7175	I1	ATGACAGTCTCCGATGGATCTT	TTGCTTGGTCACTTGGACTCTA	26217489	26217790	302	(AG)9
Lachesis_group0_7189	I1	CATACCTGAAACAGCAAACGAA	TTTTGATGGGCTTTGAAGAAAT	26294234	26294480	247	(GA)7
Lachesis_group0_7215	I1	GCTGCCAATAACTCTATCCCAC	CTCAGCAATTGATTAGCAGTCG	26383721	26383963	243	(AT)10
Lachesis_group0_7551	I1	TCATCTCTGCTTTTGTTTGGAA	CCGACAAGAATCAAACAATTCA	28030468	28030706	239	(A)13
Lachesis_group0_7562	I1	TTTTGTTGGTTTTTGGCTTTCT	ATCAGATGTCCGCCTAGTGAAT	28077089	28077422	334	(T)14
Lachesis_group0_7564	I1	TTCACAAAGAGCATCAGGAAGA	TCAACTCTCAATGACAGCCAAT	28092001	28092312	312	(AT)6
Lachesis_group0_7569	I1	AACGACATCGCTGTTTGAAGTA	TTGTAGGACAGAGTAACGCACG	28118066	28118366	301	(T)13
Lachesis_group0_7568	I1	ACAACCACACCGAGATAGTTCA	TCTTCTCCCTTTTGGTTGTGTT	28111678	28111846	169	(A)15
Lachesis_group0_7572	I1	ACATGTTACGCCAACAACCATA	GTCCCACACGAGGTTTACTCTT	28137827	28138165	339	(T)12
Lachesis_group0_7576	I1	GCAAACGTGGAGATTGTATGAA	GTGCGACGTAACCAGAATGTAA	28145000	28145357	358	(AAG)5aaacagag(GAA)5
Lachesis_group0_7573	I1	AAGAGTAAACCTCGTGTGGGAC	CGATTAGCCTTGGAGAAGAAGA	28138144	28138330	187	(AT)7
Lachesis_group0_7581	I1	TGTCACATTGACAGAGTTGCAG	TCATGTTAAACCAGTTAGCATTTT	28183986	28184158	173	(T)12
Lachesis_group0_7580	I1	GAGGTGTCACTCTATTCCTGGC	AATCATCTTTCTTCCCCGGTAT	28176915	28177033	119	(T)13
Lachesis_group0_7590	I1	TGTGGAGGAGTTATAGCAGCAA	GCGTATCTTCATCACAGCTTCA	28221462	28221663	202	(A)12
Lachesis_group0_7589	I1	AGGAACAACTGGTACGCTTCAT	TGCCCTAGCTAATCTTACGGTC	28220887	28221171	285	(AAT)5
Lachesis_group0_7597	I1	ATGCGATTTTATCTCTTTCCGA	ATTGGGTTTTCGTAACCCTTTT	28260116	28260517	402	(T)13
Lachesis_group0_7600	I1	TTCAGCGTGACCTCAAGAGATA	GGCAGTAGCAGTAGAAAGCCAT	28271356	28271632	277	(T)12
Lachesis_group0_7601	I1	TTCTTTGGTCCCATTGAGACTT	ACCAAACGTATACCAATTTCGG	28271820	28272013	194	(T)12
Lachesis_group0_7610	I1	CTTGGAGGATACCACGTTTCTC	TGTGTGCGTTGTTTGATTACAA	28323059	28323488	430	(A)12
Lachesis_group0_7611	I1	ATTTTCTCGTTGGAGACCGATA	TTTCCATCAATTGTCAGTTTCG	28323113	28323524	412	(A)16ctagcactacaaaaaagctggttactactatcggaatttaattacggttttcattaatcg(T)12
Lachesis_group0_7617	I1	AGGTCGATAGACTCCACACGAT	TTGTCTGGATTGGTTCTTGATG	28334598	28335009	412	(A)18
Lachesis_group0_7631	I1	GATTTGGCAGCCCTAACTTTTT	TAAAACGGATTTGGAGACCTTG	28392821	28393198	378	(T)17
Lachesis_group0_7640	I1	TTTGCAATTGACCAAATTGTTT	ATTGCAAGTAGTTTCGGAATGG	28458821	28459249	429	(TAA)6
Lachesis_group0_7667	I1	TTGTCTGTTTGTTCGTTTGGTC	TTTGGACGACCACATCATATTC	28572951	28573335	385	(AT)6
Lachesis_group0_7669	I1	TGGTCAGCTGAAAATGAAGCTA	CCTTCTCACTCTCTCGCAAAAT	28574816	28575240	425	(T)24
Lachesis_group0_8200	I1	ATCACGTGAAGAAGTGAAGCAA	ATCGGGTTCATCTGTGAGACTT	31184669	31184926	258	(A)12ttctgttttgcttttgatgttggacacacacgattgtgttttcattttttttgtttcacatcaactc(A)20
Lachesis_group0_8203	I1	TGGCTGAAGAAGAAACTGTTGA	GGTCGAGTTCTTATGGACCAAG	31198215	31198452	238	(T)12
Lachesis_group0_8187	I1	TTTTTGGGTCTTGATCTCGTCT	CAAATCGTTTGGACACTCTTGA	31136672	31137036	365	(TA)6
Lachesis_group0_8185	I1	TTTTAAAAATGGACATTGCTGC	GAGCAAACAAAAATCCAAGGAC	31132740	31132917	178	(T)14
Lachesis_group0_8177	I1	AGACTTGACGCACTTGAAAACA	GAAAGGAATAGGGAATCGAACC	31099842	31100059	218	(TC)8
Lachesis_group0_8180	I1	TACACGTTGTCATTCCTGAACC	CCGAGGAGAACGAAGAGAGTTA	31114725	31114944	220	(CTC)5
Lachesis_group0_8164	I1	GGTCAAGCAAGAGGAGAAAGAA	TGACAATCCAATCGATCAAAAG	31049348	31049644	297	(TC)7
Lachesis_group0_8151	I1	TACTCGTGGAATGGGTCTTCTT	TGCTTAACCCATGCAACAATTA	31015529	31015890	362	(T)17
Lachesis_group0_8153	I1	ACTTGAAGGAAGCGAAAAGAAA	GGCATGTCGTACAAATCTTCAA	31021986	31022253	268	(AT)8
Lachesis_group0_8085	I1	TTTTCAGCTTACGAATCAACGA	TGCAGCTACCAACGTTAAAGAA	30696714	30697131	418	(T)20
Lachesis_group0_8061	I1	TTTTTATCATTCTTGTCGGGCT	CCAATCTCGTACCGCCTTATAG	30541930	30542091	162	(T)14
Lachesis_group0_8060	I1	ACTCCGACGAAGGAAAATGTAA	ATCAGGTGAAACAAGGCTTCAT	30534538	30534942	405	(TA)7
Lachesis_group0_8059	I1	TTGTAGCCAACATTGTCCAAAC	TTACATTTTCCTTCGTCGGAGT	30534180	30534559	380	(TC)7
Lachesis_group0_8012	I1	GCAACTCCTGTTGTTGTGGTTA	AACAGCTGTGATAACCGTGATG	30274511	30274869	359	(A)14
Lachesis_group0_8013	I1	ATTGTAAGGCGAGGAAAGTTGA	TCCGAAGTTAACCAGGAACAGT	30275897	30276212	316	(T)12
Lachesis_group0_8014	I1	TACCAACTTGCTTCCTGGAAAT	ACTTACCTCTCTAGCAGCCACG	30280423	30280748	326	(A)17
Lachesis_group0_8005	I1	AACCAGCAAAGAAAAGCAGAAC	CAAATTTTGTTGGGTCCCTTTA	30245326	30245765	440	(T)16
Lachesis_group0_7971	I1	CCCAAATCTATTCGAAGCAAAC	TGTGTTTTCATTTTCAACCCTG	30073386	30073669	284	(T)13
Lachesis_group0_7965	I1	AAAGAGCTGATGAGAAGGATGC	CTGCTTTGAACACAAAATCCAA	30053571	30053966	396	(TA)9
Lachesis_group0_7951	I1	AAACCCTAAAGAATCGGGAGAG	CAAATTCCAGTTAACTCCTCGG	29957305	29957719	415	(GAA)5aaagatagagaagagaggaaaaaaaagat(AG)8
Lachesis_group0_7952	I1	AAACCCTAAAGAATCGGGAGAG	CAAATTCCAGTTAACTCCTCGG	29957305	29957719	415	(T)13
Lachesis_group0_7948	I1	CATGCGTCAAAGCATAAAAGAA	GCATAATTCAGTTTTGTGGCAA	29955018	29955216	199	(T)14
Lachesis_group0_7946	I1	GACCAATACCAAATGTGAAGCA	ATTTCGATCAGACAAACGGATT	29950080	29950329	250	(AG)7
Lachesis_group0_7947	I1	CAGTTCGAGTTGGAGGATTACC	ACAAAATTCAGGCGAAAGAAAA	29953620	29953842	223	(AGA)9
Lachesis_group0_7928	I1	ACGATGGTTCAAGTAGGGAGAA	AAAATCAGCATTCCAGGAAAAA	29839992	29840193	202	(AG)6
Lachesis_group0_7909	I1	GACGCATAACCTTTGTGATGAA	GAAAACGACCTCAGTTTTGGAC	29749529	29749699	171	(A)13
Lachesis_group0_7905	I1	CCAATTTACCAAACCCACAGTT	TTCACCAATGGAGATGCTTAGA	29723461	29723810	350	(T)13
Lachesis_group0_7868	I1	CAATAAACAATGGTGAGGAGCA	TATCCTCGACAAGAACTTGGGT	29575394	29575654	261	(GAA)5gag(GAA)8
Lachesis_group0_7818	I1	TTGTGTTTCAATCAAGCAATCC	TGTTGACTTGTGTGCTTCTCCT	29314759	29315066	308	(T)13
Lachesis_group0_7809	I1	CCGGATATCCAGACTTGAAAAA	CTTTGAAATATTATCCGCTCCG	29281496	29281631	136	(T)15
Lachesis_group0_7813	I1	ATTGGGCTTGTCGTCTTATTGT	TGGAGAATTTGATGGTGACAAG	29287936	29288300	365	(A)12
Lachesis_group0_7787	I1	ACCTCGATATGTTTCGTACGCT	AATGCTGCTCTACGAGTTCTCC	29151859	29152253	395	(GA)6
Lachesis_group0_7772	I1	GACCAGATCATATCCCTCAAGC	GAGAGCTGTCGGTAGAGACCAT	29084967	29085200	234	(C)14tccccccccctc(A)16
Lachesis_group0_7774	I1	GATGATTTTTCATCGATGGGTT	TTCCGATTGATTGTTTTTCCTC	29094823	29095265	443	(T)14
Lachesis_group0_7729	I1	GGTGCCTTTTAATTCTGTTTGC	TGGTATTGTCTGCATTCCGTAG	28919673	28919812	140	(AT)13
Lachesis_group0_7716	I1	TTTACAACTCCCTTTGCGTTTT	ATCCACCTAGATGGGTAACTCTT	28870160	28870457	298	(A)16
Lachesis_group0_7714	I1	CTCATCCAATGTGTGATTTGCT	AGTTTGGAGGCAAAGAGAGTTG	28866203	28866389	187	(A)14
Lachesis_group0_7703	I1	ACAAAGGCGCAACAATTTTAAG	CTTAGGTCACTGGTTCGATTCC	28740080	28740409	330	(AT)8
Lachesis_group0_7702	I1	TGATCCGACAACAACTAACCAC	TTCTTAAAATTGTTGCGCCTTT	28739734	28740103	370	(A)14
Lachesis_group0_8208	I1	TAAACCGGAAAAAGAAATCGAA	ATCCCTCACTTTTCATCGTGTT	31203261	31203683	423	(A)29
Lachesis_group0_8251	I1	GCATTACCGTATTTCCTCAAGC	CTTTCTTCAAACCCTTTTGTGG	31470713	31471061	349	(A)13
Lachesis_group0_8252	I1	AGGACCAAAAGCAAATCCATAA	AGGTAAGTCCCGTCTCTTCTCC	31471433	31471601	169	(A)13
Lachesis_group0_8253	I1	GCATCTTGGTCCTCTTAACACC	AACATATCAACAAACGACAGCG	31471849	31472286	438	(GGA)6gtagtcgccgatggtttttaacagttgaaggtggctttggtcttctgttcggtttctctcatcacgcgccg(TC)6
Lachesis_group0_8271	I1	AGATTCCACTGAGGTGGTGAAT	TGTGATTATGTCGTCGGAGAAC	31534702	31535014	313	(CGG)5
Lachesis_group0_8276	I1	TTCGATGAGATTTGGTCTTCCT	TTTCCCACTCACATCTCATTTTT	31552952	31553378	427	(A)13
Lachesis_group0_8325	I1	TAAGCTTTATTTGGCCCTTTGA	CTACATGCGTATGTGTGTGCAT	31767705	31767988	284	(TA)8
Lachesis_group0_8344	I1	ATCGATTCAGTTCCTCCACACT	GGCCACCACTCATCATTAATTT	31836665	31836784	120	(A)13
Lachesis_group0_8343	I1	AGAACTTATGCCATTTTGCGAT	GAAAATGCAGTTTATGCTTCCA	31835729	31836057	329	(TA)6
Lachesis_group0_8405	I1	TGAACTAAAACATCGTTGGTGC	CCTCGAGAAAAGAATGAAACCA	32111627	32112049	423	(T)13
Lachesis_group0_8406	I1	ATGGGATTTGTTTTCGGAGTAA	TGGGAATGTTAATGGCTCTTCT	32113968	32114201	234	(A)17
Lachesis_group0_8408	I1	ACCAAAACCGATCTATTTGGAA	CATATACGATGACAAGGGACGA	32115305	32115683	379	(A)20
Lachesis_group0_8421	I1	TGAATCGATCTGATTGGAAATG	GTTTTGTGAAAAGGAGAAACCG	32194628	32194894	267	(AG)7
Lachesis_group0_8433	I1	GGAGTTTATGGGACTTGGTTGA	TCACCAGAGTCAATGCTGAGTT	32257543	32257917	375	(T)21
Lachesis_group0_8447	I1	CTCCATTCGCCGAGAAATATAC	AGTCAGCCATGGATAGGGTAGA	32329824	32330202	379	(TATT)5ttacctccgatgtcgagagccaaatgagagatttgagtcgagaagcgaaaatcttgtggatccattgcgg(T)13
Lachesis_group0_8443	I1	CAGATCAAAACTCTATGCGACG	GGACACCAGTTGACTCATTTCA	32317622	32317959	338	(A)14
Lachesis_group0_8448	I1	TGGCAAGAGAATCTTCAGACAA	GGTCCCCGTATACAAGAAATGA	32330903	32331138	236	(TA)6
Lachesis_group0_8498	I1	CTCCATCTTCAATGTTCATCCA	TATATACGAGAAAGCCGTCGGT	32530025	32530325	301	(A)15
Lachesis_group0_8535	I1	AAACGACGGTTGGACAATATCT	CGAGCCATCATCTCTTTTCTCT	32681585	32681891	307	(TCA)6
Lachesis_group0_8543	I1	ATTTCGGCTTCTAAAGGGAGAC	GGTCGTGAGGTAGAGCTGAGTT	32712695	32713008	314	(AAT)7
Lachesis_group0_8552	I1	AAAAATTAAGCGTTTTGGGGAT	ACCGCGCTATTGTGCTTATATT	32738095	32738445	351	(TA)6
Lachesis_group0_8550	I1	TCAAGAAATGCATGAAACCATC	TGTTCGAAGCTTACAGTCGAGA	32734273	32734533	261	(T)15
Lachesis_group0_8562	I1	CACTCAATCTCATGTCTCTCCG	TCAAGATGCGACTTGAAAGAAA	32772689	32772873	185	(A)17
Lachesis_group0_8607	I1	GCTGACTTCGAGTTCTCCAGAT	AATCCAAACAAAATCTCACGCT	32934373	32934534	162	(A)12
Lachesis_group0_8621	I1	CCTTTACCCTATGCACGTCTTC	CATTCTTCTGTTTGTGCGATTC	33013110	33013438	329	(T)16gtaaatctccgggatgacaggttttgtccccaaaagttg(T)13
Lachesis_group0_8622	I1	CGTTTTTCTGTCTGGTTTACCC	ATAGATGTTGAACCCACGATCC	33015758	33016054	297	(T)13
Lachesis_group0_8635	I1	AGATCGAAAACGAGATTGGTGT	TATCGAAAATCTTCCCTCAGGA	33044742	33045137	396	(T)13
Lachesis_group0_8656	I1	ATGCAAAATGCAAACAACTACG	TGGTTAAATCAGCATTGGGTAA	33101395	33101762	368	(AG)10
Lachesis_group0_8658	I1	TCCCAATTATCTTTCGTTTGCT	TTTTGTGGGGTAGACAGATTCC	33104182	33104328	147	(T)12
Lachesis_group0_8682	I1	CACCGCCTAAAATCCAAAGTAG	ACATCACTTCCTCGACAATCCT	33237296	33237574	279	(CTG)5
Lachesis_group0_8686	I1	AAGTTTTCGCCCAAAGTTATCA	TGGCTTCTGTGTTGCTACTGTT	33261186	33261506	321	(AG)7
Lachesis_group0_8715	I1	CTCAACCGGTACGTTACAATCA	GTCGATATGCTCATTGCATGTT	33379134	33379418	285	(A)13
Lachesis_group0_8209	I1	TTCTATAATTTTCCTGCCGCTC	GCAGATGTCAATGGCAAATAAA	31203960	31204295	336	(T)19
Lachesis_group0_9214	I1	CGAGTTTACTGGAAACCCTACG	AACTCACTGGACGATAATTCGC	35320345	35320668	324	(GGA)5
Lachesis_group0_9216	I1	GATATCTTTGAACCGTGAACGC	TTTGTTCCCCAAAGTCAGTTCT	35321294	35321680	387	(AT)8
Lachesis_group0_9213	I1	TTCCTCCATTTGGATGCTAACT	CCTGATCCAGTTCAAGCTCTCT	35318545	35318976	432	(TTC)5
Lachesis_group0_9187	I1	AGATTGTGTATTTGGGCTCCAT	CAATTTCACTTATGGCATGTGG	35148024	35148359	336	(A)12
Lachesis_group0_9189	I1	GAACTCGTTCTTTACCCATTCG	CGTGATCGTCAGATCAAAACAT	35151394	35151693	300	(T)16ctgtgagctctgctttcactagctacgttacgttatctctttaac(T)16
Lachesis_group0_9172	I1	TATATCATCGGGAATAGCCACC	CGGGGTTAAAGGACATACAGAG	35089159	35089412	254	(AG)6
Lachesis_group0_9171	I1	GGGAAAAATCATCTGCTTTCAT	CGGGTTTGTTGAGGTATAGAGG	35088699	35088991	293	(A)13
Lachesis_group0_9173	I1	CTGTATGTCCTTTAACCCCGAG	GGAAAGTAAGGGTTGATGTTCG	35089393	35089619	227	(GA)6g(GA)12
Lachesis_group0_9160	I1	GGCATGTCTTTTTCCGTTAGAG	TGGGCAAATAGACAAGATCTCA	35047672	35047798	127	(T)13
Lachesis_group0_9164	I1	GGATATATGACAACATGGCACG	AACAAAACAAAAACAGGAGGGA	35053347	35053555	209	(TA)7
Lachesis_group0_9163	I1	AATTACAGCTCCAATTTTCCGA	GGAAGTGACAGGCAAGAGAGAT	35052205	35052459	255	(TC)19
Lachesis_group0_9154	I1	AATTATCCGGTGGAGATGAATG	TGGAAAATTGTGTGGTCTTCAG	35029653	35030064	412	(A)12
Lachesis_group0_9153	I1	TCCTTTCTCAGTTGACAGTGATG	TTTTTGGGTATTGGTTTATCGG	35026993	35027304	312	(A)13
Lachesis_group0_9150	I1	CGTCAAACGAATAAAAACCACA	TCACATAGCTGAGCCAAGAAAA	35001029	35001308	280	(T)13
Lachesis_group0_9149	I1	GAGCTTGCAAGAGTTTCCAGAT	AAAGACTTGATTCGCACACTGA	34996919	34997222	304	(TTA)5
Lachesis_group0_9143	I1	AGAGTTCCTGGTCCATTCAAAA	ACCTAAACTTGTTTGGTGGGTG	34973592	34973984	393	(T)14aaattatccagtttaggcttcggacttattctagcctcatattgaaatccactccttttgccagcttataa(T)14
Lachesis_group0_9146	I1	ACATATAGGGACAATTGGGACG	CTTCTTCTCCACGGAACAAAAC	34978942	34979106	165	(A)13
Lachesis_group0_9142	I1	TTTGGTTAATTGGGCTCTCTGT	ATTGGTGCCTATTGAACGAGAT	34967982	34968224	243	(TA)7tgacgacaaaaaaaaaatataaacatatatg(T)16
Lachesis_group0_9137	I1	CTTTTCGACCATATTGAGGAGG	GATAGGTCGGACTCAATCGTTC	34943500	34943724	225	(CAG)5
Lachesis_group0_9118	I1	ACCGGAGTTTGAGATGAGGTAA	TCCTTCAAATGCCAAATTGTTA	34882589	34882993	405	(AG)31
Lachesis_group0_9114	I1	GCCATGTTTTCAACCACTCATA	CATCATCACCATGTGTTGTCAG	34857785	34858204	420	(AT)16
Lachesis_group0_9110	I1	CAACTCCAAGTCCGGATATGAT	TAAGACCAATGATGGTGCTTTG	34842379	34842787	409	(AAT)5
Lachesis_group0_9109	I1	GGGGAGAGGGAAGAGAGAATAA	TGGCAACCATCTACGACAATAG	34841074	34841476	403	(T)12
Lachesis_group0_9104	I1	TCTGCATTGTTCAAAAAGTTGG	AGAGAATCATTTCTCGATGGGA	34822792	34823134	343	(T)12
Lachesis_group0_9103	I1	CAGCTTTCCTGATTCAACAACA	GAGTGGCTTACTTTTTCAACGC	34818280	34818671	392	(T)12
Lachesis_group0_9100	I1	AACCCACAAAGGATAAAAGCAA	ACCTTCCTCTTTCTCCGGTTAC	34815013	34815150	138	(AG)9
Lachesis_group0_9094	I1	CCAACAACACAGTCCTGAAAAA	ATATTTGGCAATTTGGAACGAC	34765419	34765850	432	(A)15
Lachesis_group0_9086	I1	TCTGAAGACGAAACTACTGCCA	GGAAGTTCACTAGAGGAGCAGC	34732944	34733381	438	(A)14
Lachesis_group0_9090	I1	CCACGTGGAAAACGATATTAGA	TGAACCTATTTTGATTTTGTGGAA	34754566	34755001	436	(T)15
Lachesis_group0_9071	I1	AGACATGCAAAAACACACCAAC	GAATGTCGTGGCAGCATATTAG	34697334	34697717	384	(A)12
Lachesis_group0_9067	I1	GTTTGCCTTACGTGAAGATTCC	CTTCGGGTTTTCAGATTTATGC	34682895	34683166	272	(A)12
Lachesis_group0_9065	I1	GATTGCCGGTTAAACAGTTTGT	GCAAAAACAACTCCAATGAACA	34674203	34674635	433	(TA)6
Lachesis_group0_9060	I1	TGTGGTATATGCATGCTCTGTG	AGGTTTTCCACTTGACTGGTGT	34664145	34664442	298	(A)14
Lachesis_group0_9048	I1	GTGATGAAAACAAACGGATTGA	AGCCAAGCAAGTTACAAGAAGG	34613709	34613923	215	(T)12
Lachesis_group0_9044	I1	AGGCACGACACTGATTTTAGGT	CCGTTGTCTCTCTTACAAACCC	34602369	34602550	182	(A)14
Lachesis_group0_9047	I1	GCTTTTCTTTCGTCCATTTTTG	TAGAGGAGGAGGAGCAACAAAC	34607376	34607809	434	(T)15
Lachesis_group0_9046	I1	ACTGTATGTCCCATTCCATGTG	ATTCAGACGTTTTGGAGGACAT	34606865	34607187	323	(AT)6
Lachesis_group0_9042	I1	GAAGAAGTGAGGCCAGAAGAAA	TCAATGAAAGCTATATGGGGCT	34600574	34600901	328	(TA)8
Lachesis_group0_9040	I1	ATCGCAGGTTTTTGTTTGTTTT	GGGTTTAGTTGGGTCGTAAATAAG	34597753	34598167	415	(AT)15
Lachesis_group0_9043	I1	GGACGTATGTATTACCGTCCCT	TTTTTGTGCATGAGAAATGCTT	34601000	34601301	302	(TA)10
Lachesis_group0_9036	I1	GTGGTATTTTTGAGAATTGCCC	AGGAAAAAGAAGGATGACACCA	34576642	34577067	426	(T)13
Lachesis_group0_9038	I1	ACAAGCTGACACGCATACAAGT	GCCATCTCTCTCTTCCGATCTA	34590575	34590870	296	(T)12
Lachesis_group0_9037	I1	ATTAGAAAGCGAGCCTGTGAAG	TTGTCCGGTCATCAAATACAGA	34589918	34590323	406	(T)18gtttctatgagacagatatcacacctcgtgtttatttatatatatgtctatgttgtgatttccttttttctattaggatttttgt(A)13
Lachesis_group0_9019	I1	AGGTTTGATTGTCCCAAGAAGA	GGCCACAATTGTTTATTTTCGT	34458550	34458697	148	(T)19
Lachesis_group0_9005	I1	TGAATTGTAGAGCCACGAAGAA	CCAAGATTTTGATTTCTCGGAC	34436172	34436408	237	(A)17
Lachesis_group0_9002	I1	GCGTTACGAATTCTGACAGATG	GAAAGCTTGTCCACGTTCTTCT	34431075	34431363	289	(AT)8
Lachesis_group0_8997	I1	TTCCGTTGTTGATGACGTAGAC	GCAGAGAGACGCAGACACATAC	34410002	34410340	339	(TC)6c(CT)7
Lachesis_group0_8985	I1	ATTTGGAGCTCAGAAGATCTCG	TCGCCTAATTCATGATCACAAC	34358048	34358299	252	(C)28
Lachesis_group0_8976	I1	TCTGATCGATTTGACCTGAAAA	ACAAATTCTCATTGCCTTTGGT	34315793	34316207	415	(A)12
Lachesis_group0_8969	I1	TCTTTACACATGAACACCCTGG	CATCAAGTATTTTCCCTGCACA	34300149	34300338	190	(TAT)7taaaggtatgcaccttattttggtttccattttatttcctgtttgggttatcttagaattttgtatattcacttattcggttaaat(TA)11
Lachesis_group0_8964	I1	GAGGACCCTTTTTGGAAGTGTA	TGGTTTCATGTTGTGAACTGGT	34289418	34289777	360	(TA)7
Lachesis_group0_8963	I1	CTACGATTCCTTGTGGGAAAAG	AAGGAACAGAAGACCAATCTGC	34282983	34283301	319	(T)19
Lachesis_group0_8961	I1	TTTCCCAAGAAAACAAACGACT	GTGGCAGTTTCTGATGATGTGT	34280299	34280502	204	(TC)7
Lachesis_group0_8953	I1	TCTACTGCTTCAAAATCCAGCA	AAACAATACGACAGGAAATGGG	34249586	34249857	272	(AT)7
Lachesis_group0_8952	I1	GATGTGTGAAGCCAACACAACT	CATGCATCCTCACCATTTCTTA	34241085	34241389	305	(T)12
Lachesis_group0_8945	I1	TTTTCACGGACATAATACGGGT	AAAGTCAATTTCTTGGCGTCAT	34225599	34225892	294	(T)13
Lachesis_group0_8934	I1	ATGAGCTGGTTTTGTTGAGGAT	ACAAAATGTAAATGGTGGGAGC	34196904	34197336	433	(GT)6gacatttctagtcaatatataggagaagaagaattg(GA)6
Lachesis_group0_8928	I1	ATTCAAAAATCAGCAACTGCAA	AGGCATCTGTCTCGTAAAGAGC	34176871	34177093	223	(TA)7
Lachesis_group0_8916	I1	ATACATCCCTCTCCTGCTTTGA	CCCCTTTAAAATGCAAATACCA	34106888	34107170	283	(C)21
Lachesis_group0_8909	I1	GCCTTCATTGATGAGTTTTTCC	CAGAAGCTATCTGGCTCGATTT	34069085	34069415	331	(A)12
Lachesis_group0_8847	I1	ATAAACGGAGAGACGAAGGTGA	TTGGACAGAACTTCGGATACCT	33873632	33874040	409	(T)15
Lachesis_group0_8851	I1	TCTCAGCAGATATCCAAATCCA	CCATTCAGATTGGGTAAAAGTTG	33882312	33882505	194	(AT)15
Lachesis_group0_8853	I1	TGCATACAACAAACAACGTCAG	AAATGAAATGGATCGGTTATCG	33883498	33883824	327	(AT)9
Lachesis_group0_8857	I1	TCGTTATTAACTGGGAATGTCAAA	CGATACTGATCCCAATTCTGGT	33897169	33897595	427	(T)15
Lachesis_group0_8844	I1	ATAATCACGCTGAGGAATCGTT	GCGTGTTATTTCCTTATCTGCC	33868053	33868246	194	(T)17
Lachesis_group0_8828	I1	AAGTCAAGTTTCTCTCCAAGCG	TTTGTTCAATCCGCTAAAGGTT	33780622	33780886	265	(A)14
Lachesis_group0_8833	I1	AGCCAAGAACGCAAGAGAATAC	TGGATTTCATTTTCTTCCTCGT	33798741	33799054	314	(A)12
Lachesis_group0_8826	I1	GCAGAAAACCAACGAGAATACC	TTGACGTTGAAGGATTTGATTG	33773813	33774108	296	(AG)11aaagagatttcatttcgagatgggtttttgctttaaaaccactt(AAG)6
Lachesis_group0_8827	I1	CGATGGTCCTAAATAGAGACGG	CCAAATCGTACACCAAGTGAGA	33776525	33776902	378	(TA)9(T)32
Lachesis_group0_8825	I1	AATTCTGTAGCTCCTCGTGCTC	ATTCTCGTTGGTTTTCTGCAAT	33773589	33773831	243	(TC)8
Lachesis_group0_8819	I1	GAACCTCATAACCAACTGAGGC	TCCTAACCAAAGAGATCTGGGA	33753918	33754243	326	(TA)8
Lachesis_group0_8812	I1	AGTTTTTCTGAGCCGTCTTTTG	CCAAAAACAGGGGATTTGAATA	33730605	33730988	384	(A)12
Lachesis_group0_8799	I1	GTTGGTTTATCCCCGGTTTAAT	AAGTGAGTAGGCGAGAATTTGC	33700336	33700765	430	(CTT)5
Lachesis_group0_8787	I1	AAACAAAATCATGCAAAACACG	AGAGGGGGATTTCGTGTAAAAT	33670071	33670330	260	(AT)10
Lachesis_group0_8765	I1	TGAGGTTTGTTCCCTTCAATTT	CTTCTGAATCCATCGACAACAA	33581715	33581939	225	(A)13
Lachesis_group0_8761	I1	TTTGGCTCTGTTTTCTCTCTCC	AGATGACAACTGGCTTCCAAAT	33561840	33562158	319	(A)16
Lachesis_group0_8749	I1	TCCCTTGCTCTAATACCCAAAA	AAGAGAATATGTGGGAGGAGCA	33512617	33513055	439	(AT)7
Lachesis_group0_8739	I1	TTAGGTGATTGGGACGTAAACC	TTAGTATGCCCACGAAAAATCA	33477056	33477295	240	(T)12
Lachesis_group0_8744	I1	ACTGTTGCAGATTGGTGAAATG	AAGTCAAAGAGGCTACCACTGC	33490147	33490383	237	(TA)15agtgcgtaaaatgaagaagattac(AT)6
Lachesis_group0_8732	I1	CTGCGTAATGTCTGAAGCTCAC	CCAAACAAAATGCAAGAAACAA	33448414	33448690	277	(A)19
Lachesis_group0_9254	I1	CGATTCAGATAGCTGGAGTGAA	TTGAGTCACGGAATTGTTGTTC	35467155	35467434	280	(T)15
Lachesis_group0_9257	I1	GCGATAGTAATGCCGATACTCC	CGATTTCAGAGGAGAAGGAAGA	35472375	35472819	445	(AC)12
Lachesis_group0_9260	I1	TCTCATTCTCATCCCATCCTTT	TATGCAGGACCGACTGTATTTG	35476289	35476519	231	(A)16
Lachesis_group0_9270	I1	GAGACATACCTCCAAACCCTTG	ATCAATGTGTGTTCATGTGCAA	35532625	35532880	256	(T)16
Lachesis_group0_9293	I1	GCAAGTAAAGGTTCACCGTACC	TCTAATCGAGGTTAAGTAAGGCG	35605099	35605527	429	(TA)11
Lachesis_group0_9286	I1	AAAACGGTAAAAGGACAAGCAA	GTTCGCAATAGACAACCATGAA	35594510	35594768	259	(T)15
Lachesis_group0_9290	I1	ATTAAGTTGAAAATGCGAGGGA	CCTCAACAACATTTGCTCTTTG	35597104	35597484	381	(TA)9
Lachesis_group0_9304	I1	CTTTCCTCAACACATCCACAAA	TCGATTCTTTAGATCCAACGGT	35644777	35645168	392	(CT)8
Lachesis_group0_9306	I1	TGCCATCTTATCCCAAAAAGTC	TGGTCAAAAGCTCAACATAACG	35649882	35650279	398	(TA)7
Lachesis_group0_9317	I1	CTTGTTTGTCATACCGAAGCAG	TCGTTGTACCACCATCATCAAT	35714508	35714876	369	(T)13
Lachesis_group0_9320	I1	AAGAAGTTCAAGGCTTTTGCTG	GGTTTTACCATTTCCGCATTTA	35729591	35729954	364	(A)12
Lachesis_group0_9334	I1	GCGCTCTTTCTCTTTGTTGACT	AGGATCTTGAGGATGGCACTAA	35784620	35784854	235	(CTT)5
Lachesis_group0_9346	I1	TGAAACCATCGTCGTCTACATC	TTGACAAAAGTTTGGGACACAG	35827775	35828122	348	(A)14
Lachesis_group0_9354	I1	GCCTTTGGTTGCTTATCAAAAC	TCATTCTATTAGCGTCTTGGCA	35864588	35864911	324	(T)12
Lachesis_group0_9348	I1	TATCGAAGCTCTGGTGCAGTTA	TGAATTCGCCAAACTTATGATG	35833497	35833787	291	(T)17
Lachesis_group0_9352	I1	AGACCAAGTGAGAACGAACCAT	TTAGACAACTCTCCTTAGGCCG	35851457	35851790	334	(T)17
Lachesis_group0_9365	I1	GACGACTGGGGAACCTAATGTA	ATACGGATTCAATGGAAGTTGC	35927226	35927543	318	(A)13
Lachesis_group0_9360	I1	TGTCAAGGATGAAAAAGAAGCA	ATTTGCCCCTGTATCACAAAAC	35892389	35892803	415	(AAC)6
Lachesis_group0_9356	I1	TTGACTTGTTTTGGCTGTTTTG	ATTAATGCACAAAACGAATCCC	35866968	35867272	305	(AT)6
Lachesis_group0_9364	I1	GACGACTGGGGAACCTAATGTA	ATACGGATTCAATGGAAGTTGC	35927226	35927543	318	(T)19
Lachesis_group0_9373	I1	CACCAACTATGTTTGTATTGCGA	TGTCCGAAGCAAAGAAAGAAAT	35949205	35949499	295	(T)13aagaaagaaaagcgacttttattttggttattgatttataacaaagagggatgtgtat(GA)6tgtgttgttgactacagagaggagaaagaagagggacccacttgaaaagagccatgaggaggagagagga(TC)10
Lachesis_group0_9374	I1	GGAAGAAGTGTGTTGAAGGAGG	GACCAGAAATATATCCGGACCA	35950216	35950566	351	(AG)9
Lachesis_group0_9387	I1	CCCAAAACAAACAAAGAACACA	AAGGTGAATCGGTGTTGAGACT	36006264	36006649	386	(A)12
Lachesis_group0_9388	I1	TTCAAATCAATTCGGAGTTGTG	AAACATTTGGGATAATATGCGG	36007276	36007570	295	(T)15
Lachesis_group0_9440	I1	GTGTAGAAGTTGTCCATCTGCG	TTTGAGGCTTCTACATGGGTTT	36179290	36179523	234	(A)13
Lachesis_group0_9441	I1	AACGGGAAGCTACAAGAGAAGA	GGATTTTTGGAATTTGGGTTTT	36182381	36182830	450	(A)13
Lachesis_group0_9471	I1	CTCCCCAGTCCCCATATAATTT	TTTTCTCCTTGCATATGCTTCA	36328274	36328545	272	(TA)8
Lachesis_group0_9521	I1	TGCTTCGGAACCAATTACTTTT	ACCCTGATGTTCTCCTGTGACT	36555250	36555645	396	(GA)6aacttgtgatttgcttaccttttgatttgtcttcatctccgagagagcgagagagag(GA)12
Lachesis_group0_9530	I1	GTCAAGCAGGTGGGTTAACTTC	TACCAACCCTATGGTTTCAACA	36567804	36567988	185	(T)14
Lachesis_group0_9523	I1	CCATCAAAACTCAAACACTGGA	AGTTTGGTCAAAAGACAAAGCC	36557671	36557960	290	(GA)7
Lachesis_group0_9532	I1	CAAGCTTGACTTTCACATCAGA	CAGTGAGTTCCATATGCATGGT	36568335	36568718	384	(TA)11
Lachesis_group0_9557	I1	GACGAAATGTTTGGGTCAAGAT	CGGTTTGACTGATATGGTTTGA	36658195	36658467	273	(CAT)7
Lachesis_group0_9564	I1	CGAAGAGCGAAAACGTAAAAAC	GAGTTTGAAAACAAAAATCCCG	36706768	36707167	400	(T)13
Lachesis_group0_9569	I1	TTGTTCGGTGTCTTTTGAACAC	CACAATTGCGGAGTTACATGAT	36722539	36722801	263	(TA)6
Lachesis_group0_9567	I1	TCAATAAAATGCTTGATGGCAG	TCAGGTTTTGCTTCGGTTAGAT	36719108	36719354	247	(A)14gacatagttcccgattctatgc(A)12
Lachesis_group0_9582	I1	TAATATGGACTGGGCACACAAG	CACGTGAGATGGTAGGATGATG	36748109	36748239	131	(T)18
Lachesis_group0_9583	I1	TAAGAGCAGAGAAACGGTCACA	AGCTTTCTTGTCGTCTTCAAGG	36748648	36748920	273	(CTT)5
Lachesis_group0_9591	I1	GCTTGTTTTCTCGTGACTGATG	CCTCTTCTTCCTCCTCTTCCTC	36776430	36776663	234	(GAA)7
Lachesis_group0_9598	I1	TATGGCTTCTTACACGCTCTCA	TTGAAAAAGCAGGAAAAACTCA	36806738	36807104	367	(T)16
Lachesis_group0_9587	I1	GCACTGTCCTTAGCACTAGCCT	AAACAATGGCATCAACACTGAC	36759647	36760006	360	(TATTTG)5
Lachesis_group0_9597	I1	TCGAGATCAAAATGCATCAGAC	GAGGCAAGAAACTTCCTCTCAA	36806611	36806911	301	(AG)6
Lachesis_group0_9603	I1	ACACAAGCAAACGAGTTTGAGA	CAATTTTCCTCAAAGGTTCTCG	36819355	36819654	300	(A)13
Lachesis_group0_9607	I1	TAAGGTGTTTGGTGATGTCTGG	TATGTGGCTATGTCCAAAACGA	36835289	36835604	316	(A)18
Lachesis_group0_9621	I1	ATGAGGTCCCCTCTTATCCCTA	CAGAGCCACACGTACATTCATT	36868943	36869310	368	(AT)12
Lachesis_group0_9614	I1	TAAAAGAGACCGGTCGTAGAGG	GGTCTGTTTTGCTCATCTCAAA	36850455	36850779	325	(A)15
Lachesis_group0_9616	I1	CAAAAGAGAGCCAAAAAGCCTA	ATCTCTCCCTTTTACGTAGCCC	36851344	36851713	370	(AT)10
Lachesis_group0_9625	I1	ACCAAATAGGCAAATACTCCCA	TGGAGTAAGATTTCATTGGTGG	36875986	36876326	341	(TA)16
Lachesis_group0_9622	I1	GAGTCTCACTTCTCCAGCCCTA	TAAGAACTTGTGCCTCTCCTCC	36870549	36870945	397	(TTGA)5
Lachesis_group0_9632	I1	CTTGGCATCCCTTAGAATCATC	TGCTTCTCATCTTCAACCTCAA	36910199	36910391	193	(TA)11
Lachesis_group0_9627	I1	TCCTCAGAAAAAGCAAGTGACA	TGAATCCGTGATAATCTCGTTG	36895145	36895458	314	(T)15
Lachesis_group0_9633	I1	TGGTGTTTATCGTTTGAGATGC	CTTTTAGCGATGCTCCAGAAGT	36914112	36914558	447	(ATC)5
Lachesis_group0_9636	I1	TGATCTTAACGGTGGGTTTTCT	TTTCAAATGCATCAACCATCTC	36918441	36918710	270	(AT)6
Lachesis_group0_9645	I1	GCCGCATATACCATCAATTTCT	CGATGGGGTAATTGGATAAGAG	36950233	36950636	404	(GA)6
Lachesis_group0_9647	I1	TTCTGAGAATCACCCGAGTCTT	ACTTTTGGCATTTTGGGTATTG	36953330	36953494	165	(AT)7
Lachesis_group0_9644	I1	GAGAGTGAGATGGGAAAGCATC	CAAATGTCAAAATCTCGACCAA	36946385	36946736	352	(AAG)7
Lachesis_group0_9646	I1	ACCGTTCCTATAATGCCTCTCA	ATGCTCATCGTCATAACACCAC	36952661	36952916	256	(AG)8
Lachesis_group0_9648	I1	AATTAACAAACATGGGGATTCG	CAATCACACCTTTCCACAAGAA	36953670	36953973	304	(AT)11
Lachesis_group0_9667	I1	CTTTTACGTGCAGCTTTACCCT	AGGCAAAGGAAGACCTTAATCC	36981625	36981825	201	(TA)14
Lachesis_group0_9677	I1	CACCAGTTGTCAATCTCTCTCG	GCTGAAACCATATCAATGCAAA	37026772	37027200	429	(TC)6
Lachesis_group0_9674	I1	TTAGCCTTGTTTCATCCCTTGT	TGGTTCGACATTACTTTGCATC	37009916	37010322	407	(GAA)5
Lachesis_group0_9679	I1	GAAACAGGAGAGAAGAGGCAAA	AATCGATGGACAAGTGTTGTTG	37030393	37030647	255	(T)13
Lachesis_group0_9678	I1	GTTGTCTTGTTTCGACATTCCA	GTGGTGAGCGTTTTTCTTATCC	37029963	37030160	198	(TTC)5
Lachesis_group0_9685	I1	GTTCAAGTTCATCTGGGGAGTC	GCATTTCGCTGTTATCCTTTTC	37052870	37053274	405	(CT)6
Lachesis_group0_9687	I1	GGTTTTGCTTACCTGTCTCACC	CACAAATCTGAAATCTCCCTCC	37053481	37053781	301	(A)13
Lachesis_group0_9697	I1	AACCAGCTTTTACCTTTCCACA	GCAGCTTCAGATAAAAGGAGGA	37070111	37070318	208	(TC)6gacctttcttctctccttcgctgctg(CTT)6
Lachesis_group0_9698	I1	TAGCCATGGACACAGCTAAATG	ATTGGCTTCACAACAAACTCCT	37070225	37070495	271	(A)13
Lachesis_group0_9700	I1	GTAAAATATGGCCGAGTCGAAG	AATGATGATACCAAGTCCGAGG	37072088	37072269	182	(T)18
Lachesis_group0_9702	I1	TGGGCTATCTATCATTGTTGTCC	GCTAATGGCTGATGAGATGAGTT	37074949	37075372	424	(T)12
Lachesis_group0_9708	I1	TACGGCCAACTTTATTTGTGTG	GGGCTGTTAATCTGGTTTCATC	37091040	37091398	359	(T)16agaaaaggtattctattgaatgcat(A)12
Lachesis_group0_9705	I1	CACAAAGCAAACTTGTTTCCAA	AAAAATCCCACGGTGTATCTTG	37079151	37079528	378	(AT)11(AG)9
Lachesis_group0_9711	I1	CAACAAGAACGAAACCATACCA	ATCACAATGACCTCTTGCACAC	37100608	37100886	279	(T)12
Lachesis_group0_9712	I1	AGGTGATGGAAGCTCTCTTACG	GATCGGTGATTTGATTGGAAAT	37104506	37104829	324	(AG)10
Lachesis_group0_9718	I1	CGTGAATCCATGTGCTATGTTT	TTGATTTTGACGTTCACCAAAG	37116544	37116835	292	(TA)12tttcctcaagccttatatttttttttttgttttcttgcatatatagtatataactcttctttagttat(TA)8
Lachesis_group0_9716	I1	TGTAGGTGAAGCAAAGCAAGAA	TGGTAGTATGTGCTGGAAATGC	37114854	37115212	359	(AG)8
Lachesis_group0_9723	I1	ATCCATCACTGCCTCTGTTTTT	ATTGTGATCCTCTGTCGGACTT	37140567	37141003	437	(T)20
Lachesis_group0_9720	I1	GTTGACGGTGAGAGAGTTTTCC	GCTTCTTCCATGCTCTTTAGGA	37129481	37129845	365	(T)14
Lachesis_group0_9719	I1	AGAACTTCACCGTCGGATTTTA	GGAAAACTCTCTCACCGTCAAC	37129305	37129502	198	(AT)6
Lachesis_group0_9724	I1	CAGGGAACAAAGAACTCAATCC	TAGAAATGACAAAACACGTGGC	37144274	37144630	357	(GA)7
Lachesis_group0_9721	I1	TCGAAGGCCATCTTATGATTTT	ATGGCCAATTTCTTGTCACATT	37130873	37131153	281	(TA)12
Lachesis_group0_9722	I1	TCCTCTTCACTTCCATCTGTCA	GCATACTCTGCACTCTCCACAC	37139309	37139687	379	(AT)6ctccttgatcacc(T)16
Lachesis_group1_3	I2	GAGTGCTTCTTCTGGAGCTGTT	AACTGCGGTACTAGAGACGAGG	9489	9659	171	(AT)10(AG)9
Lachesis_group1_8	I2	TCTCATATGTGCCTGAACCAAC	TAACCAAAGTTGGTGCTGTTTG	31840	32007	168	(TTTC)5
Lachesis_group1_10	I2	AAAGAGGTTCTTCAAGTCGCTG	TTGGTCAAACCAGCAGATCTAA	43230	43644	415	(T)15
Lachesis_group1_11	I2	GAACATCTTCAAGGCATCAGTG	AGATGCACATCCCAATTCTTCT	43439	43825	387	(CA)6
Lachesis_group1_12	I2	ATACAAGAGGTCATCCTTCCGA	TCCCTTTTCTTTGCTTCTCTTG	44714	45140	427	(A)18
Lachesis_group1_9	I2	TGAGGTCTGAGAAAGGGGAATA	TTTACACAACACCCGATCTGTC	33668	33974	307	(ACG)5
Lachesis_group1_16	I2	TTCACTTAGTTTCAGCGAACGA	GTCGTCGCGTATTAAAGGTTTC	52708	52940	233	(AAG)5
Lachesis_group1_514	I2	GCGGTCTCTACGACGAATTAAC	GTGGATCAGAACTGCTTTGCTA	1218016	1218453	438	(A)18
Lachesis_group1_513	I2	TTCCCATCCCTTTGCTAAACTA	ATATACATTGCCGAATTGGCTC	1216882	1217012	131	(A)12
Lachesis_group1_508	I2	TTCTAGCAAAGTGTCCCAATCA	TGGCGTGATGATCAACTTTTAG	1209693	1209989	297	(TA)6
Lachesis_group1_504	I2	TGCCTCTAGAGAGCCATAAGGT	ATCTTGGACAGGAATGCAGAAT	1200763	1200997	235	(A)18
Lachesis_group1_515	I2	CGTCGTTTCAAACCTTACATCA	ATGAGAGAATAATTTGCGGGAA	1219608	1219890	283	(T)16
Lachesis_group1_505	I2	TCAAGGCCAAAGAAGATGAGAT	TTTGAATTTTCTCCCCTTCAGA	1203221	1203479	259	(TG)8
Lachesis_group1_506	I2	GCAAGAACATTGATCAAACCAA	GACATTCCAACTCTGCCTTTTC	1204486	1204915	430	(TA)7
Lachesis_group1_503	I2	TTTTCTGAATGCCCTCGTTATT	TGGCTCTCTAGAGGCACTTTTT	1200476	1200778	303	(A)12
Lachesis_group1_502	I2	TTTTCTGAATGCCCTCGTTATT	TGGCTCTCTAGAGGCACTTTTT	1200476	1200778	303	(T)12
Lachesis_group1_500	I2	CCACTCGTTTTTGATTTCTTCC	TCCATGAACCACCACCATAATA	1195399	1195525	127	(TC)6
Lachesis_group1_501	I2	TCTCTAGGATCGTCGGAGAAAG	GGGAGATAGCGAGAGAGAAACA	1195464	1195711	248	(TCT)10
Lachesis_group1_499	I2	TCAGGGGTTGGTTTATATACGG	CCGAAGATTTTGGTTGCTATTC	1188237	1188557	321	(T)12
Lachesis_group1_495	I2	TCTTTCATCGATCCATTCCTTT	GCATAAGAATCACCGAACACAA	1157874	1158196	323	(TC)6
Lachesis_group1_494	I2	CCGACGATATACGCAATACAAA	CTCTTTTATCGTACTGACCCGC	1157350	1157461	112	(A)15
Lachesis_group1_489	I2	GTTGCAGCAAGTAGTGACCAAG	CATTTCCATAAACGACGACAGA	1151143	1151340	198	(A)15
Lachesis_group1_490	I2	TTTGCCCTTTCTGTTTTGTTTT	AGAAAAGGGGATGTAGAGGAGC	1151884	1152260	377	(AC)7
Lachesis_group1_479	I2	TTTGGGAACAGAATGATGACAG	GAACAAAGCTGACCAAAATCAA	1119947	1120363	417	(AT)8
Lachesis_group1_484	I2	TTGAACATTGATGGACAGAACG	CTAGTGTCTCGGACAGCACAAC	1137485	1137655	171	(A)12
Lachesis_group1_478	I2	CTTTGCTTCACACAAACGTCTC	CGAAATAATTGGTTCCATTGGT	1119118	1119559	442	(T)15
Lachesis_group1_472	I2	TTTGCAATAGCCTTTTCGGTAT	TTCCTGTTTTAGAATGGCTCGT	1110269	1110524	256	(GT)15
Lachesis_group1_476	I2	CGGTCACACTTGATCATAGGAA	ACCAAAAATCAAACCAAACCAA	1114459	1114833	375	(A)14
Lachesis_group1_469	I2	TCAATCCCCAACAGAAAAAGAT	TTTTGGTCACGCAATAAGTTTG	1105285	1105733	449	(T)13
Lachesis_group1_463	I2	TTTCCTTCTAATGCCGTCAAAT	AAATCGATGATCCGAGGAAGTA	1092256	1092651	396	(CT)7
Lachesis_group1_459	I2	AAGCTTCCAGAACTTGTTCGAT	TCTTTTGTCGGTTTTGGATTCT	1072345	1072588	244	(A)16
Lachesis_group1_456	I2	ACCAGAGAATTGGATCGAAAAA	CGAAACCTGAAGGAGAGAAGAA	1069182	1069421	240	(AG)12
Lachesis_group1_457	I2	TTCTTCTCTCCTTCAGGTTTCG	ACTACGATGGGTGAGGTCAGTT	1069400	1069567	168	(GA)10
Lachesis_group1_445	I2	TCACTTGCAGCTGCTACTTTTT	ACAAAGATCGACAGAAACCGAT	1040429	1040688	260	(AT)6
Lachesis_group1_436	I2	GGCAGAGGTTCATTACAACTCC	TCATCCTCTCTCTCTACGGAGG	1017880	1018186	307	(GA)8
Lachesis_group1_439	I2	GCAAACGATCAGGTAACAATCA	CCTTGAGAGGAAGAAGTCTCCA	1029759	1030020	262	(A)22
Lachesis_group1_437	I2	GAAGGACATCACCTTAGGTTGC	CACAAAAGTCATTCTGGGATCA	1024237	1024624	388	(ATC)6agcatctaaatgcatgcctccgtattattacagttgcacgaaacagttgctcaaggacttgagtggtagtgaaagaagccaaaag(TCA)5
Lachesis_group1_423	I2	CATTTCTGTTGCTTTTCGTCAG	GGATATTTCCAAACCATCCAGA	986847	987121	275	(T)12aatttgtgttgggattcgcgaattttgagggtttcctttatcgagcttactgagatcgattattgagttgaagatttactctgttgagctg(TA)11
Lachesis_group1_424	I2	AGAATACAGTGGCCTCGAACAT	TAGTGAAAGGCGTACTCTGCAA	993755	993974	220	(T)20
Lachesis_group1_412	I2	GGAACTTATCACATCGAGCACA	CCAAATTGTAGAACGTCGCATA	959618	959908	291	(AT)6
Lachesis_group1_404	I2	ACGAAATTGGGACCTACTGAAA	AAGCGAAGACAAAGTTGAGGAG	926493	926847	355	(TTC)7
Lachesis_group1_401	I2	TCCTGGTGTGCTAGTTGAAAAA	GTTTCTCGTTAAAAGCTCGGAA	918117	918526	410	(AT)6
Lachesis_group1_403	I2	AAAAGAGAGAGCACTCCACCAC	ACCATTAGAAGAGCCTGACGAG	925988	926368	381	(A)16
Lachesis_group1_405	I2	AAGAAGCTGAGAACAAATTCCG	CGACATTACGATTGCACAAAAC	928866	929284	419	(TGG)5cggcggctacactttccatttcgagggcggctttccc(GGT)6
Lachesis_group1_400	I2	AGCTCGTGTTGATGTGTCATCT	GGAAAATTTATGCCAACCAAAA	917015	917353	339	(AT)9
Lachesis_group1_390	I2	AGACAACGAGTTTCATTTGGGT	TTGGCCCTGCAAGTTATTCTAT	871644	871977	334	(CA)6
Lachesis_group1_382	I2	CTGCTGAGACTTGAAAGGTGTG	CACTGTCCCAAAATCAGTGAAA	849428	849770	343	(T)12
Lachesis_group1_381	I2	AAGAAAGAAAGTTGAACGTCGC	CATGCGGTTGAAGAGGTATGTA	841416	841790	375	(A)19
Lachesis_group1_383	I2	GCCGTAGGAGATGAAGAGAAGA	GGCTTTTGATATCGCAAGTTTC	856253	856540	288	(TCT)5
Lachesis_group1_379	I2	TTGGCTTACGCTCACAAGATTA	ATTGCGGAAAGATTCACAGTCT	838031	838278	248	(CCA)5
Lachesis_group1_377	I2	GTGCCTTCAAGTTTAAGTTGGG	TCCAGAAGTCAGCAGTTCATGT	836269	836394	126	(AT)6
Lachesis_group1_373	I2	CTCAACAACTGCCATGAAAGAG	CGTGAGAACCATAAGAGTGCTG	825666	825938	273	(A)19
Lachesis_group1_374	I2	AGCGAACTAAAGATGACCAAGC	CTGTCTCTATGGCTGTCTGCAC	827508	827753	246	(CCG)5
Lachesis_group1_369	I2	TTTAGAGGATCTTCCAGCTTCG	CGCAGACAAAATTGGTACTGAA	811885	812185	301	(T)15
Lachesis_group1_375	I2	CATTGTGGCTCACTCTTTTCTG	AAGAACATGCGGTTCTCAAAAT	833567	834008	442	(T)14
Lachesis_group1_368	I2	TTTTTCTCGATGATAGCTCCGT	CGAAGCTGGAAGATCCTCTAAA	811721	811906	186	(T)12
Lachesis_group1_359	I2	TGTTAGGTAGTCGCGATAAGCA	AGGTAGCATCGAGAGGAACTTG	789324	789739	416	(T)13
Lachesis_group1_353	I2	CAATGGCCAAACCCCTATAGTA	CTCATGTCTCACAAATCCCAAA	776344	776529	186	(AT)7
Lachesis_group1_356	I2	ACATAAAACGAGGAGGGACAGA	AGAGGATGGATCTTTTTGGTCA	782853	782967	115	(GAA)6
Lachesis_group1_351	I2	CCACAGTCCTAGAGATGAACCC	CCTGTTATCTGGCTTGGTTTTC	768770	769218	449	(A)14
Lachesis_group1_348	I2	ACGCCTCTTTAGCAAATATGGA	ACACCATCAAAGAATTTCCACC	767144	767550	407	(T)12
Lachesis_group1_344	I2	GAGATCAACGGAATTGTTGGAT	TCTTTCTTGGAGGAGAAGCAAC	754891	755159	269	(CGG)5
Lachesis_group1_325	I2	AAAGGAATATGAGGTGGAGCAA	AGGTTGGTGACCTTAAGCGATA	718054	718365	312	(T)17
Lachesis_group1_319	I2	GGCAACTCCCAATATCTTTTTG	ATTTTGTTTATCGGATGTTCGG	684673	684910	238	(T)12
Lachesis_group1_324	I2	CGAAGAGAAGGCCAAAGAAGTA	TAGAAAACGTCTGGAGGCAAAT	713732	714009	278	(ACA)7
Lachesis_group1_317	I2	GTAAGTAAGGCCAGAGCGAAAA	GTAATTTCACCGAAACTCTCCG	682610	682800	191	(T)18
Lachesis_group1_318	I2	CATTGGCATCGAGTTATTGAAA	CGTCCACCAATCATAGAGAACA	683193	683618	426	(T)17
Lachesis_group1_299	I2	CGAAGAAGACGGAGAAAGAGAA	TTCTCGCTCGTGATCAGATTTA	639661	639911	251	(GAA)6
Lachesis_group1_294	I2	GCATGAACCTGATTAGGGAGTC	TCTCCACGAGGTAACGAGATTT	636666	637072	407	(A)18
Lachesis_group1_297	I2	CGACGATCGTTTCATATTGTGT	GTGGTTTCTGGGATAGGTTCTG	639093	639361	269	(T)14
Lachesis_group1_296	I2	AAGAATAGTTCCATCGATCCCA	GGTTAATTTATGGTGGAGCCAA	638740	639036	297	(TC)6
Lachesis_group1_288	I2	AATTCAACCAACGGATCACTCT	AATCGAAGAAAAGGGGAAAGAC	626233	626558	326	(TC)13
Lachesis_group1_282	I2	ATTGATTGTTGCATTGCATCTC	ATAGATGCCAAGGTTAGACCGA	607127	607561	435	(TTG)7
Lachesis_group1_277	I2	GGCACTATGGGTACACACACAC	GAGCGAAGTTAGGAGGACAGAA	600163	600497	335	(CT)8
Lachesis_group1_268	I2	GCTCCATCTAGTTTGCAAGAGAA	TCGCTTAAGCCATTTTTCAACT	571281	571656	376	(A)16
Lachesis_group1_254	I2	CGAATGCCACAAAAATCAGTAA	GAATAGAGAGGGATGGTTGCAC	551126	551497	372	(TA)12
Lachesis_group1_247	I2	CTGAACCGAAGAAGCAGAGAAT	ATTGCACTTTCTTATGGCGAAT	529920	530357	438	(A)12
Lachesis_group1_252	I2	ATTTTGAAAAATGGAATGGGTG	TCTTCTTGCGGTGTAGATTTGA	547542	547700	159	(GATA)5
Lachesis_group1_248	I2	AGAGCAACACAAACTTCAACGA	GCCCGTGCTATAAATATTCTGG	535425	535684	260	(GA)9
Lachesis_group1_242	I2	GTCCGTAATCCTGTGTGGATCT	GGAAGTGGGAATGGTATCTCAA	514881	515129	249	(TA)8
Lachesis_group1_232	I2	GCTCCAAAAAGAAAGCAAAAGA	TTGTTGTTGTTGGAGTGAAACC	495983	496312	330	(TC)6ttaacctctcgtttcaccgtcaccattatctcttacactgttaactctct(TC)6
Lachesis_group1_227	I2	AAGTGGATCGGTCCTAAAGTGA	TTTTTAATCAACTGCGTGATGG	481104	481487	384	(T)13
Lachesis_group1_226	I2	GCCTTATGGCTATGACTTTTGG	GTGGTTTAGTTGCTCCCATCTC	480513	480732	220	(A)21
Lachesis_group1_220	I2	TGCAGAAAGGAGTCAAGTCAAA	CTCACAAGTGTGTCCTCGAAAG	474789	475010	222	(A)18
Lachesis_group1_221	I2	CATTCCCAACGAAATTGAAAAT	TAACCTCTGAGCTTTTTGGCTC	476831	477135	305	(AT)13taaaaaaaaaagaatccagaggttaaacacccacaaaattaaattcccaaaaatatcaaagaacg(A)12
Lachesis_group1_219	I2	GCTATGGCCATCAACAGTATCA	AGATTGATGATTCGACTCGGTT	473634	473936	303	(A)14
Lachesis_group1_211	I2	AATAAAGAAAACACCGCCTCAA	TCTCTACCTCCATCAACAGCAA	458797	459000	204	(TC)8
Lachesis_group1_203	I2	TCTTCCCGGAAAGTTTACAAAA	CCACTCGGACAACACGTAGATA	450022	450307	286	(CGG)5
Lachesis_group1_207	I2	TTGAATTCACGAGAAACCAATG	TGAAGAATCGGATATCGTTGTG	453719	454077	359	(A)16
Lachesis_group1_209	I2	TTGTTACACGTCTCCACAAAGG	TCCCGTAATCTGAACCAGTTTT	457129	457484	356	(A)15
Lachesis_group1_208	I2	GATTCGCTCTCTCTCAGTGGTT	AGTGGGCCTAAATGTCACAATC	455339	455477	139	(CT)6
Lachesis_group1_200	I2	AAATCTGGTTTTGTTTCAAGGG	CCACGCAGTCAATTTTCCTTAT	447927	448262	336	(T)12
Lachesis_group1_202	I2	TCTTCCCGGAAAGTTTACAAAA	TGATCTTCTTGAGAATCAGCCA	450022	450175	154	(CAA)6
Lachesis_group1_198	I2	CATTGTCTCTGCGAATCAAATC	TCGGAATATATCGCTTCCTTTG	435572	435700	129	(TC)6
Lachesis_group1_188	I2	AGGGAGGGAGAGAGAGAGAAGA	TGTCGTATACCTATTGGCAAGG	416800	417197	398	(A)14
Lachesis_group1_192	I2	TTTCCGCTAACAGAACAACCTT	AAAAAGGAAGAAAGGGGAAATG	423704	424116	413	(T)12
Lachesis_group1_194	I2	GGCTTGTCCAAACTCCATAGTC	CGTTCTTTAGCTTAGCCGACAT	431564	431797	234	(T)15
Lachesis_group1_187	I2	GACCAGCTCTCTGGATTGTCTT	CAGTCAATCAAAAAGCCATTGA	416576	416855	280	(GA)6(AGA)5*
Lachesis_group1_191	I2	TTGTGGGTTGGAACCTAAGAGT	TCAGTTGGTGCACTTCTCATTT	422351	422648	298	(A)12
Lachesis_group1_190	I2	CGGTTATGGCTTGATTGAAGTT	TTTGTGTTGGATTCCTCTGTTG	418795	418951	157	(A)13
Lachesis_group1_174	I2	AGGCTGTATTAATGGTCAGGGA	GTTGAACGTCATGATGGGAGTA	376467	376846	380	(T)17
Lachesis_group1_177	I2	TGTCCATTTTCTTTCGTTGTTG	CAGGCACAAGTCTGGATTGATA	385453	385844	392	(T)17
Lachesis_group1_179	I2	CCGAAAGCTCTTAAGAAAACCA	TCCTCTTCATTTTCCTTTTCCA	393476	393601	126	(TA)6atatatatcacac(A)12
Lachesis_group1_173	I2	ACTTTGATGCCTTGGTGTCTTT	TCATTTCAGCGAATTGATATGC	373248	373598	351	(A)16gagg(GA)9
Lachesis_group1_167	I2	AAACTAGACATTTCCCAAGGCA	GGTTTAGCCTTCTGTGGTCAAC	365825	366057	233	(T)15
Lachesis_group1_162	I2	TTTTGAGTTTGGGAGGAACCTA	TGTCGCTGAGATTATCGTCACT	355361	355752	392	(AT)6
Lachesis_group1_149	I2	TTCCATTTCCATTTCCATTTTC	TCACAAGGAAAATCAAACACCA	340658	340933	276	(T)12
Lachesis_group1_148	I2	ATCCCTTGGTGTAGTCGTTGTT	CTTCATTCCGAAGGTGGTCTAC	338912	339296	385	(T)17
Lachesis_group1_140	I2	CCAGCTTGTCGAGATACAACAG	TAGGTACTTTGACGATTCCGGT	318147	318388	242	(TCT)6
Lachesis_group1_138	I2	TAAAAACACGAAACCGTGTCAG	ATGCAAATTGTGGTCTCCTTCT	315793	316158	366	(T)12
Lachesis_group1_139	I2	TCCCACGAATGTTTAATGACTG	ATGTAGATTCGACCAGCGAAAT	316607	316753	147	(A)14
Lachesis_group1_137	I2	ATATTGTAAACCTCGAAGCCGA	CAATGCATGCTCGTTTTACTTG	314989	315330	342	(A)12
Lachesis_group1_129	I2	ATTTAATCAAAGACGTCGCCAT	AGAAAAAGGCGATGATGAGAAG	291544	291902	359	(TC)8gtttgttgttccccccacccacaagaaaaagaagcttaccgtcttttctaatttctagccgttggggttgaaattga(ATC)5
Lachesis_group1_130	I2	AGTGGCACTTCAGGTTGTTTTT	TCACAGCGCATAATTTTACACC	297718	298078	361	(T)14
Lachesis_group1_133	I2	CATTTTAGGGGGATTGCAAATA	TGGAAGGGAAAGTAAGGAATGA	308253	308592	340	(TA)7
Lachesis_group1_123	I2	GCATGAATGCATGAAACAAGAT	TTTCGCAAGACGAAGACATAAA	278852	279081	230	(T)16
Lachesis_group1_124	I2	TGTAGGCCTTGAGAAGAAAAGC	TGCAAACAAGATAACCCCTTCT	280032	280410	379	(A)19
Lachesis_group1_110	I2	TAATCTCCAGCCAAAGAACCAT	CAAGACAGGGGTTTCTTCAGAC	262513	262847	335	(GA)10
Lachesis_group1_106	I2	GAATCTGATTAAAATCGCCGTC	GGGAGTAAGAAAGAAGCCCAAT	245785	246093	309	(A)13
Lachesis_group1_108	I2	CACGACTAAAACCGATCACAAA	TACAGATTCGCGGAATGATATG	257474	257754	281	(TCT)5
Lachesis_group1_105	I2	CAGACAACAATAATTCTCGGCA	TGGTTAACGATGAATTCTGCAC	243310	243504	195	(TCT)5
Lachesis_group1_109	I2	CAAATCAGTCCAAACTCCAACA	CCATCATCGATACCTTCTCCTC	261563	261708	146	(T)16
Lachesis_group1_100	I2	CCAGCTTGTCACATTCATTCAT	TCCTTCTCTTCCCTCTTCCTCT	235050	235389	340	(AT)11gcagagatcatgcatacacgaaaaatcataataaaaacaaaataaattaaggtgattatcaaaaacgatcaagatgaaacttttgattctggag(A)12
Lachesis_group1_85	I2	CCTAATCGGAGCTAATCACACC	AAGCAAATCGGACTACGATGAT	200074	200371	298	(TG)7
Lachesis_group1_80	I2	CGCACTTCTTGTCCATTGAATA	TGTCATCAAATGTGAGATCCAA	193937	194209	273	(A)13
Lachesis_group1_83	I2	AGAGGGCTAAGCTAGCTGGAAT	TTTTTACAGGTGGTGAGAGCCT	198250	198615	366	(T)19
Lachesis_group1_71	I2	TTCTCTTACCCCCAAGTTTCAA	AAGAATGGTGAACGACAACCTT	177032	177155	124	(T)14
Lachesis_group1_72	I2	CCCATTTGAATATTGGTACCGT	TGATGTCGTGATAAGCCAAAAC	180020	180466	447	(TA)7
Lachesis_group1_70	I2	TCAATCATCATCACACTCCACA	ACTCTACCTGTCACCGAAGCTC	173580	173852	273	(GA)6gggg(GA)14
Lachesis_group1_65	I2	TCAGACGAGATCGCTTGTTAAA	GAATTTGAATGGAAACACGGAT	168283	168431	149	(TA)6aaaaaagaagcgaatccaactttcccgcc(AT)7
Lachesis_group1_68	I2	AAAAATTAACGCATGCTCCACT	AGTAGTAGCGACCATATGCCGT	172132	172364	233	(A)13tggtcgctac(TA)10
Lachesis_group1_62	I2	TTGAACAGTGGTCTTGGATTTG	GGAGTGGAAACAATTTGATCGT	164356	164790	435	(AG)7
Lachesis_group1_56	I2	TCACTTTCCGTGCAATAATACG	AAAACCTTTGGCACCTGATAGA	151844	152255	412	(T)16
Lachesis_group1_57	I2	TTTGGTTCTCCATCACACAGAC	ATTCTTCCTCTGCATCTCTTCG	154645	154807	163	(AG)6
Lachesis_group1_46	I2	TTTTGTGCAAACACGTAACTCC	CTACACGATCGAGCTGCATATT	135071	135236	166	(T)14
Lachesis_group1_41	I2	AAAATGAGAGAGCAGACTTCGG	GAAGCACGACAATCTTGTTCAG	114849	115292	444	(A)17
Lachesis_group1_44	I2	TGCCCTTGTCTTTATCCAAAGT	CCGCACTCAACAATAACAAAAA	130030	130356	327	(T)12
Lachesis_group1_43	I2	AAATGTTGATACCGAGCCAAAT	AATTTATAACGTTCCCGTGTGG	121149	121411	263	(AT)9
Lachesis_group1_30	I2	CTGAGGGACAAGAAAGAAAGGA	GACGGTAGCTCAAGAGGAAGAA	95576	96004	429	(TC)9ggtgccttttctctttttctttttccatattctctct(TC)8
Lachesis_group1_29	I2	AGATCGTTTGGTAGGCATGTTT	GTAGAGCTTCCACACCTCAAGC	95063	95471	409	(T)14
Lachesis_group1_24	I2	ATGCCCAACTGTGTATGTATGC	AGTGACCCCATAACCATGTACC	80660	80865	206	(TA)6
Lachesis_group1_18	I2	CCCAATACGACAAAAAGAGAGG	TCTCCAGTTTCTTCTTGAAGGC	58984	59368	385	(A)20
Lachesis_group1_21	I2	ACTCGTCCCATTGTCAGAGATT	CGTTTCATCAACAAGAGTGCAT	63148	63321	174	(TG)7
Lachesis_group1_522	I2	AGGGATATATTTTGTTGGGGCT	TATGTCTTGTCTGCTTTTGCGT	1228309	1228630	322	(AT)10
Lachesis_group1_530	I2	AATCAACAATAATAATGGGGCG	TGGGGGTAATTAAGGTTTGTTG	1245732	1246069	338	(T)12
Lachesis_group1_534	I2	GCAAGTGTTCCATGTACGTTGT	GATGCTGATGACTGATGGATGT	1250514	1250828	315	(A)21
Lachesis_group1_540	I2	ATGATTGAGCTGGGTTCTTGTT	CTCTTGAAGGGGAAAAGGAGTT	1264037	1264317	281	(A)12
Lachesis_group1_542	I2	CTTTCAATAATTGGTCGCATCA	CATTTTCGTTAGTAGATCCGCC	1265978	1266195	218	(A)16
Lachesis_group1_558	I2	TATTTGAAATTTGCCTTTGCCT	ACTGATCAGCCTTCTTCAAAGC	1298634	1298986	353	(A)12tctatgataaattgttcagtaatggcg(A)12
Lachesis_group1_546	I2	GTGATGTCGTCTCTGTATCCCA	CAGAGATTTTTCACCGTAAGGG	1268514	1268819	306	(GA)10
Lachesis_group1_557	I2	GTCACGCCTCTCATATACTCCC	AGCCACAAAAGAAATAGGACCA	1296728	1297117	390	(A)12
Lachesis_group1_559	I2	CATCAAGGTTCTGTGTTGCTTC	TTTGTGTAAGGACAGGCGTAGA	1303800	1304212	413	(T)13
Lachesis_group1_560	I2	ATTGATTTGTGATGCAGGTGAG	TTCTTGGTATGGAATTGGAAGC	1304650	1305053	404	(GA)9
Lachesis_group1_586	I2	AGATTACGTGGATGGATGCTCT	GAAGCGGAAGAGAAATTAAGCA	1368019	1368335	317	(AG)8
Lachesis_group1_593	I2	TCTTCATGTACCTTAATCGGGG	TCAGGACGAAGAAAATCCCTAA	1398733	1398901	169	(TC)7
Lachesis_group1_607	I2	AGCTTTTTGCTTGGTTTCAGTC	CCAAGAAATTAAGCCAAAGACG	1450846	1451253	408	(TTC)5
Lachesis_group1_608	I2	TCTGTCTCCATCTTTGTCAGGA	ATTGCTTTGATCCCGAAGAGTA	1455019	1455296	278	(AT)6
Lachesis_group1_618	I2	TGACGATAAGCTGTGGCTCTTA	TTGGGGTCAACTTTTCCTTAGA	1481894	1482199	306	(CA)7
Lachesis_group1_628	I2	AGCTTGAGACCAGCTTGCTAAC	ATACGCCAATATCCATATCCGA	1542810	1543238	429	(TCT)6
Lachesis_group1_629	I2	GAGAACGACCATACAAATGCAA	GTGGGTTTAAATGGAGGAATCA	1548902	1549298	397	(TTG)6
Lachesis_group1_637	I2	GGTTTATGAAAAGTTCCCACGA	TCTGAACTCGACTCCTCCTTTC	1574054	1574361	308	(A)13
Lachesis_group1_643	I2	AATTGCTTTGTGTGTTGGACTG	CAACATCATCGTTCCTGCTAAA	1596486	1596608	123	(TA)9
Lachesis_group1_646	I2	CCAACTGCAGAATCTTGAAACA	AACGTGCCCATAGATACTGCTT	1598392	1598736	345	(TA)7
Lachesis_group1_652	I2	ATTTGCTCGACGAACATGTCTA	AAAAATTTGTGGCCAAAGCTAA	1610354	1610620	267	(T)19
Lachesis_group1_651	I2	CTTGGGATCATTTATAGCTGGC	CGGAGAGGAGAAGAGGAAGAAT	1609942	1610316	375	(T)12
Lachesis_group1_680	I2	ATGAAAGAAGCAAATGCAGTGA	GATGGGGATCACAAATCATCTT	1642758	1643033	276	(A)16
Lachesis_group1_683	I2	TTATGCATCTGTTATTGGGCTG	ACAACGAGGAGGCAAGTCTAAG	1646630	1646922	293	(TC)8
Lachesis_group1_689	I2	AATGAAGCCCAAAGAAGGTACA	CATGCATGTCTACGAAGGAAAA	1655299	1655462	164	(T)13
Lachesis_group1_688	I2	TTCAAAGTTTACACAGTTGCGA	CGTTTAATTGACCAAGTGCAAG	1653629	1653886	258	(T)15
Lachesis_group1_698	I2	CTTCCACATTTCCACAACTTGA	CAATGGTATGAACCTCTTGCTG	1678762	1679062	301	(A)18
Lachesis_group1_705	I2	AGTCCAGCCACCATGTCTCTAT	CCAGGGAATCCTGTATTTGTGT	1691555	1691825	271	(T)13
Lachesis_group1_702	I2	ATGTAGAAGACGAAGAGAGCGG	ATCCGTACATTTCCTGCAACTT	1685519	1685663	145	(T)13
Lachesis_group1_706	I2	CCTTCGTGTTTCTTTGGAAATC	TTGACAAGGTTAAGTTGCGAGA	1697739	1698186	448	(A)14
Lachesis_group1_704	I2	TGTGAGTTTAATTCTAACCGTTGT	TTGCTAGAACAGTGTGGTCGAT	1687445	1687720	276	(A)12
Lachesis_group1_721	I2	CTCAAATCATCACAAAAACGGA	TGTCTGAATCAATTCGGCATAG	1746778	1747134	357	(A)13
Lachesis_group1_725	I2	GCTAAACTTAAGGGTCCCGTTT	TGGCTTGGAGGAGAAAAGAATA	1760991	1761361	371	(A)19ttgggtaaggatcccatatgggtatcagcgttgaagttgcactaacaatgt(GA)6
Lachesis_group1_731	I2	CCACATAGCAAGAACGCAATTA	CCGAATGAGCAGAAGAATAAGG	1769051	1769494	444	(TA)8
Lachesis_group1_733	I2	TTGTTCATGTGGAGAGTTTTGG	TAATTGTTATCCACCTACGGGC	1777706	1778001	296	(AT)9
Lachesis_group1_742	I2	TATATTCGTCGTCTCGAGGTCA	TTTTCTTTGTGGGAGCTGTTTT	1795261	1795595	335	(GAA)6
Lachesis_group1_747	I2	TCCAACATTGTTCCTCTGTCAC	CTTGTAGTAACCCCACACGACA	1802573	1802916	344	(T)12
Lachesis_group1_757	I2	AGGGCAAGTAGTTGAGCTTGAG	GAGGAAGAGACATGGAAACCAC	1839182	1839513	332	(TC)8
Lachesis_group1_755	I2	TTGAAAGTTGGAGCTGTTGAGA	TCCCGTTTTGAGAAGAGAAGAG	1833543	1833770	228	(T)15
Lachesis_group1_758	I2	ATCAATGGTCTCTTCTCCTCCA	ATCTCTCTCCTTCTCCTCGGTT	1843780	1844161	382	(A)12
Lachesis_group1_766	I2	TCCAATTTAAAGTGTGCATGGT	GTACGACTCGACAATCTGTTGC	1886552	1886862	311	(AT)14
Lachesis_group1_783	I2	CACGTGTCTCTGAACTTTTTGC	TAATCTGCAGTGTATGACGCCT	1925861	1926093	233	(AT)9(GT)6
Lachesis_group1_785	I2	AAAAATAAGCCCAAACACAACG	CGAATCATGTGGAGAAATTTGA	1927211	1927396	186	(T)14
Lachesis_group1_782	I2	GGCAGGACACATACATAGCAAA	TTAGCGGGTGAGAAAGAAGAAG	1925017	1925457	441	(GA)23
Lachesis_group1_784	I2	ATATAGTGCGTTGGAGTTGTCG	AGGTGGCAGTTTCTTTTGTGTT	1926198	1926581	384	(AT)6
Lachesis_group1_786	I2	TCAAATTTCTCCACATGATTCG	ACACAACACCTTCCAATCTCCT	1927375	1927749	375	(TA)6
Lachesis_group1_793	I2	CGTGATTGCTCTCATGTCTCTC	CAGTTCTTAACAAGCATTGGCA	1953760	1953970	211	(A)13
Lachesis_group1_798	I2	TTTTAGTTTAAGCCGGTGTGGT	ACGTATATGTGGTGTAAGGGGG	1967609	1967728	120	(GA)10
Lachesis_group1_807	I2	ATCAGCACTATTCTCCTCCTCG	AAGTGAACCATCCAAAAGCAGT	1988124	1988423	300	(TC)8
Lachesis_group1_813	I2	TCCTTCCAAGCTACATTCCCTA	CTTAACCATTCATATTCCCCCA	1998948	1999303	356	(A)17
Lachesis_group1_814	I2	ATTTCCTGATTTCTGGGGATTT	GAAAGTAAGTGGCGATGGAATC	1999959	2000086	128	(ATG)6
Lachesis_group1_818	I2	CTTCTCCTGCTCTGGTTCAGAT	ACAGAAATGGCGAGAGAGAGAG	2010998	2011368	371	(A)18
Lachesis_group1_817	I2	CTTCTCCTGCTCTGGTTCAGAT	CTTTTTGGGGGTAATTCTGTGA	2010998	2011154	157	(A)17
Lachesis_group1_839	I2	TACACGTACCGTTTCACTGTCC	TCGAGTCGCTTGGTTAAGTACA	2071364	2071699	336	(T)12
Lachesis_group1_834	I2	CAATGTTTTGTTCTCCGATTCA	TTTGTCAACAGAGAAAGCCTCA	2063595	2063893	299	(A)14
Lachesis_group1_835	I2	AGGCATCAAATTCGACAGAAAT	ACTGGTCTCTGGAAAGATCTGC	2066077	2066399	323	(GA)8
Lachesis_group1_840	I2	CACACACAAATCCTTCACATCC	GTCTGTTTGATCGTGAGTCTGC	2081158	2081535	378	(AG)7aagaagaataaaaaaaagaagaagaacaataagag(GA)6
Lachesis_group1_842	I2	AGACCTAAAGCAAAAGCAGACG	CACTTGGGGCATAAAAACTAGG	2082913	2083244	332	(TG)15
Lachesis_group1_848	I2	ATGTTACCTGAAAAGGGCTTCA	TGGTCACTGGATTTTGAGTTTG	2106530	2106721	192	(T)16
Lachesis_group1_852	I2	AGCTGAATTTCCTGTTCTGAGC	ACAGATCTCCGTCTCCATCCTA	2142042	2142286	245	(A)15
Lachesis_group1_866	I2	TCTGCATCATCATCATTCATCA	TGTAACCTCTTGGGGAAACACT	2179886	2180274	389	(A)13
Lachesis_group1_877	I2	TAAAGTTCAACCCCAACAATCC	ATATGGTTGGTTTCGGAATGAG	2212154	2212413	260	(A)15
Lachesis_group1_869	I2	GTGGGAAATTTGGTTCCATTTA	AGAAATCAAACCAACGACCAAT	2181227	2181599	373	(TA)10
Lachesis_group1_883	I2	TTAACTTCACAACATCCAACCG	GGAGAAGATAGCATGAAATGGG	2235537	2235921	385	(T)15
Lachesis_group1_886	I2	AGTCTTGAGGTTATTGCCGAAA	ATTCGATTTGGAAGCAGAAGAA	2241052	2241364	313	(AAC)6
Lachesis_group1_882	I2	CGGTAAAGAAAACGAACCATTT	ATCTATGGAACCAACTTCGCAT	2234769	2235137	369	(T)13
Lachesis_group1_884	I2	GGAATATGGACAAACTTGGGAA	TTGCGTACATCTGCGTCTACTT	2238548	2238849	302	(TA)8
Lachesis_group1_893	I2	GGCAAACTTGTAATTTGGCAGT	GTAGAGACCCAGGTGACGATTC	2258661	2258863	203	(TCT)5
Lachesis_group1_892	I2	TTTAGAGGTGGGGAGTGTCTGT	GTAGAGACCCAGGTGACGATTC	2258446	2258863	418	(A)21
Lachesis_group1_900	I2	CGAGTGAGCAGTTTGGTAACAG	CCTAAACAACCGGTCAAATCAT	2284538	2284781	244	(TA)6
Lachesis_group1_896	I2	CATGTCCCTTCCTCCATACATT	TTTCATTTTGATCAATGGCAAC	2265730	2266005	276	(A)12
Lachesis_group1_902	I2	TTTGATCGTTAGATCGAAATTCAG	TTGATCAATCTAACTCACTCCAAG	2287273	2287680	408	(TA)7
Lachesis_group1_909	I2	ACGCTCAGATGGATATGTGTTG	ACAACGCCATACAAAATGAAGA	2293155	2293475	321	(CAT)5
Lachesis_group1_907	I2	TTGAATATTTTTGACGGTGAGAGA	ATAAATGGAAAACTCAGCTGCC	2289645	2289840	196	(T)19
Lachesis_group1_913	I2	TCTTTAATTCTGCGATCGGATT	TTTTTGATTGCGATTTGTGAAG	2299998	2300416	419	(T)16
Lachesis_group1_921	I2	ATGAAGAAGATGAGGAAGCAGC	GCAAAGTTTATCCACAGCATCA	2315978	2316350	373	(GA)8
Lachesis_group1_920	I2	AATTTCCAACTAACAGAACCCC	GCTGCTTCCTCATCTTCTTCAT	2315720	2315999	280	(AC)6
Lachesis_group1_930	I2	ATTCCAACCGAAGACACACTCT	GAACCCAGCACAGCCTAGTAGT	2336398	2336663	266	(AT)7
Lachesis_group1_941	I2	AGCTCATATGCGTTTCCGTATT	AGAAGTGGTTCCATCGATGTCT	2373121	2373460	340	(T)14
Lachesis_group1_940	I2	GAAGTCGAGTAAACCTGTTGGG	GGAAAGCAAGGATGAGAGAAAA	2366516	2366908	393	(TCT)5
Lachesis_group1_942	I2	CAGCTCGACAAAGAAGTTGATG	TCCACAACTGGGAGTTACACTG	2375931	2376216	286	(T)15
Lachesis_group1_966	I2	AGGTTGTTGGGATCTTGTAGGA	TCAGCTCGAGTCACAACTCTTG	2429027	2429410	384	(T)12
Lachesis_group1_965	I2	ACGGTCTACCCTCTGGATTTTT	GAAACACGAAAAGAGGAGGAAA	2428188	2428509	322	(AT)9
Lachesis_group1_972	I2	TTCCATATGCATGGATTGTCAT	TGTTAAAGAAACGACCAACGTG	2439158	2439437	280	(T)13
Lachesis_group1_975	I2	TAGTAGCTTGATCCTGATCCCC	AATTTCGGGGTTTGAGTGTATG	2443667	2443859	193	(GAAA)5
Lachesis_group1_968	I2	GTTGAAACCCTTACAATCGGAG	CGGTTCTTTAGGTGAAAGGATG	2435404	2435565	162	(A)14
Lachesis_group1_973	I2	ACCATTCCTTTTGTTGGAGAAA	AACAATTCGGCTCCTCTCAATA	2440007	2440270	264	(T)14
Lachesis_group1_976	I2	AGCTGGTTAAAATCGAAGTGGA	CTTTGAAGAGGTGAGCGAGAAG	2444268	2444526	259	(T)16
Lachesis_group1_986	I2	TCTGGTTGGAGGAGAGACAAAT	AACAATGGGAATCAAATTTTCG	2458104	2458422	319	(AT)7
Lachesis_group1_979	I2	GTCGCAGAGAAAGAACGAAAAT	TGACAACCTAAATTTCACGACG	2446523	2446683	161	(A)14
Lachesis_group1_982	I2	AAGGTCTCTCCTTTCAGTGCAG	CTCAACCCGAATGATTGATTTT	2454096	2454511	416	(T)12
Lachesis_group1_987	I2	AGGAAACATGCACAGATCCTTT	CTTATGGGTCTCGTCTCTCAGG	2463116	2463522	407	(TA)11tgtgcatacatagagatacgtgaatgcatatacatacagagagagaaaagaaaaaagag(GA)8
Lachesis_group1_993	I2	AAACTCATCTGAAAAATGCCGT	GATACTCGTCCATGACCACTCA	2473393	2473635	243	(A)13
Lachesis_group1_999	I2	AATTGGGATTGAAATGGTTTTG	GGGCACTACTTCATTAGGCATC	2495072	2495477	406	(A)13
Lachesis_group1_1000	I2	TTGAACCCACTGTCTTGTATCG	ACACTCCATCACTAACTGGCCT	2501545	2501898	354	(T)12
Lachesis_group1_1001	I2	AATGTCGAAGAAGAGACGAAGC	CATCAAATTGAAGGCCCATTAT	2506792	2507040	249	(A)14
Lachesis_group1_1002	I2	AAGAAGACTCGACTCCAACGAC	TACTGTTGAGCAGGGCATGTAT	2508748	2509093	346	(TG)9
Lachesis_group1_1003	I2	GATTTGAGCAACCTGGGTCTAC	GTGGTTTCTCACTTTCCTCCAC	2510144	2510524	381	(AG)12
Lachesis_group1_1006	I2	AAATTATGTGTTTGCGATTCCC	ATGATTTGTGATCTTGTGCCTG	2529566	2529741	176	(A)20
Lachesis_group1_1009	I2	ACCGTTCATTCAGCTAGGTCAT	ACAGTCAAAGTTGGCAAATCCT	2539661	2539884	224	(T)16
Lachesis_group1_1013	I2	TCAAATAGGTGTTGGTGAATGC	TCCTTGATCCAATGAGAAGAGA	2543982	2544375	394	(A)12
Lachesis_group1_1014	I2	TCTGGGCTCTTTAGTTCCATGT	AGAGATTGACCGGAGCTTGTAG	2544899	2545266	368	(AT)6
Lachesis_group1_1023	I2	AGGAAACAGAAAGCAGCAAAAG	AGGGAAAAACGAAGACCAATTT	2574534	2574762	229	(A)12
Lachesis_group1_1024	I2	AAGCAAAAACCGTGTTCAGAAT	TGGTTCTTACATGAGGCAACAC	2574684	2575071	388	(T)19
Lachesis_group1_1019	I2	GGCTGAAGATTCGATCGTTTAC	CCACCACTTATTTTCTTTTCGC	2560648	2560975	328	(A)12
Lachesis_group1_1026	I2	CCATGCAGTCTTCTGCTATCTG	GCTCCCTCCCTCTATTCAAAGT	2582313	2582535	223	(T)12
Lachesis_group1_1020	I2	CAGGTTGAACGAGTTGGTGATA	ATTACTTTCGAATTGGTCGCAC	2563101	2563537	437	(A)14
Lachesis_group1_1033	I2	GGGAAACTTAATTCATTCGCAG	ACCAAAGGCATCGAATAAGAGA	2597267	2597689	423	(A)18
Lachesis_group1_1029	I2	GTTTTTCGCATGCAATCAATTA	GAAGTCGGTAGCTTCTTCTGGA	2587488	2587739	252	(T)16
Lachesis_group1_1030	I2	ATCCGACATGCGGAATATTTAC	AGGTCCAAACTACAAAGCCTGA	2588238	2588680	443	(ATA)7gtaataataaaaaaaagttcaggtcatttgatgcgaaaatgtgtgcttctaacatgtaaatgttagtctttgaccc(A)12
Lachesis_group1_1035	I2	CTTTGCCACCAGCTATATCACA	CTAGGCTGCGCCTTTCTATTTA	2598392	2598725	334	(T)13
Lachesis_group1_1039	I2	ATGAAGATGGATTTTCACCACC	ATTCGAGTCTGCAGAGGAAGAG	2612912	2613258	347	(T)20
Lachesis_group1_1034	I2	TGTAAACAACATCCGAGTCCTG	TGTGATATAGCTGGTGGCAAAG	2598056	2598413	358	(AT)9
Lachesis_group1_1036	I2	AAGCGACACGTAAAAGCCTTAG	AGAAGGGATAAGGGAAATGAGC	2606468	2606890	423	(T)14
Lachesis_group1_1037	I2	TTTCAACCTGGTTTTAACGGAT	AGGTCGGGTGAAGATGAAAGTA	2607413	2607829	417	(A)12
Lachesis_group1_525	I2	TTCTTTATAATTTTCCCCGCCT	AGAGGAAGATGGTGGGTTATCA	1233216	1233565	350	(A)14
Lachesis_group1_1536	I2	AATCATGCAGTACGGTCAGTTG	GGGTTGTACAAAAGTAGCCAGC	3950357	3950539	183	(TGA)7
Lachesis_group1_1535	I2	ATTGATTTTTGCGCTTCTTCTC	ACTGACCGTACTGCATGATTTG	3949939	3950376	438	(T)14
Lachesis_group1_1530	I2	AAGATACAGGCATCATCGTGTG	GGTGGGTACACTTGTTTTCCAT	3933510	3933667	158	(A)12
Lachesis_group1_1529	I2	TACGAAAACCTGCAGTCTCTGA	TTTCTCCATCTTAACTTCCCCA	3931508	3931852	345	(GAA)5
Lachesis_group1_1526	I2	CCTTTCCCATCTCTCCCTACTT	TTTTCCTTTTGCGTTTCAGATT	3925539	3925938	400	(A)12
Lachesis_group1_1517	I2	CTCTCTCTCCTCTCCGTCTCTG	ATTGGGGAGAATTGTGGTAGTG	3892090	3892500	411	(AT)6
Lachesis_group1_1510	I2	ATCAAACACTCAAATCGCACAC	AAACTCCATCCGGTCAAAGTAA	3885024	3885355	332	(A)12
Lachesis_group1_1506	I2	TTTCTCCTCCAACGTCAATCTT	CGACCAAGGAACCATTTGTATT	3879541	3879884	344	(T)16
Lachesis_group1_1502	I2	TTTGTTGGACCATCTCTCCTTT	ATTTGGCATGAACATTCCCTAC	3873696	3874119	424	(T)14
Lachesis_group1_1501	I2	TGCAAAACAAAATTGACGTTTC	ACGGTGGTTGATTCTTCATCTT	3872391	3872638	248	(A)12
Lachesis_group1_1500	I2	CGAACAGGTGTCGAATAAACAA	CCTCCATCTTTCTTCGTGTTTC	3870736	3871064	329	(AG)6
Lachesis_group1_1498	I2	GGATTGATGGAGAACCTCTCTG	GACTTCTCACAGTCAATGACGC	3861619	3861855	237	(T)20cttagcatcaacctctctgaagtttcgcactcatt(TC)8
Lachesis_group1_1496	I2	GACATTTGGGTATAAGCTTCGC	TTCCCTGCTTCTTAGTGACACA	3858603	3858699	97	(T)13
Lachesis_group1_1490	I2	AAGCCGAGAATACAATGTCGAT	CATCCGATACAGACGATCAAAA	3836179	3836502	324	(AT)9
Lachesis_group1_1484	I2	TAGCTCAGTTTGACTCCGTTGA	TGCACGATTTATGTTTGGAGAC	3819911	3820283	373	(TA)8
Lachesis_group1_1485	I2	AGCAGATTTGAGCAGGATCATT	TCTCCCTAAAATCATGAGGCAT	3820627	3820953	327	(A)12
Lachesis_group1_1481	I2	CACGATCCATAATATGAAGCCA	CTCGCACCTAAAGGACATGATT	3816108	3816373	266	(T)13
Lachesis_group1_1480	I2	AAGGGGAAAGAAGACAAGGAAC	TTGAAAACCCACCTCATCTCTT	3813825	3814015	191	(AGA)5
Lachesis_group1_1471	I2	GCTGAGAAGAGACTCCGAAAAA	TACACAATGAGGGACCTGTGAG	3796290	3796618	329	(AG)7
Lachesis_group1_1469	I2	GCGCACTATAGCAACTTCTCCT	GGAAGAAGCTCGAAACGATCTA	3792637	3792919	283	(CT)7
Lachesis_group1_1460	I2	AAACCTGACCAGCTCGTAGAAG	CTACTTCGCACCTTGACTTCCT	3775815	3776227	413	(T)12
Lachesis_group1_1461	I2	AGGAAGTCAAGGTGCGAAGTAG	TTTCAATACTGTCAAGCCATGC	3776206	3776330	125	(T)14
Lachesis_group1_1456	I2	CCAAAACCCAAAAACAAAACAA	ATTCTTATGTAAGGGCAGGCAA	3757119	3757299	181	(A)15
Lachesis_group1_1452	I2	TAAATGTTTGTGCAAATGCCTC	GCAAGAAGACAAGATCATGCAG	3742292	3742695	404	(T)14
Lachesis_group1_1457	I2	TTGCCTGCCCTTACATAAGAAT	ATTTCAGGGAGGAAGGAAGAAG	3757278	3757409	132	(CT)8
Lachesis_group1_1454	I2	AGGGGAGATTCAACAGAGCATA	ATGTACAACGTTGCTGATCGTC	3748483	3748785	303	(GA)12
Lachesis_group1_1453	I2	AATGCTGAGCCATTTTGATTTT	CATGATCGCCACTCCATAAATA	3747912	3748129	218	(AAG)5
Lachesis_group1_1449	I2	CAACCAAGAAGGAGTTTCCAAC	GCAAATACCTTGAGAGGTGGTC	3735817	3735971	155	(CT)12
Lachesis_group1_1451	I2	TCTTTTCTTTTTCCTCTCGACG	AGAGCTTCCGCCTTTTAAGTTT	3739284	3739696	413	(A)18
Lachesis_group1_1439	I2	TGTCAAATATCTTTCACGTGCC	CTTACAGGTGGATCATGACGAA	3696410	3696817	408	(T)16
Lachesis_group1_1442	I2	GTTGATGAGTTTCCTTTTTCCG	TCTCAAACCCCATTGGTTATCT	3706422	3706625	204	(T)16
Lachesis_group1_1436	I2	AAGATCTCCAAGGAGTCAGCAG	AGCAAAACCTTGGAACCTGTAA	3690314	3690619	306	(A)15
Lachesis_group1_1434	I2	CAATGATGGGAAAATCACAATG	AAGATCTCCAAGGAGTCAGCAG	3679749	3679898	150	(T)13
Lachesis_group1_1425	I2	TCTCAAAAACGTTCCTGGTCTT	CTTTTTGCTTCAGCTCGAAAAT	3659485	3659881	397	(A)13
Lachesis_group1_1427	I2	CTTCACTTGATTGTTTTTCCCC	ATGGATGTGATAGGCTTATGGG	3661131	3661337	207	(TCT)6
Lachesis_group1_1420	I2	CTTCTCTCAGCAGGGAACTTGT	TAATTCTCCACTTGGTCCCACT	3632416	3632685	270	(T)12
Lachesis_group1_1418	I2	GAAAGATAAGGTTTTGGCGATG	GAGGAAAATGGAAATTGCTTTG	3629911	3630188	278	(AG)6
Lachesis_group1_1426	I2	AAAATCAGACACAGGTGCAATG	GAGCTCCACTTCATGAAAATCC	3660030	3660407	378	(A)13
Lachesis_group1_1417	I2	CTTGCACTTCACTTTGCTGTTC	CATCGCCAAAACCTTATCTTTC	3629579	3629932	354	(A)22ccattcgcagaatcatcagcatcgaactaaatagaacaagggtgatgaagatcaattaacgatctaagaagc(A)16
Lachesis_group1_1415	I2	TCTGTTCAAAAACCAGCTTCAA	AGCCATTTTCAGATGCAAGAGT	3621412	3621767	356	(T)17
Lachesis_group1_1412	I2	AGCATGTGCCGAGATAGTTTTT	TGTTTATGTTGTTGGAAAAGCG	3613484	3613745	262	(A)13
Lachesis_group1_1410	I2	TAAAGCAGCTAAGACAGGGAGG	TCAAGAACGACGAAAGGGTATT	3611844	3612240	397	(A)13
Lachesis_group1_1414	I2	TGTCTCCAGGTGAATCAGAATG	AGCGAATGTATTTCCGCAGTAT	3620396	3620631	236	(AT)6
Lachesis_group1_1411	I2	ATTTTGCCAATCAAACAAAACC	TAGCTCCTCAGTAGAGTTGGGC	3612571	3612946	376	(GA)6
Lachesis_group1_1402	I2	TTGTTTTATTCGTTGCGTTGTC	AATTCAGAAGGCCAATTTTCAA	3554541	3554919	379	(TA)6
Lachesis_group1_1405	I2	TTGCTATTGAAGTTCACCCCTT	GAACAAGCCCAGGATTTAGTTG	3578047	3578407	361	(T)22
Lachesis_group1_1403	I2	GAAATCAAATTTCTCAGGCGTC	CAGAAATATCCCAAATTCCCAA	3564121	3564253	133	(T)13
Lachesis_group1_1399	I2	AATGTTCAAACCCTTCACGTCT	CAATGCTAACATCACAATGCCT	3551613	3552035	423	(T)12
Lachesis_group1_1392	I2	AATGATTCCAGCTGTTCCATCT	CCACTTCAACCATCAGCATTTA	3529887	3530251	365	(AG)9
Lachesis_group1_1375	I2	TCGGGATACGAGAAATATCACC	AAGTCAAGCGCCGATGTATAGT	3469818	3470142	325	(A)12
Lachesis_group1_1366	I2	ACTGGGACAAAGAGGAATCTGA	GGTTTTGAAACATATAAACCCCA	3427155	3427595	441	(T)19aatttgcctattggcgtacatatcgc(CT)7
Lachesis_group1_1360	I2	GTGGTTCCCCACATTATCAAAT	GAAGCTCTTTCGGTTTTCTCAA	3419979	3420172	194	(T)13
Lachesis_group1_1358	I2	CAGAAACGCATATCCCTTCTTC	TCTTCCCCAACCATATTGATTC	3413980	3414263	284	(T)27
Lachesis_group1_1346	I2	TTACGGAAAACATTGAAAGCCT	TGATAGGATCATGAAGTCCGTG	3394283	3394711	429	(A)13
Lachesis_group1_1347	I2	CTCCAATGCTTCTCTTAGCGTT	AAGAGTCGCTTCATCAGAGACC	3394884	3395156	273	(CTT)8
Lachesis_group1_1350	I2	ATGAGAGGGAGATATGGGGAAT	TACCATCATCGATGTCAGCTTC	3406727	3406975	249	(TGA)8tgttagtgtgactatacctctttgctgggattcactccaagtagaagatcgtggagttgctgctgaggaatttgattgggaagaagttga(TGG)5
Lachesis_group1_1345	I2	TATCATCCCCAAATCCAGAATC	ATCACGGGTAAGTCGAGAAAAA	3393560	3393862	303	(TGC)6
Lachesis_group1_1348	I2	AATCATGTGTTGGTTTTCTCCC	TCGAGCTAAATTCCTCTTCTGC	3397428	3397869	442	(AT)8
Lachesis_group1_1333	I2	GTTTCTTGGTTCCATCTTTTGC	AATTCAGTCATGGGCTTCAAGT	3368922	3369223	302	(CAA)5
Lachesis_group1_1323	I2	ATGACATCAAACTCTCCGGTCT	CGGATAAGTGACCACAGCATTA	3347727	3348111	385	(A)13
Lachesis_group1_1328	I2	TACACATTCACTTGGCGTTTTC	AACAAAAATTGTGAGGCTCGAT	3356346	3356600	255	(T)20
Lachesis_group1_1314	I2	GTCCTCCATTTACCTATGCTGC	TCTGTGATGCCATGTTTCTTTC	3314942	3315255	314	(A)16
Lachesis_group1_1290	I2	TGATTGCTATTGGATTTCATGC	TGAGACCTGTGAGAAAAGACCA	3237199	3237581	383	(AG)8
Lachesis_group1_1278	I2	CGATCTATGTACAATGCCGAAA	TCCACGTAGGACTAGACAAGCA	3215837	3216277	441	(AGAA)5
Lachesis_group1_1264	I2	TCAAAGGCTCAGAATTCACAGTT	CACAGATCAAGGGAACAACAAA	3194990	3195153	164	(T)14
Lachesis_group1_1263	I2	TGTTTTTCCCACAAAAATGTCA	CGTAAGTTCCTCAAGGTCCATC	3193332	3193650	319	(A)14
Lachesis_group1_1258	I2	ATGAAGCACAATCAAATTCACG	ATTTCATTGCATCATGCGTAAC	3178111	3178388	278	(T)16
Lachesis_group1_1256	I2	GGTTGATCTTGAACCTTTCTGG	GGTCTAGTATTGAACCGAACGC	3172508	3172827	320	(T)14
Lachesis_group1_1255	I2	AGCTCCTCTCCGTCTCCTTAAT	TTTTTATCCCCCAAGAAACCTT	3171072	3171308	237	(CT)9
Lachesis_group1_1248	I2	GGAATGATGGTGATGTGAGAGA	GCTTAATTCCCACTCGACACTC	3140991	3141400	410	(T)13
Lachesis_group1_1247	I2	ACAAGTGACTCCGAGATTCCAT	GGAATCTTTCCGACTTCATCAG	3140075	3140275	201	(A)14
Lachesis_group1_1239	I2	TTTTCCCCAAATTAAAATGCAC	AACTTCGGATCTTGCCATAAAA	3114500	3114781	282	(TC)6
Lachesis_group1_1242	I2	CTTGGAAGACTTGAATTGGAGC	CAGTATTTGAAAGAAATGGGGC	3121370	3121795	426	(T)12
Lachesis_group1_1234	I2	CGCTAAACCGAACCAAATAAAG	TGCTTTTCCATTAATATGGCCT	3093907	3094348	442	(A)15
Lachesis_group1_1228	I2	GTTGGCCAGATGTTCCTAAAGT	AGGTCCACGTTAGAACCAAAAA	3071290	3071580	291	(AT)7
Lachesis_group1_1229	I2	ATGTCCCGTAAGCCATAGAAGA	TAGAACTTTTGAACGTGGACCC	3071640	3071871	232	(A)18
Lachesis_group1_1226	I2	TGCAAAACTCACTAGCAGAAGC	GTTTATTTACGGACACCCTCCA	3068082	3068317	236	(T)12
Lachesis_group1_1209	I2	GGATTGTAAATCACGAGGAAGC	GAGTTTTGTGGGTGGGAATTTA	3014335	3014527	193	(T)12
Lachesis_group1_1193	I2	AACCTTTTCACAGTGTCGGTTT	TTGCTTATAGCAGAACATGCGT	2974757	2975093	337	(T)12
Lachesis_group1_1195	I2	GAAGAGCCTAGAACGAAACGAA	AAGAAGACCTCAAAACAGCACC	2980568	2980701	134	(T)13
Lachesis_group1_1198	I2	GAATGCAATTTGTGGTTCATTG	AGAATTTTGGGCTTGAAATTGA	2985095	2985398	304	(T)18
Lachesis_group1_1189	I2	TATACAATTGCGGTTGCTTACG	AAAAGCTTCTTCTCCAGGCTTC	2960869	2961160	292	(TC)7
Lachesis_group1_1183	I2	TCTCATCATCAAAAACCCCTCT	TCAATGGCAGAAGAAACAGAGA	2952338	2952769	432	(TC)9
Lachesis_group1_1176	I2	GAGACTTGGTTTTGGAGTGGAC	TGGTTTTGCAATAGTTTTGTCG	2941381	2941663	283	(T)18
Lachesis_group1_1171	I2	GTAGCCCTAACAGGAAGCAATG	CATTGAATATGTTTCTTGCGGA	2928722	2928830	109	(T)13
Lachesis_group1_1169	I2	GGGTTTGATCCAAGATGTTAGC	TGTTGTTGACCATGAGCATATC	2927182	2927601	420	(TA)12
Lachesis_group1_1172	I2	TGCAAGATCTACCTGCAAGAAA	ATGGGGGTGTATGATTTGTGAT	2929670	2929951	282	(A)17
Lachesis_group1_1166	I2	AACTAAAGTGGGGGAGTCACAA	TTGAGTTGTAGACCGTTCATGC	2923679	2924054	376	(TA)6
Lachesis_group1_1156	I2	TCATTAAACGAAACGGTCACAG	TCCGTTTTTGTCAGCCTTTTAT	2916345	2916661	317	(A)20
Lachesis_group1_1164	I2	ATCCAGTTAGCCTTTTATGCCA	TTGTGACTCCCCCACTTTAGTT	2923538	2923700	163	(T)14
Lachesis_group1_1163	I2	GAGCTTTCTGCAGCCTAGAGAG	CGTGACATGATTTGAAGGAAAA	2922886	2923063	178	(AC)7
Lachesis_group1_1165	I2	ATCCAGTTAGCCTTTTATGCCA	TGCGAAAAATATTGCAAGTACG	2923538	2923877	340	(AT)10
Lachesis_group1_1148	I2	TCGAAGACGACAAAAGCAAGTA	CAATAGATCCAAAACCTGGTCC	2906783	2907111	329	(T)12
Lachesis_group1_1153	I2	GGTTGGTTGAATCGTCTTTGAT	AAATATCCTGCGTTGTGTTGTG	2913292	2913563	272	(AT)6
Lachesis_group1_1129	I2	TAGACCCATATGGAGCTCTGGT	TCCCGAAAAATGAGTTGTTTCT	2856642	2856988	347	(TA)6
Lachesis_group1_1126	I2	GAAACTCAAACGAAAATGAGGG	TCATAACCCAGCCAAACTCTTT	2849724	2849977	254	(GA)6
Lachesis_group1_1124	I2	CCTAAATGCCGTCTAAAATTCG	GGCAAAGGAAGAGATATGAACG	2841860	2842290	431	(T)17
Lachesis_group1_1127	I2	GCATTTTGGCTTAATCTTGAGG	ATTTGCATTGCACGATACTGTC	2855799	2856166	368	(A)15
Lachesis_group1_1123	I2	GACAGCCTAACCAGAACCAATC	GTTCGAAACGAATTTTAGACGG	2841549	2841889	341	(T)13
Lachesis_group1_1119	I2	TACAATTCGCCATCAAAGTACG	AAACTCATGAGGAAGAAGCTCG	2830147	2830323	177	(A)14
Lachesis_group1_1114	I2	AATCATCATCAGTCCATACCCC	GGCTAAGTCACTAACCCACGAG	2816230	2816486	257	(T)18
Lachesis_group1_1115	I2	TGGCTAATGTAGATGTTATCGCA	TATGCGAAGTCTCAATCTCTGC	2821420	2821804	385	(A)12
Lachesis_group1_1109	I2	AAATATCAAGCGATAAGGGCAA	ATTGTGAGGGGGAAAAGAGAGT	2810610	2810883	274	(T)14
Lachesis_group1_1108	I2	TTTGGTCCACACCATTTTTACA	TGCCCTTATCGCTTGATATTTT	2810197	2810630	434	(A)13
Lachesis_group1_1110	I2	TTGACGCACATACCAAAAACTC	TCGAACCAAGAAAGGTTCTAGC	2813446	2813842	397	(T)17
Lachesis_group1_1103	I2	GTCCCCATGTTCCATTACAACT	CACCTTTTCGGTAGCTCTCTGT	2804544	2804981	438	(T)12
Lachesis_group1_1096	I2	TCGGTGGTAATTTATTGGCTTC	TCTTTCGGTTTGTAACTCCGAT	2785433	2785617	185	(T)12
Lachesis_group1_1102	I2	TCTGCAGAATCTCAACAGCATT	CCAAGACAATGATTGGTAAGCA	2800981	2801290	310	(A)14
Lachesis_group1_1100	I2	GGCCTGAAATTTGTAGCACCTA	ACTTGAAAAGTCCCCAGTGAAA	2789010	2789161	152	(A)12
Lachesis_group1_1095	I2	TTTCTTCCTCAAAGCAAGTTCC	GGATTCAAATCCAGAACAAAGC	2785186	2785500	315	(T)12
Lachesis_group1_1093	I2	ATCTGGAGAAAATACGGCCTTT	CAAAGCTCATCTGTTTTCGTTG	2784378	2784499	122	(T)16
Lachesis_group1_1088	I2	TGTTTCGAATTCAAATCTGCTG	GTAAACCCGAGACAAGAACGAC	2760160	2760454	295	(T)12
Lachesis_group1_1092	I2	TTGCTTCTAAAGATACCCCGAA	TAGTCGAAGTTCTTGGCCTCTC	2778099	2778304	206	(T)13
Lachesis_group1_1085	I2	GCCAATACTGCATTCAGTCAAA	TTGCCCCTATAAAATGGATGAC	2749878	2750143	266	(TTG)5
Lachesis_group1_1081	I2	ACGTCCAATTCATCATATCGGT	GAGAACAAAAGGGAGAGAAGCA	2729996	2730254	259	(A)13
Lachesis_group1_1083	I2	GCAAAATTTTCTCTCATTTCGC	GATCTTGAGGAGGGTGTTTTTG	2735019	2735444	426	(A)13
Lachesis_group1_1078	I2	CGAGAAATGTTCAACTCCAAAA	AAGAGAAAAATGATGCCCAAAA	2722452	2722801	350	(AT)8
Lachesis_group1_1074	I2	TCTTCGTTTCTCCTTTTCTTCG	TATCGCAATTTCTGTTGGTTTG	2709764	2709901	138	(AC)6
Lachesis_group1_1077	I2	TTCCTCCTCATCTGTCCAATTT	ATGTAGATAGCGTGCCAGAACA	2721561	2721865	305	(AT)9
Lachesis_group1_1075	I2	AATTTTGTTTGGCCTCTTCAAA	CTTTGCCTAAAGACATCGATCC	2716048	2716294	247	(A)18
Lachesis_group1_1069	I2	CTGAAATTGGTGGGTAGAGAGG	TGTGTAAGCGAAACTTTGTTGG	2684266	2684543	278	(T)12
Lachesis_group1_1072	I2	TCATTTCGATCGTTATTCCTCC	TTGTAAATTAAATGGTTGGGGC	2698336	2698603	268	(T)14
Lachesis_group1_1067	I2	AGGTGAAGAGAAAACGAGCAAC	ATCCTTGGGAATACTTGCAAAA	2679553	2679916	364	(A)12gaattgagagactttcttttggtctac(AG)6
Lachesis_group1_1064	I2	ACGAATTCCTTGCCAAGATAAA	GTCGCATATGCAGGATCATCTA	2670781	2671117	337	(AT)8
Lachesis_group1_1066	I2	TCTCGAAACTCCTGTAAAAGCC	AAACTCCTCTCAGTTGATTCGC	2678651	2679031	381	(T)14
Lachesis_group1_1068	I2	CGAATCTCTATTTTGCCAGCTT	TTTCGTGCTTTTGTGTGTTCTT	2680717	2681044	328	(A)18
Lachesis_group1_1057	I2	CAATGCGAATTTTAGAGCGAGT	TAGACATGGAAATGGAGCATGT	2656366	2656643	278	(TA)6
Lachesis_group1_1058	I2	ACATGCTCCATTTCCATGTCTA	CAAATAGTGTTGAGGTCGCAGA	2656622	2656850	229	(TA)7
Lachesis_group1_1060	I2	TGGCATCTCAATCTTTCTCTCA	TGTTAAGGTCATGGGAAAACAA	2658952	2659375	424	(TA)11
Lachesis_group1_1055	I2	TGAAGTCGAAACTTGAGGGAAT	GCCATCATTAACTTGTGACCAA	2654468	2654888	421	(A)13
Lachesis_group1_1052	I2	GCCATGTCTTGTTGTAGGATGA	ACGACTAGAGAGCGATTATCCG	2651496	2651766	271	(A)15
Lachesis_group1_1056	I2	TTAGACAACTTTGCCGATGAAA	TGTCTTGTTCGCCCTTTTTATT	2655275	2655500	226	(TA)6
Lachesis_group1_1050	I2	TGGTGTTATTGATTTCAAAGCG	TGTGGAAATATTCCAAGGAACC	2644374	2644690	317	(A)15
Lachesis_group1_1049	I2	GAAACAGTACACGAAAGGGTCC	CGCTTTGAAATCAATAACACCA	2644315	2644395	81	(T)12
Lachesis_group1_1053	I2	TTACTCTTCTCAGGGAGCCAAG	TTATGTCATGACTCCACAAGGC	2653676	2654084	409	(TTC)5
Lachesis_group1_1540	I2	TTTGAGCATATTACATGGCGAC	CTTCATCTCCCTCGAACCATAG	3964298	3964608	311	(T)12
Lachesis_group1_1040	I2	ATTAGCTTGCCCTTCTCTCCTT	CATACTACTTCACACGGGGACA	2613387	2613639	253	(T)16
Lachesis_group1_1542	I2	AATGGGAGAGTTACAACCAACG	GATCCGGATTCAATCTCTCTTG	3967559	3967693	135	(A)33
Lachesis_group1_1563	I2	GTAGATTTCAAACCTTGTCGGC	TAGGAATTGTTCGACCAGAGGT	4032617	4033057	441	(AAG)8
Lachesis_group1_1568	I2	TACAGCCATACTTTCTTCCCGT	GATTACAAAAGACCCAGCAACC	4048232	4048388	157	(TC)6
Lachesis_group1_1574	I2	GCATTCTTGTCTCCAAATTTCC	CTCTACAACGTTGCAAGACAGG	4064898	4065231	334	(AT)7
Lachesis_group1_1578	I2	AGGGTCGAGCTTTCTATAAGCC	GGATCCACGGACAGTTTAGAAG	4069257	4069620	364	(AT)7
Lachesis_group1_1571	I2	TGGAACTCTACTTTCTGCGACA	AAGAGTTTTTGCACATCCGATT	4059335	4059666	332	(T)12
Lachesis_group1_1598	I2	TCACCTATCATAATCCGAACCC	TGCTCCCTTCAAAAGTCTTCTC	4124975	4125228	254	(T)13
Lachesis_group1_1597	I2	TTGGGAGCGTACCTTCTACAAT	GAGCTACAATCACCTTGGGAAC	4123441	4123832	392	(T)13
Lachesis_group1_1608	I2	TGGAGTTATTTCGATATTGGGG	TTTCTTCTTCAATCGGGACATT	4158255	4158450	196	(A)12gagaagatcca(TC)7
Lachesis_group1_1609	I2	ATGTCCCGATTGAAGAAGAAAA	GGACAAGAGGACAGCACACATA	4158430	4158859	430	(T)12
Lachesis_group1_1610	I2	AGAAATTTGTGGTTGCGAGATT	TGATCGGAAGTCGGAAGATTAT	4161517	4161831	315	(T)14ggtgagatttttactttaaacatttaaactgtatattcgcacgctagatgatgttaaaagtt(A)14
Lachesis_group1_1632	I2	TGTTTGCTTTGTATCGAGATGG	AATGACAAAGAGCCCCATTTTA	4221031	4221287	257	(T)12
Lachesis_group1_1631	I2	TCGTCTCTGATAGAAACTGCCA	GACAAAAGTTGGCACAAAACAA	4219294	4219586	293	(AT)6
Lachesis_group1_1626	I2	ACAGAGTGGGGGAGACAGAATA	CAGCGAATGTTTTGTTCCAATA	4211252	4211472	221	(T)15
Lachesis_group1_1625	I2	CAGAGAGACTGGGTCTAGCGAT	CAGCGAATGTTTTGTTCCAATA	4211076	4211472	397	(GA)10
Lachesis_group1_1636	I2	ATAGGCAAACCAAAAGCGATAA	TTTTCAAATCTGGCGTTAAGGT	4235983	4236247	265	(A)12
Lachesis_group1_1633	I2	CCTCCAACTGAACATTTGAACA	TGCAAATAACCAAACAAGATGG	4231392	4231787	396	(A)14
Lachesis_group1_1646	I2	GACATCAGCCCTAGTATCGGAC	AGATCCTCAATTCTTCCGACAA	4256208	4256611	404	(AG)7
Lachesis_group1_1635	I2	TATTTTATTTCAGTGGCGGGAC	CTATTTCCAACTTCGTCGGTTC	4233612	4233895	284	(A)12
Lachesis_group1_1644	I2	ACGACATTTTGAAAAGGGAGAA	TGACATGCTCACATGTTTGGTA	4252209	4252606	398	(CA)12
Lachesis_group1_1645	I2	TCATCAAAATTGGTGGTCTCTG	TTCTTATCTTCTGACCCCGAAA	4254056	4254304	249	(A)13
Lachesis_group1_1652	I2	TCTCTAAAATCCCCTCCGGTAT	GTAGGAACGATAATCACGAGGC	4286720	4287098	379	(TC)6
Lachesis_group1_1650	I2	CGGAGCCATCAAGTTTACCTAC	CCACTAGCTGTTTGCACTTGTC	4285467	4285679	213	(A)15
Lachesis_group1_1670	I2	GACTTCCGGTCGAAAATGTAAG	TGTTTCGTAGTGTTTGTACCGC	4335665	4336025	361	(TA)11tcatatagtaataaagatcgacgaatattgttatcttacacatacgtcatatatattgtgcgtgttggcccataggcgacat(TA)7
Lachesis_group1_1668	I2	GTGCGAATGAACAGGTAATGAA	GAATTTATGATTCGACCCCAAA	4334642	4334845	204	(A)13gaggtctaaaaggaggacaagtggtcatgaacc(T)15
Lachesis_group1_1683	I2	TTTTGATTGATGTTAGTTGCGG	TTCGGAATGGAAAAATAATTGG	4362688	4362967	280	(T)12
Lachesis_group1_1681	I2	AATCGAACCCTGACAATGAAAT	CTTTTTCTTTTTCTCTGCGAGC	4361621	4362033	413	(GA)14
Lachesis_group1_1685	I2	CGGGTATGGTCATCGATTAGTT	CAGCTATCCTTTCTGTCAGCCT	4372149	4372288	140	(A)12
Lachesis_group1_1684	I2	CAAAAGTCTACGGTTTCCCAAG	CTTCTGAACCAAAGAGAAAGGC	4364137	4364404	268	(CAC)5
Lachesis_group1_1690	I2	GTATAGCTCTGACACCTGTGCG	AGCATTGGGAAGAGAATAACCA	4378777	4379206	430	(AG)10gtgtggaattgtgagacggatcgaaacgtgtcgaattctgtgtcattggattgagtctcagaaagtaaacaaacgtgc(AG)7aagagagtcgccattagaatagtggagtgaaatttgagaaagagagagggaatataatatacattgacctctctgtctcttgagcaagcacatgctc(CT)11ccttccagttttttttttcttttttgctttcatcttctccgtaaaatcgcttttgttttttctcctatctttcacaattcacatgccatt(TC)9
Lachesis_group1_1695	I2	ACGAAACTGCTTGATTTTGGAT	GCAGCAGACAGCAAAGTAACAT	4393063	4393363	301	(T)14
Lachesis_group1_1689	I2	TTCGAATCTTTGTGTGTTTTCG	ATCACCAGTTTCGTGATAGCCT	4377929	4378230	302	(A)16
Lachesis_group1_1696	I2	TAGCTGGTTTAACACATGGTCG	GAAGGGCTCATGTTTGTGTGTA	4394937	4395357	421	(T)15
Lachesis_group1_1701	I2	TAGCAGAAATTTGGCCTTGATT	CTCTCTTCCCTTCACCATCATC	4404693	4404942	250	(AT)6
Lachesis_group1_1697	I2	CACACGGTGTTGATTTTCAAGT	GAAGGGCTCATGTTTGTGTGTA	4395066	4395357	292	(GA)8
Lachesis_group1_1709	I2	GTTTTCGTGTTAACTTCCTGCC	ATTGATACTACGCCGAGGAAAA	4442552	4442906	355	(TC)6
Lachesis_group1_1703	I2	GGTGGGAGAGGAGTAAAGGATT	ATCGAATCCAAATGAAAACCAG	4409067	4409431	365	(A)19
Lachesis_group1_1704	I2	TATAGCAAGAAGCTGGCATTGA	CTTCTTGCAGTTTTAGCGGATT	4410904	4411074	171	(T)14
Lachesis_group1_1720	I2	AAGACCAATGCTAGTCAAAGGC	AATGACGGCTTGTTTCTTGTTT	4476146	4476427	282	(T)12
Lachesis_group1_1723	I2	TTGGCTCCTACAAAGGGATAAA	GAGATGGGTAGGTCTGGTTTTG	4479113	4479237	125	(TG)9
Lachesis_group1_1721	I2	AAAACTTGAACTTCCAATCCCA	AAAGTGGTGCAGGATAAACACC	4476733	4477026	294	(A)14
Lachesis_group1_1730	I2	TATTGGACAAAACGCAAGTCTG	GAGTCGAATTGTGCCATGTAAA	4488472	4488627	156	(T)14
Lachesis_group1_1724	I2	TTGGCTCCTACAAAGGGATAAA	TAGAGAATCCGGAAATGGAAGA	4479113	4479557	445	(A)12
Lachesis_group1_1732	I2	ACTTAACCCCTCCTCTCCAGTC	GGTAAAAAGTAACCGAAGCCCT	4494237	4494596	360	(T)15
Lachesis_group1_1726	I2	TGAGACCCACAGATTTTTGATG	TTTGGAGGCTCATATGTGTTTG	4481685	4482062	378	(AG)6t(GA)11gt(GA)13
Lachesis_group1_1731	I2	TAAGCCTCTTTGACGGAATCTC	TTTCTTAGGAGGCCACTCTCTG	4490689	4490997	309	(GA)6
Lachesis_group1_1727	I2	GCCGTACACGCATAACAAAATA	GAAACACAAAAACTCCACGTCA	4483339	4483750	412	(AG)6
Lachesis_group1_1737	I2	CACAACACATGTGGATTGATGA	CTTTTGGTAACTGCTCCACCTC	4509793	4510141	349	(GA)11
Lachesis_group1_1744	I2	GCACAATAATTAACGGTCAGCA	AGGAAAACGTAGAAACAACCCA	4536823	4537193	371	(TC)73
Lachesis_group1_1750	I2	GGGTTTCTGATTGGTCTTTGTC	TAGTTTGCCCACTAGCACTTCA	4547963	4548236	274	(CTT)5
Lachesis_group1_1759	I2	CAGTTGGTCATTTTCTCCAACA	CGCCTCCAAGTAACTATTCACC	4572763	4573172	410	(AG)6
Lachesis_group1_1758	I2	TTCTTGACGCTATTGAGGACAA	CACAAGCTTCACATCCAATGTT	4568371	4568584	214	(A)12
Lachesis_group1_1760	I2	TCCAATTACCATCAAAGCACTG	ATACCCGAAGGGTTTCATTTTT	4579368	4579739	372	(A)18
Lachesis_group1_1771	I2	GGTTCGGACCAAATACCATTTA	GCTACGGTTTTAACATTCCTCG	4593990	4594187	198	(T)13
Lachesis_group1_1768	I2	TCACAATCACAGAGGGATGTCT	TTTTGTGCAGGCAGAGAGTATC	4590233	4590680	448	(AG)6cgcgaagatccgaaggagaaaagaaaatcttattgatcttcgagagaatctttggcttttagtctttctct(TC)7
Lachesis_group1_1770	I2	ACCATATTCGCCTTCAGTCTGT	GCTACGGTTTTAACATTCCTCG	4593773	4594187	415	(TA)14
Lachesis_group1_1785	I2	ATTTTTCAGCAATCCGTGACTT	CTGTTTTCCTAGCCAAATGGAC	4645399	4645703	305	(A)15
Lachesis_group1_1783	I2	TCGTTATCATCTGGTTTCAACG	CTGAAGAGAGGGATCTGGAAGA	4643082	4643283	202	(TC)7
Lachesis_group1_1784	I2	CCGTAAGCTTGCTTTCATCTCT	TTCCAGATCTACATGGAACCCT	4643506	4643724	219	(TC)6
Lachesis_group1_1789	I2	CCCTATGATCCTTTGAGATTGC	TTGTCCCGTTCTTTATCATCCT	4667445	4667820	376	(TA)6
Lachesis_group1_1795	I2	GGCGTGTATTTTCGACTTTTTC	ACTAGATGCAACGATCCCCTAA	4683741	4684123	383	(A)15ccatattcgcaatctctgaacatttcttttaactacgaatccgatttgttcgtcttcttcttctcgatc(CT)7
Lachesis_group1_1804	I2	TCTTCATGGAAATCAGAAAGCA	TACATTACCTGCAATGCAAACC	4700018	4700458	441	(T)12
Lachesis_group1_1797	I2	ATTTCATTTCATGAATCAGGGC	TCTTCCATCCATATTAAACGGC	4689976	4690381	406	(A)14
Lachesis_group1_1802	I2	CCGGTAGGCCCAATATGTAGTA	GAAGAAGCCATTCAATCGAAAC	4696878	4697197	320	(T)12
Lachesis_group1_1799	I2	TATAGTTTTTCATTCGGGCCAC	TTAAGATGTTTGGACGACGATG	4691980	4692211	232	(TA)9
Lachesis_group1_1808	I2	CCTCTGAAATTTTGTGGGTAGC	AAGAGCTGCTGGCTTCTCTAAA	4706393	4706703	311	(T)19
Lachesis_group1_1811	I2	CAACGTCAGATACTTATCTTTGGG	ATTATGTGGTGACAGCGTCATT	4709435	4709744	310	(TC)6
Lachesis_group1_1819	I2	TTACGAGAGGAAGAAAGTTGGC	CCATTACCTAAGAGCTGGGTTG	4740494	4740857	364	(A)14
Lachesis_group1_1814	I2	AAATTTCCAGATCATGGTCCAC	TTGCCTTGACCTCTAAGAAACC	4720585	4721007	423	(A)13
Lachesis_group1_1824	I2	TATCAAACATCAAGGCCACAAG	CACACCCCAACATCATCATATC	4744391	4744585	195	(AT)6
Lachesis_group1_1823	I2	AAATGCAATCCAAAGAAGAAGC	GCAAAGAGACACTTGTGTACGG	4743411	4743828	418	(TA)8
Lachesis_group1_1822	I2	GAACACCGGAAATCACACACTA	GCTTCTTCTTTGGATTGCATTT	4743050	4743432	383	(T)12
Lachesis_group1_1832	I2	AATTACCATTCTCACCACTCGC	TGCAATTCTGAAAACTCGAAAA	4757385	4757689	305	(A)15
Lachesis_group1_1825	I2	ATTCGGGAGGGATTTGTAAGAT	CATGTGCCTCTCTGTTAGCATC	4744477	4744673	197	(GA)7
Lachesis_group1_1828	I2	AAGGGAGCTCCAGTTTCTCTCT	AGTCAACCTAAATCTCGTCCCA	4746985	4747377	393	(TC)9
Lachesis_group1_1840	I2	ACTATCGCCCTGACTGGTAAAA	AAGAGGAAGGGGAATTTCAGAC	4773201	4773543	343	(AAT)6
Lachesis_group1_1833	I2	GAGTTTAATTCCGCAACGATTC	CCACCTATTGAAGACCCTTGAG	4758543	4758956	414	(AT)6(T)12*ggacaaacgactc(AT)11
Lachesis_group1_1836	I2	CATCTGGAATAATGTGAAGCCA	CGCAGTATTCCACACTCAGAAG	4764082	4764443	362	(AT)6
Lachesis_group1_1834	I2	TTCCAAAGCCTAACATCAACAA	ATCTCTTCTACACGAGGCTTGC	4760317	4760623	307	(A)14
Lachesis_group1_1835	I2	CGGTGTAACTGAACCAATCTCA	TGTTGTGTTTCCTTCAGAATCG	4761594	4761977	384	(A)13
Lachesis_group1_1841	I2	ATTTCGGTACAATTGGTTGGTC	ATCTGAAGGGGAGATCTGTTGA	4776054	4776242	189	(TA)7t(TA)7
Lachesis_group1_1845	I2	CCTAGCTCACATTCTCCATTCC	GTTTGGTTTGTCGGAAAAGAAG	4792765	4793050	286	(T)13
Lachesis_group1_1844	I2	AACACGCGCACAACTAGAAATA	TCCTATGCGGTGGATAAAGAGT	4787987	4788248	262	(AT)7
Lachesis_group1_1849	I2	CATCCCCATTTAATGACCTCTT	ACTGATCAAGGACACTGTGTGG	4807169	4807430	262	(T)19
Lachesis_group1_1855	I2	TGAAGAGCGTGAATTCCACATA	CATGTAAAGTGTAGCTGCTCGC	4830487	4830799	313	(T)16
Lachesis_group1_1851	I2	GCATTCTTCATGCACTTTGTTC	CATCAAAAGCGTAAATGGTGAA	4811161	4811257	97	(CT)6
Lachesis_group1_1858	I2	TACTACAAGGCCAAAAAGGGTG	GGCGAAATTCTCTTCTGTGACT	4835609	4835794	186	(TC)6
Lachesis_group1_1861	I2	ATCCGAATAAAAGAGGCAATGA	GATCTATCTACCTGGGGCTGTG	4840765	4841121	357	(T)21
Lachesis_group1_1863	I2	AATTAGAGGACAGACCGTGCAT	TGGTTGCCATGATAGCTTATTG	4845110	4845522	413	(CCA)5
Lachesis_group1_1862	I2	CACAGGTTTGGTGTTGTGAACT	TCTTTTCATAGGGTCCATTCGT	4842389	4842787	399	(A)12
Lachesis_group1_1864	I2	ATTCTCCCTGTAATCAGCCAAA	AACCCAAATTAAATGCCACAAC	4854590	4855031	442	(CAA)5
Lachesis_group1_1860	I2	ATCCTGTTTAAGGAGGGTGGAT	CCACGTACCTGCACATACACTT	4838704	4838967	264	(AGC)5
Lachesis_group1_1869	I2	ACAAGTTTTAAGCTGCGGAAAG	CGGATTTTCAGATTAGAGTGGG	4872786	4873130	345	(TGA)6
Lachesis_group1_1871	I2	TTGAGGCTTCTATCAACAAGCA	TTTGTGATCTCGAAGGTTGATG	4875041	4875410	370	(GA)6
Lachesis_group1_1873	I2	CTGTTAATGCTAATGGGCCTTC	GAGCTTTTTCACTGCTCCTTTT	4878743	4878846	104	(A)20
Lachesis_group1_1872	I2	TTCATGAGATCATCAACCTTCG	CACGACGAGAAGAAACACTCAG	4875379	4875656	278	(TC)12
Lachesis_group1_1867	I2	AGCTTAACCATTTTCCGAATCA	CCATGAATGCTATACCCGATTT	4865194	4865536	343	(CT)10
Lachesis_group1_1882	I2	GATAACCCGAGAATAACAAGCG	AACAGGTATGGGTCAAAACACC	4900556	4900769	214	(A)16
Lachesis_group1_1886	I2	ACGAAACGTCTACACCCAGATT	TAAGGCTATAACGCATGCACAG	4910182	4910622	441	(A)14ccctagagacagtaaaactgatcggaaaaagaagtacctccgatcaaaacgatttcttctttcttcgtct(TC)7
Lachesis_group1_1891	I2	TATCCCGATCTCCTCAAAGGTA	CGATCGGTTATTGCTAACACAA	4920599	4920703	105	(T)15
Lachesis_group1_1895	I2	ATATATTTAACCATGCCTGCCG	GAGTCGTCGTTAAACTGCATTG	4926323	4926634	312	(A)16
Lachesis_group1_1904	I2	ATGGGGTTATTCAAGTTGATGC	CCCAAGCTATAAGGGTTTTGTG	4939763	4940210	448	(T)14
Lachesis_group1_1914	I2	AAACCGAAAAGTGCAATCAAAT	ATTGGTGTATGATGTCGCTCAG	4984100	4984508	409	(A)13
Lachesis_group1_1917	I2	CTACTTTGAACCAGTCAAGGGG	TTTAGGAAAAGCTTCAGATGGC	4988443	4988795	353	(GA)8acacagacataattaattacttgaggaaatcaaaaatcaaaataaaagaaaaaaacccaaagctcgaagaaaagaaaaaagaaaaaaaaagcgatc(AGA)5
Lachesis_group1_1932	I2	TCATGTCGAATGGTTGGTTTTA	ATGGCATTTACACTTTCCAGGT	5023531	5023844	314	(A)13
Lachesis_group1_1934	I2	GAGAATCCTTCGATGGGATGTA	CATAACAGGCCATGCAGATTTA	5030912	5031239	328	(AT)7
Lachesis_group1_1944	I2	GATCTATCGCAACAACGAATCA	ATATCATCGCACTCCTCTCGTT	5052188	5052615	428	(AG)16
Lachesis_group1_1950	I2	AAACCCTCAAAGACGAATCAAA	TTCTGAGAGCCTTTTTAATGGG	5064306	5064668	363	(T)15
Lachesis_group1_1952	I2	CACGAACCCTACGTTTTGCTAT	ATGTGGAAAAATTATATGCGCC	5065989	5066345	357	(TC)9
Lachesis_group1_1962	I2	CATAGTGACCGAAACTGTTGGA	AAACGTGTATGTCGCCTTTCTT	5094089	5094484	396	(A)14
Lachesis_group1_1961	I2	TACTGCGACATCCTTTTTGAGA	GTTTTTGAACAAAAGGGTTTGC	5091611	5092040	430	(TTCTGC)6
Lachesis_group1_1960	I2	ATCCTCAATATGACTCCCCCTT	TCAAGCAGCACAGATGAGATTT	5089970	5090373	404	(A)15
Lachesis_group1_1963	I2	CGGCGACTGTAACAAAAATGTA	ATGGACCATTGGGATAGGTTTC	5094871	5095202	332	(AT)7
Lachesis_group1_1967	I2	TGGTTACTTCAGGTTCTCCGTT	GGCTCTGCTAATGTTTTTGCTT	5098632	5098782	151	(A)16
Lachesis_group1_1971	I2	CTTGCTTCTCATCAACGATCTG	CCGAACCATTCTCATACCATTT	5121605	5121839	235	(AG)7
Lachesis_group1_1984	I2	GTTCCCGAATAATGCATCAAAT	TCAGCGGATGTATGCTACAGTT	5149477	5149825	349	(A)15
Lachesis_group1_1988	I2	AAAAGGTCCTCAGAGGGAAAAG	ACAAGCATAGCTTCTGCAATGA	5163244	5163642	399	(T)12
Lachesis_group1_1982	I2	ACCATCGACTGGTAGAAGAAGC	TTGTTTTGGGCACAAGTGTTAG	5145948	5146363	416	(CAG)5
Lachesis_group1_1991	I2	GCTTTCAAACGAAAATTCTTTCTC	GTGAAATGAAAGAGCATCCACA	5169977	5170078	102	(A)13
Lachesis_group1_1997	I2	TCTCGCTATTGTGTTTTGAGGA	TTGAATAGCTGCACTGGAAGAA	5185924	5186240	317	(A)12
Lachesis_group1_2004	I2	CGTCTCTATTAAAGGTTAAGTGCG	TGAGAGAAGAGGTTTTGTGTGG	5199513	5199918	406	(TA)13
Lachesis_group1_2020	I2	TACCCTTAAATGTTTTCCCACG	TCTTAGACGGAGAGGAAGATCG	5220027	5220242	216	(CT)6
Lachesis_group1_2028	I2	TGAAGGGCAGATACCAATTTTT	CCCCCTCCATTTTCTTAGTTTA	5240589	5240957	369	(T)12
Lachesis_group1_2025	I2	TTCTGTAGGCCCACATTGTATG	TGAAGACAGTCACACACCCTCT	5237871	5238183	313	(A)15
Lachesis_group1_2031	I2	GACTCTTTATTTTCCCGCCTTT	TTTCCATTACCATTGGAGGTTC	5247980	5248417	438	(A)15
Lachesis_group1_2039	I2	TTTCCAAAAACTTGAATGGCTT	CATGTAAACCAATCAGAGCGAA	5285552	5285895	344	(T)13
Lachesis_group1_2042	I2	TGAGAAAGTTGAGCAGAAGTGC	TACATAAAATCCGGACAGACCC	5310713	5311118	406	(T)16
Lachesis_group1_2032	I2	CAGCGAACATTAATTCACCAAA	ATTTTCTTGTTTCCGATGCTGT	5253331	5253517	187	(A)12
Lachesis_group1_2050	I2	TTTCAACCTTCGACTCACAAAA	CCAATCTGTGTAAATCAAATTCC	5327056	5327409	354	(A)14
Lachesis_group1_2047	I2	GTACCTTCCTCGCTAATCCCTT	GAACCACTGTTTTCGAGAGCTT	5316186	5316368	183	(TTC)6
Lachesis_group1_2051	I2	CCCACGGTACAAAACAAAAACT	GATTACGATCCGAGTACCTTGC	5329845	5330214	370	(CT)7
Lachesis_group1_2049	I2	CGTGTATTACTTTCCTCTCCCG	TTCTTTCTCCTTCAAACGAAGC	5319129	5319294	166	(TC)7
Lachesis_group1_2053	I2	TGAGCATGACTTGAGGAAGAAA	GGCGTCATTCACTAAATTCTCC	5332859	5333192	334	(AT)13
Lachesis_group1_2054	I2	TCCACTCCTCAAAACCAAATCT	CACATTCTCTCCCGTTTACCTC	5333688	5333867	180	(AC)7
Lachesis_group1_2052	I2	GTTGCAGTATCTGGAGGAAACC	ATTGTGCTTTCTGTCTCTGCAA	5331429	5331839	411	(CT)9
Lachesis_group1_2055	I2	GAGTTTTCTGATTGTTCCCGTC	TTCGAAATCGGTTATGACACTG	5337624	5337808	185	(TTC)5
Lachesis_group1_2057	I2	TTATGCTCAGCCTTCTTCATCA	GGGGGCTAAAATGGTAAAAGAT	5341649	5341827	179	(C)14
Lachesis_group1_2556	I2	AAACATACACACAAAAGGCGTG	AAGTCGCTACAACTCTATGGGC	6721514	6721926	413	(A)14
Lachesis_group1_2555	I2	AAACATACACACAAAAGGCGTG	GCACAGTCTACCTTTTGGCTCT	6721514	6721627	114	(A)12
Lachesis_group1_2543	I2	AGGGTTCTTCCACTGATGAGAA	TGTAGCTTCTCCCAAGGTCAAT	6694411	6694814	404	(A)17
Lachesis_group1_2548	I2	TACCGATGAAGCAATGTTTTTG	GGTTGGTTCCACATATTCGTTT	6699779	6700047	269	(T)12
Lachesis_group1_2536	I2	GGGTAAATATGTGGGGGATTTT	GCTACGAGATTGACGGAGACTT	6685354	6685701	348	(CGC)5
Lachesis_group1_2534	I2	CTTGATCCAAACTAACATGGCA	CTGCGAGAAAGAAAAAGGTCAT	6680721	6681159	439	(A)12
Lachesis_group1_2530	I2	CAATGGAAAGATGAGCAACTGA	ATTGAATTCACGAATTGCTTCC	6675409	6675568	160	(T)15
Lachesis_group1_2520	I2	GTTTGTTGGGAGAGGAGATGAG	ACAACCCCTTTAGTTTTCAGCA	6641939	6642281	343	(GGA)7
Lachesis_group1_2522	I2	CGAGTTTGTGTTGTAATGGGAA	ATTAGTCCTCCTCATGTCCGAA	6650184	6650509	326	(T)15
Lachesis_group1_2511	I2	GTGCAAAAGGACATGAGACTGA	GATGCCATCCATACCTTACCAT	6617927	6618299	373	(CA)6
Lachesis_group1_2510	I2	ACTCTCAAGCAACAACCAGACA	TATCAGTCGTCCAGCATTCACT	6616164	6616387	224	(A)13
Lachesis_group1_2505	I2	TTGGTGTGTTTTCATTTCAAGC	GGTGATAAAGATCAATTTGGGG	6604396	6604556	161	(CT)6
Lachesis_group1_2496	I2	AGACCAATATGCTTTGGAAGGA	TGATCCAAGTCTTGTGGAAATG	6598237	6598684	448	(A)17
Lachesis_group1_2499	I2	CGAAAACGAAAACCCAATTTAG	GTGAAATGCAGGCAATTAAACA	6599383	6599616	234	(TC)7
Lachesis_group1_2497	I2	ATGATCAAGGCGGAGATGTATT	ATGTTTGGAAATGTTTAAGCGG	6598822	6599146	325	(T)13cgtcacgacacttcaccactaattcacctgccattaattattcattatttaatatgctgctggaa(T)14
Lachesis_group1_2498	I2	TTTCCAACTTATTGATCCGCTT	CTAAATTGGGTTTTCGTTTTCG	6599109	6599404	296	(T)15
Lachesis_group1_2485	I2	AGCTGGGATTCACCTACGATAA	CCAGCAGAAGAACAACAAAGTG	6561188	6561618	431	(TC)8cgcgttgctctcgag(A)18
Lachesis_group1_2475	I2	TCCCGTTGGAGAATGATAAGTT	TTCCAAAACGATTTTGTGATGA	6528757	6529111	355	(T)12
Lachesis_group1_2472	I2	GGGGAAAGTATTTTCTGCTCCT	CACCGAATAACGAATCACAGAA	6524783	6525159	377	(TTC)6
Lachesis_group1_2476	I2	TCGGTATCATCACAAAATCGTT	ATTTGCTTTGTTTGATTTGGCT	6529084	6529353	270	(TA)8
Lachesis_group1_2473	I2	GGGGAAAGTATTTTCTGCTCCT	CACCGAATAACGAATCACAGAA	6524783	6525159	377	(T)13
Lachesis_group1_2441	I2	CCTTTCTACGAACAACAGGTCC	ATGCAACATGCTTTTGTAGGTG	6410059	6410329	271	(ATC)5
Lachesis_group1_2439	I2	ATGTGTCCCAGGTTTCTTCTGT	GAAGAAGCACGCTTTACCTCAT	6401013	6401429	417	(TA)6
Lachesis_group1_2436	I2	CCTATCAATTTGAATGCGTGAA	GAGGAAAGATGGAAAAGCAAAA	6384308	6384711	404	(GAA)6
Lachesis_group1_2426	I2	TTATTCAACCGCGTTTGTTTTT	CAGCGTGATGTTCTGGATATGT	6346398	6346739	342	(A)13
Lachesis_group1_2433	I2	ATTCCTTTCTGTCCTTCTTCCC	AAGCTGTGATTTGGAATGGAAT	6380603	6380849	247	(TTA)5
Lachesis_group1_2427	I2	TTATTCAACCGCGTTTGTTTTT	CAGCGTGATGTTCTGGATATGT	6346398	6346739	342	(A)13
Lachesis_group1_2420	I2	CTCTCAGATCCAGACGGAGTTT	GCGAAGAAAACCAAACATATCC	6338748	6339159	412	(GAC)5
Lachesis_group1_2416	I2	ATTTTGCCAGTGTTGCTTAGGT	ATCTCCGATTTTCCAGTTACGA	6335089	6335351	263	(T)15
Lachesis_group1_2398	I2	TTGTAGCAACAAATGTGGGAAG	GTTCCACGAAGGCTAAGAAAGA	6310079	6310491	413	(TC)6
Lachesis_group1_2395	I2	TCAATCAGGTTCTTTGTGGTTG	CATTGCCTATCACACGAGGTAA	6305988	6306353	366	(A)12
Lachesis_group1_2392	I2	CAAGGTGTAACAGATTGGTGGA	CTCTTTCTCATGCATTGCTTTG	6295290	6295615	326	(AT)7
Lachesis_group1_2389	I2	CAAATCAAACCCGATGAAAAAT	CGTGTGACTTCCTCTCTTCCTT	6292439	6292808	370	(TCG)5
Lachesis_group1_2391	I2	TAACCCAACACGAAAAACAGTG	CAATTAGAATGGCGTTTTCCAT	6294902	6295336	435	(T)12
Lachesis_group1_2371	I2	CGAGGAACTCACACATCTTGAC	AAAAGCAGGAAAGAAATCTGCC	6258518	6258701	184	(T)13
Lachesis_group1_2370	I2	TCCTCTTTGGCAATATGCTTTT	GCCGCATGATAATAGTTGTGAA	6247627	6248061	435	(T)13
Lachesis_group1_2369	I2	TCCTCGAATATAGGCGTAGCAT	TGTGGAATGTTCTTCAAACACC	6246356	6246722	367	(T)12
Lachesis_group1_2366	I2	GGAATTCAAGTTCGAGATCCAG	TTGCCCTCCTCATTTGTTCTAT	6243821	6244018	198	(AG)8
Lachesis_group1_2364	I2	TGTTTGGTATGTCTATGCAGGC	AAATTGCAGATGCATGTTTGAC	6241442	6241777	336	(TA)19
Lachesis_group1_2359	I2	TTGAAAATGCACCACAAACATT	CAGCTAAAGCTGCATGAATCAC	6235556	6235863	308	(AT)13
Lachesis_group1_2357	I2	GCTGGCTTTGTAATTTCCATGT	TCGATCCAAGTTTCCAACTTCT	6230619	6231001	383	(A)14
Lachesis_group1_2346	I2	ACAATTCCTTTTTGGGTTAGCA	TTTTAATCGCCGGTTAGTCATT	6209980	6210344	365	(AAGA)8
Lachesis_group1_2353	I2	GTTTGGCTAGCAATACAGGGTT	ACGAAATTGCTGATTCCTCAGT	6225958	6226394	437	(TAA)5
Lachesis_group1_2343	I2	CAAAAGTCTTTCCCATGCTTTC	TCTCCCATGTTCCTTCTTGATT	6197927	6198317	391	(AT)8
Lachesis_group1_2350	I2	ACAACGCCTAAGATTTTCTGGA	AAAGCCATCGACTTTACCCATA	6218348	6218785	438	(TA)6
Lachesis_group1_2337	I2	GCACTTTGCGACTGTATTATGC	AGGTTTCAACAGCATACGGACT	6183098	6183518	421	(A)12
Lachesis_group1_2336	I2	ATTGCTTCTCTGCAATCACTCA	GCATAATACAGTCGCAAAGTGC	6182860	6183119	260	(T)17
Lachesis_group1_2328	I2	AGCCCGCATCATTCATATAGTT	GAGCCACATATCAGCAGCATTA	6161974	6162273	300	(TA)7
Lachesis_group1_2330	I2	ACCTCATCATTCATTACCCAGC	ACCAGCTGCATTATTGGATTCT	6167975	6168250	276	(A)12
Lachesis_group1_2317	I2	CTTGTATAACGCTGACACCGAG	TACGCCACTCGTAGTCGTAGAA	6129052	6129269	218	(T)12
Lachesis_group1_2318	I2	ATACGATTCGATTATGGCTTGC	GCGACTTTATTGGAAAGAGGAA	6132831	6133242	412	(T)13
Lachesis_group1_2316	I2	TGCCTCTTTCAATGTATGTTGG	TCCTTGTTTTGGACAGGAATTT	6127893	6128334	442	(AGA)5
Lachesis_group1_2311	I2	GTCTTGTATCCAAAGGGCAAAG	AATACATCTCGAGGGAAACGAA	6119847	6120183	337	(A)14
Lachesis_group1_2310	I2	AAACTGTCCGATCTGATTTGCT	CCTTGTAAAACACCCCAACAAT	6117959	6118372	414	(A)14
Lachesis_group1_2306	I2	TTTCTACCCAAAAGCACTGGAT	TGGATTATGTCAAAGCTCATGG	6106456	6106746	291	(AG)8
Lachesis_group1_2303	I2	TTAAGGGAGCTTTTGAGCTTTG	CAAATAAAGGTGCCATTGTTGA	6103429	6103581	153	(ATC)6
Lachesis_group1_2299	I2	GCTCAAGTAAACCAACGAATCC	GGGACTCACGGACAACTCTAAC	6094781	6095049	269	(TA)6
Lachesis_group1_2297	I2	GGTCATAGCAACACAGATTGGA	AACAGGTTTTACCACAGACCGT	6084629	6084847	219	(A)14
Lachesis_group1_2286	I2	ACTGGAGACGAGAGCGTAAAAC	GCGAGTTTCGAAGAGAAAATGT	6059228	6059522	295	(AG)12
Lachesis_group1_2283	I2	CAAATTGGAATCGCTCTTAACC	TGACCATTTCTGCGAACAATAC	6027201	6027460	260	(A)17ttattcgacccgctaacgctgtttttcatg(T)12
Lachesis_group1_2278	I2	AGCTGCTACGAATCAAACACAA	GAAAGGGCAGGAAAAGAAGAAT	6001802	6002242	441	(T)12
Lachesis_group1_2280	I2	TATAGGGTCGAATAGGCTGGAA	TTCGACACGCTACAAAGAGAAA	6011173	6011488	316	(AT)7
Lachesis_group1_2275	I2	CTATGAAAAGGAATGGTGGAGG	GCATATAGTCTTTCGGTTTGCC	5997429	5997570	142	(T)13
Lachesis_group1_2277	I2	AAATTTCTTTCCACATTGGTCC	TTCGCATTTTAACTTGAGTGGA	6000823	6001099	277	(TA)10
Lachesis_group1_2274	I2	CTTTTGCTAACTCCGCATCTTT	CAATCATCCGATTCTTTTGTGA	5995905	5996257	353	(AT)8
Lachesis_group1_2270	I2	GAGCAATAGCTCCAACCAAATC	CTGATATGGGGGATGAGGATTA	5993092	5993439	348	(AT)22
Lachesis_group1_2269	I2	GGACAGGTTCAAATAGGGACAG	ATATTTTATCCTCATGGTGCCG	5983903	5984344	442	(A)13
Lachesis_group1_2255	I2	CTTCCAAGTCTGCACCTCTTCT	GTTTTTCTACTGCGCTGATTCC	5952075	5952408	334	(A)16
Lachesis_group1_2254	I2	TCTTATACCTTGGCTTTCCCAA	TACTAAGAGGCCCATTCATCGT	5944752	5945035	284	(GTC)5
Lachesis_group1_2256	I2	GGAATCAGCGCAGTAGAAAAAC	ACCATAAGCCAAGTCCTTTCAA	5952387	5952820	434	(T)14atgtagaacccattttcagaaaaatctaaaaatggccattgccatcacaca(CT)8
Lachesis_group1_2253	I2	TCCAGACTCTTTCTCTCGTTCC	AGTTCCATCTGTTGGCTTGTTT	5944045	5944298	254	(A)14
Lachesis_group1_2252	I2	ATGGACTTCTCAGATCCCGTTA	CATCACTCGCTAAAGCAACATC	5940593	5940912	320	(T)13
Lachesis_group1_2257	I2	GTTTTTCGTAATCGCTGCTTCT	GCTAAAGCTCTTGGAAGGTGAA	5954567	5954852	286	(A)12
Lachesis_group1_2241	I2	GGCTAGTTTGGTCTTGCTCTGT	CCCTCCACCTACATACTTCTCG	5915085	5915487	403	(TC)11tagcactgtgtgtttctcactcttaattaacacttctctgttttctaat(TC)6
Lachesis_group1_2249	I2	TCTTGAGCATCAAACCAGAAGA	AGCTTCTCGCGTTTAAGAAGAA	5929470	5929818	349	(A)12
Lachesis_group1_2244	I2	ATGTCTTCCTGTTTTGCTCCAT	TCTGATGCTCGAGCTGTTGTAT	5919466	5919877	412	(T)13
Lachesis_group1_2239	I2	GGATGTCAAAAAGAAAACGAGC	AAGAAGCTCAGCCAAAGAATTG	5902972	5903416	445	(A)12
Lachesis_group1_2238	I2	GAACGTGAAACACAAAGTGCAT	CATCATTTTCGTTGTGTGCTTT	5892369	5892716	348	(A)12
Lachesis_group1_2242	I2	CGAGAAGTATGTAGGTGGAGGG	AATCCGTGAACCAGTAGCATCT	5915466	5915718	253	(T)15
Lachesis_group1_2236	I2	GGGTGAATTGTTAGGAGAGTGC	TGAATTTGGTATAGACCGGTGA	5890946	5891253	308	(A)13
Lachesis_group1_2233	I2	TTCAAGAAGCGAATCTTCATCA	AGCATATGTACATTATCCCCCG	5883351	5883636	286	(TA)13
Lachesis_group1_2230	I2	CATTCTAGTTCAGCCCTGGTTT	CGTTAACCGGTTGATTTGTTTT	5872401	5872765	365	(A)12
Lachesis_group1_2227	I2	GGTGCCATTTGAATTCTTCTTC	TGTGAATAGAAGACCATTTGCG	5868818	5869179	362	(AG)8
Lachesis_group1_2221	I2	GACAGAACTTTCCGATTTACGG	AAATGATGACGACGGAGAAGAT	5862072	5862203	132	(TC)9
Lachesis_group1_2220	I2	AACCAGAAATCGCAAGAAATGT	GTGGGGTTGTTGTTATGAACCT	5860709	5861122	414	(A)14
Lachesis_group1_2214	I2	ATGTCACAATCTGGATCACGAG	CCCAACGATTTAAACAAAGAGC	5834345	5834676	332	(T)18
Lachesis_group1_2218	I2	GCCTTCTACAGTGTGGTTAGGG	TACTCCTCATCCGGAAACAAAT	5856101	5856491	391	(ATT)8tcatccttttagaaatttcttactacactattgtacgtttggaatt(ATA)5
Lachesis_group1_2212	I2	AAAAACAGCAGAACCAAATCGT	CCACTTTCCCTGCCTAAATATG	5825242	5825579	338	(T)12
Lachesis_group1_2209	I2	GCAAAAAGAACCCATCAAAGTC	CATCGTCTCGTGCATTGTATTT	5820021	5820254	234	(C)14
Lachesis_group1_2203	I2	TTTGAAGGGACCCTACTTTGAA	GCTAGGTCCAAGAGACAGCCTA	5799928	5800240	313	(AC)9
Lachesis_group1_2202	I2	GTCTCCGTCCATAGGAAACTTG	TGAGTGATTAACATGTGTGTCCA	5799186	5799532	347	(A)20
Lachesis_group1_2195	I2	CATCTCTATGGCAAGACCAACA	TAATCCACAATGGAACCTGTCA	5773740	5774109	370	(T)18
Lachesis_group1_2200	I2	GAGGACTACGTCCTGTCAGCTT	AGAAAGCATGCCGTCTATCAAT	5789913	5790131	219	(A)18
Lachesis_group1_2196	I2	TCGTGAAAGAACATCCGTAATG	GAGCAGTGTGGCCCTTTATATC	5775116	5775429	314	(T)18
Lachesis_group1_2194	I2	CGTCCTTAAATGCGAAGGTTAC	TCAGGATTCACTGAGATTCCAA	5773619	5774064	446	(TTG)6
Lachesis_group1_2186	I2	AGGTTTCAGAGTTCGATGCAAT	TTTGATTCAGTTGATCGAGGTG	5742602	5742897	296	(T)16
Lachesis_group1_2170	I2	GAGGGGACGTTGTTAGGTACAG	TTCGGTCATAGACATGGTGAAG	5686155	5686502	348	(TA)7
Lachesis_group1_2168	I2	TGATCAGGATGATGAAGAGGTG	TTGATTACGAGTGCGTGGTATC	5681300	5681702	403	(T)18
Lachesis_group1_2175	I2	CAAAATGGCGAACAGTCAATTA	GAGGCTCTTTGTCATTTGTTCC	5727960	5728217	258	(T)12
Lachesis_group1_2162	I2	ATTCCAGGTCAATTTCCACATC	ATGGATATTGATTTACCGGCTG	5664413	5664717	305	(T)14
Lachesis_group1_2158	I2	CTGTCAGAACGTACACCACGAT	AGCTTCCACCTGAAAACAAAAG	5651352	5651772	421	(T)13
Lachesis_group1_2141	I2	AGTTCCCTATGATGGGCCTTAT	AGATACAGACGAAGCTTTTGCC	5577556	5577918	363	(AG)10
Lachesis_group1_2134	I2	AACGTGTCTGATTTTCTCAGCA	AACATCTTGGACAAGCAATCCT	5543569	5543953	385	(TCT)5
Lachesis_group1_2145	I2	CAAACTTGTGGAAAGCATTGAA	CCCATTTAAGAGTGGACAGAGG	5584259	5584637	379	(T)13
Lachesis_group1_2139	I2	CGATGGAGCCTTCGATAGATAC	AAAACTGCTACTCAGACCTCGC	5576404	5576612	209	(AAT)5
Lachesis_group1_2137	I2	GAAAACGAAAAGCTTAGAGCGA	GAAAGAAATGCCATCCGTAAAG	5564825	5565160	336	(TA)6gacagat(AG)15
Lachesis_group1_2127	I2	TTTTGCTGTACCTTCATTGGTG	TATGGAGCTGCAAATCTCTTGA	5519185	5519434	250	(T)13
Lachesis_group1_2124	I2	AGCATTTGAAGTGGATATGGCT	TTCAGTTCAAAGCAAAAAGCAA	5510124	5510543	420	(AG)9
Lachesis_group1_2128	I2	TCGTTCAGCTAAAAAGCATCAA	AAACACCAATCAGCAACATCAG	5523771	5523959	189	(A)15
Lachesis_group1_2086	I2	TCTTTCATCATCAGCATCAACC	TTGAGAAGCTTGAAGGAGGAAC	5407535	5407878	344	(ATC)5
Lachesis_group1_2089	I2	CCATGAAGTACGACAAACGAGA	TGGACGTAACCCTATTTTCTGG	5410242	5410642	401	(TA)11
Lachesis_group1_2084	I2	CTGAGATTGACCGCATAAGAAG	GTGGAAATGAAATTGTTGCAGA	5406582	5406710	129	(CT)10
Lachesis_group1_2081	I2	CCAGGCTGAATTTTTGGTAGTC	GTCTATGGACGAAACCGATAGC	5400081	5400347	267	(A)17
Lachesis_group1_2073	I2	CTCACGACCGAGATCTTCTCTT	AACCCAAACGGACGTGTATAAG	5374214	5374653	440	(TA)7
Lachesis_group1_2067	I2	TTCTTTTGACAGGGACATCAAA	ATATGCCATTTATGACCGATCC	5366351	5366657	307	(TA)13
Lachesis_group1_2581	I2	GTAGTCCGGAGAATGACATGGT	CTTGTCGCATTTCCCATAATTT	6763985	6764111	127	(T)15
Lachesis_group1_2592	I2	CAAAGAGACAGGTACATGCGAG	TGATTGACGTCAGAAACCAAAC	6795086	6795429	344	(T)14
Lachesis_group1_2598	I2	GAACAATCCCATCTTCGTCTTC	AAACCCAACTCGTAAAGCAAAA	6830523	6830965	443	(A)16
Lachesis_group1_2603	I2	GGGTCGAGAGAGATCAACCATA	GCATAGTTCCAAAGGGAGTCAC	6839771	6840123	353	(AG)8
Lachesis_group1_2602	I2	AAGCCAAACCCTTTACAAGACA	TGCTCTTTACAATGCAGAAGGA	6839311	6839481	171	(A)14
Lachesis_group1_2609	I2	TGCGCGAATCGTATATTAAGTG	AAACGCCATTTTCCTTCTATGA	6850398	6850612	215	(T)13
Lachesis_group1_2607	I2	GACTCAGCCTGACCTCACTTCT	CCTCATTAAGCTCTCTGCAGGT	6844178	6844548	371	(TTG)5
Lachesis_group1_2611	I2	GTTCAGGTTTTCAGCAGCTTTT	TGAGATTCCTCTCGGGAAAATA	6855001	6855183	183	(A)16
Lachesis_group1_2614	I2	TGTTCTTCGATTCGCTCACTTA	AGCTTCACTGGTTCATCACTCA	6858609	6858801	193	(T)17
Lachesis_group1_2613	I2	CTCGTCGGATTTGGTGTTATTT	CGTCCAATGCTATGAAACACAT	6857797	6858013	217	(A)13
Lachesis_group1_2619	I2	CAAATCCCTAAAGCATGGAGAG	ATTTTGATAAAGGTCCGAGCAA	6866969	6867204	236	(T)17
Lachesis_group1_2617	I2	CATGATTCTCCTCCTGGTCTTC	CTTTGCGGTCTGACAGTGATAG	6864630	6864758	129	(TCA)5
Lachesis_group1_2610	I2	TCTTGCTTCAGCACCTACAAAA	GATCAATGCACAATTCGAAAAA	6851716	6851829	114	(AT)12
Lachesis_group1_2628	I2	AAATAAAGAACTCCCGGAAAGC	AGTTCACATTAGGAAGACCCGA	6896430	6896774	345	(AT)6
Lachesis_group1_2629	I2	AGCCTTGAGCTTGACCACTATC	TTTATTCCGAACAACTCGACCT	6898470	6898875	406	(AT)11
Lachesis_group1_2626	I2	TAAAAGGCCGTACGAACAAAAT	ATCGGATTTAGGTTTTTGAGCA	6894355	6894623	269	(A)12
Lachesis_group1_2627	I2	TTTTGTTTCCGTCCTAATTGCT	CCAACCACACAGCATAGAAAAA	6895679	6895863	185	(T)14
Lachesis_group1_2637	I2	TAACGTTTGATCGGATTCTGTG	CCACTCAAAATAATGGTTCCGT	6904542	6904745	204	(A)12
Lachesis_group1_2641	I2	AATTGGGTTGCAAAGACAGAAT	ACTGCTCAATCTCTTTGCCTTC	6932169	6932548	380	(A)14
Lachesis_group1_2639	I2	ACTCCATTATTTTCCTGCCAAA	AAATGACTCATGATGTGGTTGC	6914505	6914809	305	(TA)8
Lachesis_group1_2644	I2	CCAAGAAACCGAATCAGAAAAC	CTTTACGCTGGAATCAATGTCA	6936713	6937019	307	(TA)8
Lachesis_group1_2643	I2	GAAAACCACAAGAGCAAAATCC	GTTTTCTGATTCGGTTTCTTGG	6936468	6936734	267	(C)13
Lachesis_group1_2657	I2	ATCATTGCTTGGACATGACTTG	TGGCTAACTTTGCAAAAAGGAT	6963384	6963699	316	(A)14
Lachesis_group1_2660	I2	CTCGCTTTTGAAGCCTGTTACT	TCTCTCGAGGCTTCTGAAAGTC	6975227	6975627	401	(T)13
Lachesis_group1_2662	I2	CCAAAAGGCAATAACGAGAAAC	TAGTTGCACCTGCTCTTCTTCA	6981775	6982063	289	(TA)7
Lachesis_group1_2659	I2	CTCGCTTTTGAAGCCTGTTACT	TCTCTCGAGGCTTCTGAAAGTC	6975227	6975627	401	(T)16
Lachesis_group1_2665	I2	TTTCGGCCATTTAGATTTCAGT	TATGTGTGCCCCTTAGCTTTTT	6992353	6992585	233	(AG)8
Lachesis_group1_2666	I2	TTTCGGCCATTTAGATTTCAGT	CGGAAGAAGCGAACAAAGTAGT	6992353	6992781	429	(A)13
Lachesis_group1_2667	I2	TTTTAGAATCTGGAGCTGCCTC	TGATTTTGATTGATATGCCTGC	6996413	6996815	403	(T)12
Lachesis_group1_2680	I2	CGAGACTCGAAATCTGTTTCCT	GTTTGAAATACCCTTGCGACTC	7040549	7040846	298	(CT)6
Lachesis_group1_2687	I2	AGATGTCGGGAGCTATGGTTTA	CCAAATTGATCATCCAACAATG	7062899	7063276	378	(GAA)19
Lachesis_group1_2682	I2	TATATGCTTGCAGTTTGTTGGG	GTGGGAAGATGCAAGATACACA	7041093	7041425	333	(T)14
Lachesis_group1_2681	I2	CGAGACTCGAAATCTGTTTCCT	GTTTGAAATACCCTTGCGACTC	7040549	7040846	298	(T)14
Lachesis_group1_2688	I2	CATTGTTGGATGATCAATTTGG	GTTCTGCTCTCACAGTCTCCCT	7063255	7063647	393	(GAA)6
Lachesis_group1_2692	I2	TCCTGTCTCAGCAAATCTTCAA	GATCCGTCGTTTAAGAAACTCG	7069804	7070106	303	(TC)6
Lachesis_group1_2698	I2	TCTTTAACGAATGAGGAGCCAT	TTGGTTACCATCCGAATTAAGG	7093642	7093829	188	(T)14
Lachesis_group1_2715	I2	AGCGATTGATCCCAGTTAGGTA	AACTGCTCTGATTCAAAGTCCC	7153145	7153558	414	(AT)9
Lachesis_group1_2716	I2	TTCCTTATTTACTTGGGCGCTA	GGAGAAGAAGAATGGACTGGTG	7161711	7162062	352	(TCA)6tgagtggccatagcttctaccagagagctttcagcttcttcaaggcttacccttctgcttccaagcttcttattctcagtagcttcaggtctctcc(T)13
Lachesis_group1_2724	I2	TTATGAATATGCGTGGAGGTTG	CTCCGTGGTATGAAACTCATCA	7201175	7201593	419	(AT)7
Lachesis_group1_2726	I2	TTTTGTGCCTACGCATTCATAC	GGCAATTTAAAATAAGTCGTTCG	7203925	7204129	205	(A)12
Lachesis_group1_2729	I2	CTTGTTCCACCAATTGCAGATA	TCAGCTTCCTCAACATCTTTCA	7208613	7208953	341	(T)13
Lachesis_group1_2732	I2	GCAATTTGGAAATTTTGGTTTC	AACCATCGGACCCTCTTTTAAT	7223460	7223664	205	(A)12
Lachesis_group1_2727	I2	CGAACGACTTATTTTAAATTGCC	TTGTAATACGCGCCTCTTAGTG	7204107	7204379	273	(T)15
Lachesis_group1_2731	I2	GCGCAAATTATTCCTTTCAATC	AAACACCGAGATCAGGAGACAT	7217196	7217592	397	(T)14gttctgtcagctgcgtcgataagaagagccaac(A)14
Lachesis_group1_2743	I2	TGGAGTTTGAAGTTGCATGATT	ACGGGGAGTTATACCCTCAGTT	7249888	7250292	405	(A)12
Lachesis_group1_2769	I2	ACCCATGGACAGTTATTTGGTC	ATCCGGAAGTGACCGAGTAGTA	7326839	7327161	323	(A)14
Lachesis_group1_2764	I2	AAGTTTAACAATTCGGTTGCGT	CCGGTCCATATCCAATTCTAAA	7316850	7317125	276	(T)12
Lachesis_group1_2770	I2	TTGCTCCTTCCCATACAAACTT	TTAGGATCACGTTAGCAAGCAA	7330270	7330515	246	(TCT)6
Lachesis_group1_2773	I2	CCCATCAGTGTCAACTGTGTTT	TTGCAACTACATTTTTGGGTTG	7336056	7336154	99	(TA)6
Lachesis_group1_2774	I2	CCCATCAGTGTCAACTGTGTTT	GCTTTACCTTTTCACACCTTCG	7336056	7336478	423	(A)14
Lachesis_group1_2779	I2	AAGGGTTACATTAATTCACAACG	GGGACTGCTGCGTACGTATTAT	7357445	7357746	302	(T)13
Lachesis_group1_2794	I2	TGAATGTTTTCTTTTTCCGACA	CTCCACAACCAAATGATTCTCA	7387776	7388207	432	(T)12
Lachesis_group1_2799	I2	CCACTTCAAGTAACCGTCCTTC	CTCTGGTTTGGGTAATTGCTTC	7397476	7397756	281	(A)23
Lachesis_group1_2796	I2	GAGAAGAAAACAAAGGCGAAAA	AAAACCAAATCCGAAAGACTCA	7395605	7396011	407	(AAG)5
Lachesis_group1_2797	I2	CGCATACCTTACAACCACAAGA	CAAATCCACACCTCAAAGATCA	7395866	7396188	323	(T)15
Lachesis_group1_2805	I2	GTGCTTCATCTCTTCCACCTCT	GATCATGCAGGAGGTTATGACA	7421304	7421648	345	(A)14
Lachesis_group1_2817	I2	GAACAGAGGCAGGCCATTATAC	ATTTCAAGAACTGTTTGTGGGG	7446502	7446844	343	(TA)7
Lachesis_group1_2824	I2	CAAAATTGTAGAGACTTCCGGG	CATTAGCAACCACAATGCCTAA	7463033	7463432	400	(CT)6
Lachesis_group1_2834	I2	CAAGGTTGGAATTTTTCTCCAG	AATTTGTGGGATTGTGGCTAAC	7485626	7485968	343	(T)13
Lachesis_group1_2836	I2	AGGATTCCAATGAGAGCGATTA	ACACTTCACCTCACCATCTCCT	7490911	7491199	289	(AGG)5
Lachesis_group1_2850	I2	GGATAAGCAACTGGTGGATAGC	TTCACAATCTAATGCCAAGGTG	7516174	7516438	265	(GGA)5
Lachesis_group1_2844	I2	CTGATACTAGGCAAAACCGTCC	AGAGATTGAGGCGAGACTTACG	7501725	7501951	227	(AGA)5gctc(GA)15
Lachesis_group1_2869	I2	CACAAAATCCACACCTAACCAG	AACGAGAAGAGTGGTGGTTGAT	7562737	7562988	252	(CT)7
Lachesis_group1_2870	I2	ACTGAGAGAACGTCGATTAGGC	GACAATGAACAACTCCACCAGA	7568623	7568785	163	(GAG)5
Lachesis_group1_2868	I2	CGAGGAGAAGCTGACGATCTAT	CGTTTTTAATGGCGGAGATAAC	7562248	7562474	227	(A)17
Lachesis_group1_2876	I2	ATAAAATGCAACCCGAAGAAAA	TGAAAACAAACTGATGATGGGT	7579482	7579893	412	(TA)15
Lachesis_group1_2875	I2	GACCTACAGTCATCGAACCCTC	TTTCTTCGGGTTGCATTTTATT	7579305	7579502	198	(GA)10
Lachesis_group1_2881	I2	AAAGGAGGAGATTTTGTGGTGA	AATTCGTCTGCCTCTTGGAATA	7585863	7586089	227	(A)14
Lachesis_group1_2885	I2	ACGCATATGAAGTAGCAAGCTG	GCAAAAGAATATCGTCATCCGT	7592166	7592376	211	(TA)9
Lachesis_group1_2894	I2	GCAATCAAGTAGATTCGTTCCC	AAATGGAAATCCCATCAATCAG	7605119	7605408	290	(TC)11
Lachesis_group1_2893	I2	CTTTTCCTCGAAAACGTAATGG	AGATATGGGGGAGGGTAAAGAA	7604864	7605199	336	(GT)6
Lachesis_group1_2890	I2	GTTCCACTTCATTCCGTTCAAT	TTTCCCCCGTATTATCTTCCTT	7598957	7599281	325	(A)14
Lachesis_group1_2898	I2	AAACCTAAAGGTCGATCGTCAA	TGCATTATTTATCGAATTCCCA	7611742	7611948	207	(TA)7
Lachesis_group1_2900	I2	TCGATGTACCAAAAATTACCCC	ACCAAATTAGGCATCACAAACC	7612798	7613229	432	(TA)8
Lachesis_group1_2905	I2	TTGAATGCTCATGGTTGTAAGC	TATTCAAGCAAAGCCACAAGAA	7624233	7624509	277	(TA)7
Lachesis_group1_2903	I2	TCGTTTTGAATTTCATTAGGTTTT	TTGTTGTCGTGGTTTTAAGGAA	7620384	7620676	293	(AT)12
Lachesis_group1_2909	I2	GAGATCAACGAAGCTGAGGAGT	CCAACCTATCTTCTCCTGTTGG	7642529	7642856	328	(AG)6
Lachesis_group1_2904	I2	TTTGTCTCTGGGGACGAAGTAT	TCGGAGTCGGTGAGTATCCTAT	7621684	7622062	379	(T)16
Lachesis_group1_2916	I2	TATGTCGCTCCAGTCACAAGTT	GTTCAAGCTCATTAAACCGACC	7686875	7687054	180	(TCATCT)7tcatcctcacct(TCA)6
Lachesis_group1_2919	I2	CCAAAGTCATTGTTTCTCACCA	TGGGGAATCTTTCTCAGCTTAC	7688417	7688823	407	(TC)57
Lachesis_group1_2915	I2	CTTCCTATTGGTCGAGTTTTGG	CCGATGAAGTTTTAGTTGAGTGC	7674260	7674633	374	(T)14
Lachesis_group1_2929	I2	GACCAGTTGTCAAATTGCATGT	ATAGCTGGTCCATTCTCACCAT	7720690	7720891	202	(A)14
Lachesis_group1_2924	I2	TTCTTATCCCTCGACATCTGGT	AGCTGAGAGAATCCCAACTCTG	7703374	7703780	407	(TC)9
Lachesis_group1_2927	I2	AGAAGGAAAAGGAATGTGACGA	TAATCGCACAGAGGAGTATGGA	7716256	7716692	437	(T)13ccattcgtgcttttgtcctcgaaatctgatatagatttcaccgttaatcaaactttcgtatacatcgctttgcgaattcga(TC)28
Lachesis_group1_2959	I2	CCCAATTAGTCTTTTCACCTCG	ATTGCGGATTCTCTTGAATCAT	7778781	7779181	401	(CA)6
Lachesis_group1_2964	I2	GCAGCTGCAAGAAGTTAGGATT	ATCCATACCCATGCACAATACA	7786318	7786742	425	(AT)10
Lachesis_group1_2962	I2	CTGTAACAAACCACCGACTTGA	GCCGCATTATATCAAACATTCA	7784379	7784612	234	(T)15
Lachesis_group1_2965	I2	TTTCGCATTAAGCAGATCATTG	ATCCATACCCATGCACAATACA	7786437	7786742	306	(GA)6
Lachesis_group1_2969	I2	CCGGGACAATTTGGTTACTCTA	GAAGGTGAAATACGGAGAGCAC	7798670	7798991	322	(A)17
Lachesis_group1_2983	I2	TGCTTTTCACATAAGACAGGGA	ATGTGGAAGAGGACTCCTGGTA	7827089	7827425	337	(A)18
Lachesis_group1_2977	I2	GTCATTGGTAGATGGCCTAACC	AAAAAGAGATTGGGAGGGAAAG	7814076	7814494	419	(A)15
Lachesis_group1_2990	I2	GGTTAACAAAAGATCCCACTGC	TGTAAATCAAACCGAGACGATG	7852903	7853289	387	(T)18
Lachesis_group1_2986	I2	CCGAACCATAGAAAGCAAAAAC	TCTCTTTCCCTGCTCTTACAGG	7849197	7849493	297	(GAA)6
Lachesis_group1_3003	I2	AGATTGAAAGACCAAGCCACAT	AAAATTGGCTGAACCAGAAAAA	7884077	7884291	215	(AT)15
[truncated: 8,132 more rows]
