# Supplementary material for: Rapid Identification of Alien Chromosome Fragments and Tracing of Bioactive Compound Genes in Intergeneric Hybrid Offspring Between Brassica napus and Isatis indigotica Based on AMAC Method
Source: Int J Mol Sci. 2025 Feb 27;26(5):2091. doi: 10.3390/ijms26052091 (PMC11899788; doi:10.3390/ijms26052091)
Supplement: Supplementary file 1 [file ijms-26-02091-s001.zip › supplementary20250115/Table S6.xlsx]

## Sheet: Sheet1
Table S6 Information of 193 SSL markers construced the marker map of Isatis tinctoria
Primer Synthesis Name	Primer Development Name	Chromosome	Start	End	Forward Primer Sequence (5'-3')	Reverse Primer Sequence (5'-3')
I01_0069	Iin00060_intron_3	I1	272625	272835	CCTTAGCGGACTCATTCTCG	ACAGAACCCAAGATTGCACC
I01_0280	Iin00344_intron_4	I1	1710211	1710354	CAGATGATGTCAGCAGTGGC	CCTCGCATATGATGGGAACT
I01_0358	Iin00523_intron_9	I1	2452456	2452681	CTTTCTGGCAGTCCGAAATC	CTTTTACGCGATGGGATGAC
I01_0440	Iin00654_intron_2	I1	3093284	3093476	AAGGAAGCCATACTTGCCCT	ATATTCCTCCGCCACAGATG
I01_0642	Iin00901_intron_1	I1	4471388	4471656	GCTGTCTTTAGCCGAACCAG	CGGGATTAACGCCAGTACAT
I01_0686	Iin01202_intron_5	I1	6124386	6124560	ACGCTCCATCTCCACAGTCT	CCGCATTTGGATACCTTTGT
I01_0726	Iin01258_intron_1	I1	6400231	6400610	GAGCTTCTCAGTCGCTTCGT	AAGCTCGTGCCAGAGTTGAT
I01_0821	Iin01405_intron_4	I1	7238909	7239171	CCGTCCCAGCTTAAAGTCAC	AATGGGACCTTTCTCAGGCT
I01_0896	Iin01526_intron_7	I1	7950937	7951238	GAGGAGGTTGATGCGGTTAG	TCTGCTATCCATTGTGCTGC
I01_1066	Iin01905_intron_2	I1	10190892	10191088	TTCCTGGCCTTCTCATGACT	ACTTGGGATCTCACTCGCAT
I01_1172	Iin02119_intron_7	I1	11707577	11707890	TCGCGAGTTATCACCCAAGT	GGAGTGATCAATGGAGGCAT
I01_1211	Iin02260_intron_15	I1	13177434	13177682	GCTTCCAACAAGGACTCGAC	AAACAAGCAACTTGGGATGC
I01_SSR_3972	Lachesis_group0_4643	I1	13179030	13179410	TGTATTCTTGTGAGCTTCAGGC	TTATGTTCAATCAATGGCTTCG
I01_1219	Iin02261_intron_34	I1	13190303	13190562	CGAGCCATTACAAGCATACG	CCTTCAGTTGGCTGTCTCGT
I01_1236	Iin02328_intron_1	I1	13703037	13703464	TCGAAAATGGGTAATCTCGC	TCTTTACATGGTGAGCTGCG
I01_1255	Iin02395_intron_2	I1	14338231	14338462	ATTTGGGTCAACAGCTTCGT	AGGGGATTCCAAACTTTGCT
I01_1267	Iin02462_intron_5	I1	14994099	14994441	TCTTGATGACCGGCCTATTC	TTCCAGAGAGCCAGTACCGT
I01_1293	Iin02531_intron_16	I1	15688038	15688325	TCAGATTCCGTCAAAGGACC	CCCTATGCGAAACTTGGATG
I01_1343	Iin02703_intron_4	I1	18725398	18725600	ATGGCTGTATGGGTGATGGT	TGTCGACACCAACGTACCTG
I01_SSR_5089	Lachesis_group0_6469	I1	21799480	21799664	TTTATTCCCAATCCAAAGATGG	TTCACCCGTTTGAAAGAAAGAT
I01_SSR_5226	Lachesis_group0_6761	I1	23702772	23703212	TGTTGCAGATTGTGGGATAAAG	GTGGTGTGCAATGAAGAACATT
I01_SSR_5390	Lachesis_group0_7103	I1	25876149	25876561	GTCACCTGAGAGAGGTGGATTC	GATTCAATTGACACATGATCCG
I01_SSR_5565	Lachesis_group0_7505	I1	27848275	27848611	TTCTTTTCCCTGATATGGCATC	GGATGAGAGGAGAACATTGGAG
I01_1436	Iin03077_intron_2	I1	28594885	28595366	ACGTTCATAAGCCAGGATGG	GGAATTTGCAATGAGGCTGT
I01_SSR_5728	Lachesis_group0_7915	I1	29780223	29780610	TAATTCGTCTGGGTTTTCGATT	AGAAGAGGAACGTTGCAAACTC
I01_1446	Iin03138_intron_18	I1	30042271	30042577	ATTAACACGAACGGCCTCAG	TGGGGTGACGATTATTTGCT
I01_1495	Iin03356_intron_7	I1	32787149	32787361	TGGCCATTGGTATGAGTTCC	GTAATCGGAAACGCGTTGAT
I01_1544	Iin03523_intron_3	I1	34641553	34641991	CGGATTGTCCAGTTGAGGAT	GCCATTGAGATTTTCACGGT
I01_1594	Iin03627_intron_7	I1	35579024	35579469	TGCTGATTCTTGACTCGACG	TGTCTGCGATTGATCAGAGG
I02_0002	Iin03805_intron_3	I2	5518	5815	CAGAGCTAACCAACGCATCA	CTTCCACATCCGACGAAGAT
I02_0135	Iin04027_intron_1	I2	1023825	1024263	GCTGAGAGAACGGGATCTTG	CCAACGCAACCTAAGGTGAT
I02_0275	Iin04250_intron_10	I2	2165845	2166075	CACTTGCAACGAACAACGAT	TGCAGAAAACTGCCAAACTG
I02_0314	Iin04306_intron_3	I2	2435562	2435717	ACCGCTCAGACCAAAATACG	TCAGAGCAATGGCTTACACG
I02_0480	Iin04553_intron_19	I2	3638200	3638431	CTGGATTGGTTGAAGCAGGT	GTTTGAAGCGGTGAGGACAT
I02_0537	Iin04629_intron_3	I2	3958486	3958748	GTTCGATTTGGCTTCTGCTC	TATCAGGATAAGGCGCTTGG
I02_0665	Iin04792_intron_1	I2	4730715	4730898	CCTCCTCAGGGGATTCCTAC	ACCTCGAGTGGAACGTCTTG
I02_0858	Iin05014_intron_16	I2	5816890	5817035	ACAACGGGAATGCTTTGTTC	AAGGTGAACCCGTGTTTGTC
I02_0870	Iin05033_intron_2	I2	5919529	5919700	TACGTATGGTGCTCACTCGG	TTCAACTCCACAAATGTCGC
I02_1018	Iin05234_intron_7	I2	6965518	6965762	GGGATGTGGATTTTCACCTG	TTCTCGGAGCTGGAAGATGT
I02_1107	Iin05419_intron_1	I2	7851674	7852000	GCCTGCAGAGGCAAAATTAG	TTCCAACGGCCTTAACATTC
I02_SSR_2978	Lachesis_group1_3233	I2	8652543	8652839	GGCAATTTTTCCTAACGATTTG	ATTTTGTCTGCGATCGAGATTC
I02_SSR_3877	Lachesis_group1_4206	I2	11638522	11638780	GGAATGAAGGAAGTTGTTCTGG	TCACCAGAATCTCATCAACACC
I02_1730	Iin06492_intron_17	I2	14042701	14042969	TTGAGAATGCTTGCATGGAG	TCATTGATCTCAGCACTCGC
I02_1845	Iin06839_intron_12	I2	17429965	17430110	TCGATCATGCAGACGTAATG	TTTCGACGACTGTAGCAACG
I02_1931	Iin07085_intron_4	I2	21129909	21130182	GTTCGGGCTAGGTGCTAATG	ACCGTGGTCCTCTCAAACAC
I02_SSR_5992	Lachesis_group1_7324	I2	24519102	24519287	AAATCGGACAGAACCTCAGTGT	ATTTCTCACCGAAAGCAAATGT
I02_SSR_6206	Lachesis_group1_7749	I2	26792978	26793263	CCTCTCATCTCTTCTTAACCGC	GCATGGGAAAGATAAACCTGAC
I02_SSR_6585	Lachesis_group1_8346	I2	29549634	29550048	ACTTTGGAAGCTTGTCTTGGAG	TCATTTCTTTTGTTTGGTGTGC
I02_SSR_7018	Lachesis_group1_8954	I2	31748840	31749071	CTGGGGTGTAAAGGAGATCTTG	AATCCCTTGGAGAGGAAATCAT
I02_2153	Iin07753_intron_1	I2	32764445	32764722	AATGGAGACTTGCATCCTGG	GGAGCTTCTCAACAGGTTCG
I02_2207	Iin07857_intron_2	I2	33820163	33820383	TCTGGATCCATAGCCTCCAC	TCATGGGAAAGGTTGGACTC
I02_2277	Iin07933_intron_6	I2	34252389	34252582	TCGACTAACCGAGGAACTGG	AACGACCGTTGATTGTAGGC
I02_2326	Iin08051_intron_1	I2	34886154	34886287	CAGCCGGGTGAAATATCAGT	ATCTGCTGCTTTCAACGCTT
I02_2361	Iin08113_intron_2	I2	35313639	35313846	TCAAAAGGCCATTGAGGAGT	CTCTTTGGGATGTTGCCAAT
I02_2445	Iin08245_intron_1	I2	36090744	36090925	AGTGAGTTCAGCAGCACGAG	TGGAAGAAAATTGCACCGAT
I03_0038	Iin08273_intron_38	I3	61795	62026	GATTGAACGGCACCAGAACT	CGCTTGTTCGCAGTATGTGT
I03_0380	Iin08774_intron_2	I3	2372825	2373065	ACGCATTTGAGAAGGCTCAT	ACGGATCGTTTGGATCACTC
I03_0530	Iin09011_intron_3	I3	3453131	3453394	TGCCTTGGATAGAGTCCCTG	GAAACCGAAAATGCCACAGT
I03_0736	Iin09375_intron_2	I3	5268518	5268847	CCATACGCCAAGGACTTGAT	CTAGCTGCCCCATGCTAAAG
I03_0843	Iin09570_intron_3	I3	6277552	6278036	GGCAAGGTTGACAAGGACAT	ATCATCAGCAGCTTCCTCGT
I03_1043	Iin09878_intron_10	I3	7620139	7620265	CTGTCGCATTGGAAAAACCT	ATTCTCGAATGGAGCAGTGG
I03_1146	Iin10050_intron_2	I3	8487657	8487874	TGGCCATATCTGGACAAGGT	GGTAATGAGCCCAACGTGAG
I03_1237	Iin10222_intron_20	I3	9375470	9375658	CCTATACAAGCCTTTGCCGT	GGTCGACCTTGTCCAAACAT
I03_1374	Iin10520_intron_31	I3	11339998	11340206	CGATGGTGATGATGACTTGC	TTATCAAACAAAGGCCCGTC
I03_1391	Iin10555_intron_4	I3	11567032	11567249	CCCAACACTAAGCTTGCCAT	TGCGCAGGTGTATTTCTCAG
I03_1484	Iin10695_intron_6	I3	12349645	12349851	CGTTCGTATTTCACCAGCAG	CCATCCCTTGTGCGAATATC
I03_1571	Iin10843_intron_4	I3	13429131	13429350	ATTGTCTTCCCAAGCACGAG	ATCTGTCCCATTTGAGCAGC
I03_1600	Iin10913_intron_3	I3	14002295	14002615	AAAGTTCCGGCCATACTGTG	TTTTGACTCTGTGGCAAACG
I03_1662	Iin11070_intron_1	I3	15110573	15110948	TGATTCGACTCAGATCGCAC	TTCCTGAACGTGAGACAACG
I03_1728	Iin11244_intron_8	I3	16680693	16681032	ACGCTGTGAAAAATTCCAGG	CTTGAACTAGGGAAGCACGG
I03_SSR_5504	Lachesis_group2_6444	I3	20438361	20438682	TAAATCGACCCAAATGTAGGCT	TAGGTTGTTCCATCCTTAACGC
I03_1801	Iin11532_intron_4	I3	21357335	21357652	ATTCCGCGTTGGTTCTTATG	CATCAGTCCCTTCAAGCTCC
I03_SSR_5929	Lachesis_group2_54_7413	I3	26629209	26629657	GTAGTTAACGGAAGCATTTGGC	CAGACAGGAAATGGGATCTCTC
I03_SSR_6097	Lachesis_group2_54_7778	I3	28409671	28410064	CATTGGAAACTAAGATGGGACC	CATTGGACGATGTGTTTGCTAT
I03_SSR_6292	Lachesis_group2_54_8204	I3	30579728	30580054	GTTTTAGTTGCTGATCGTCGTG	CTTCATTGGTAGGGAAGTCAGG
I03_1969	Iin12126_intron_15	I3	32906837	32907071	CTCCCATCAAGCTTGTAGCC	GTGGACTCGTCACTTGGGAT
I03_1980	Iin12152_intron_5	I3	33185182	33185408	TCTGTTGAAGGGAGGGTGTC	CCTCTGATTTCCGGTGACAT
I03_SSR_7014	Lachesis_group2_54_9238	I3	34361814	34362058	AGATCAAACGATTGGCTCAGTT	AAACACATTTCAGTCCAAGGCT
I03_2031	Iin12395_intron_9	I3	35136516	35136673	TCTAAGAGCCGCCAACATCT	TGGAGGCAATGGGATCTAAG
I03_2109	Iin12752_intron_5	I3	37594860	37595276	CGGGTTCCGTCAAGTTATTG	ACGTCAATCTTGACACGCTG
I04_0010	Iin12818_intron_1	I4	116491	116900	GCCAGGAACAACAATCACCT	CTGCGAGGAGGCTAAGTGTC
I04_0026	Iin12831_intron_1	I4	166427	166710	TCAGATCCATACCTGGGCTC	CCAATGTGCTCCATGTGTTC
I04_0150	Iin13095_intron_1	I4	2206902	2207170	AACAAGATCGGCCAGAACAC	GCTTGAAGAAGCCTTGGATG
I04_0157	Iin13127_intron_6	I4	2654027	2654282	CGTAGGCCCCAAACTCTCAT	CTTTCCTGGCCTTGTCTGAG
I04_SSR_0931	Lachesis_group3_1396	I4	4855702	4856008	AATTGTATGGGCTATGGGTTTG	AGTGGCATGCATGATACAGAAT
I04_SSR_1147	Lachesis_group3_1784	I4	6627066	6627510	AACGGCTTTATTGTTGCTGAAT	CCTCAACCGATTCTGATTTCTC
I04_0300	Iin13613_intron_2	I4	8978388	8978526	AATGCAGCTGCTATGGAGGT	GCCGTCACAAGAGTGTCAAG
I04_0335	Iin13711_intron_2	I4	11472389	11472579	GGCAACTCTGGCTACATGCT	GGTCATCCCCACTTTCATGT
I04_0340	Iin13721_intron_2	I4	11700175	11700434	TTCACTGGCACTTGTAACGC	AGGATGATGCTGTGGTAGCC
I04_SSR_1705	Lachesis_group3_2880	I4	13607474	13607593	GATTGATGATGAAGGGGATCAT	ACCCAAGAACCAATTTGTAACG
I04_SSR_1795	Lachesis_group3_3168	I4	15826558	15826851	AGCAGCTTGAGCTTTTGCTATT	ACGTAATCGTCTCACCTCCATC
I04_SSR_2002	Lachesis_group3_3521	I4	17757426	17757834	TCTTCATGTGTGGTTGACTTCC	GGAACGGAACTCTCGATTACAC
I04_SSR_2183	Lachesis_group3_3881	I4	19605860	19606174	CAACACCAATCATAGCCATAGG	TGGAAGGTTGCCTCATCTTAAT
I04_0428	Iin14135_intron_2	I4	21022262	21022553	GGGCTTGTAAGGAGAGGGAC	GGTTGTCAATGCAGTGGATG
I04_0471	Iin14319_intron_14	I4	22421094	22421369	CCAACAAGAACCTGTCCGAT	ACTCAACAGGACGGAGTCGT
I04_0629	Iin14713_intron_1	I4	25234590	25234980	TGCGTTAACTTCTCGACGTG	ATGCACCAAGGGATCTCATC
I04_0840	Iin15099_intron_5	I4	27392233	27392471	GAATCGTTCCACAGGCTGAT	ATCAGGAAGATTGCCACCAC
I04_1088	Iin15505_intron_2	I4	29560582	29560787	TGATGCCCCTTCCATTACTC	AGAGCATGATCAGCAACGTG
I04_1154	Iin15586_intron_4	I4	29939168	29939427	AGGGCCAAGTTTCATGATTG	ACGATTTCTTGCTGCCACTT
I04_1286	Iin15765_intron_1	I4	30786682	30787158	TCGTAACGGGTTTTGTAGCC	TGACCGATCGAGAAAGATCC
I04_1350	Iin15842_intron_22	I4	31131251	31131525	CGCCTAGCAAAGAGTTACGG	AAGGCTTGCTTCACTTGTGC
I04_1524	Iin16041_intron_12	I4	31974089	31974243	AACATCACCCAGTCTTTCCG	CAGTGTTATCTTCCCGAGCC
I04_1659	Iin16207_intron_6	I4	32824127	32824328	TCTTGCATCCTATGCACCTG	TGCATTAAATCAGGCTGCTC
I04_1715	Iin16274_intron_2	I4	33124488	33124796	GCTCGAAAGGAAATGCTACG	AGCTGATCGGTTGCTCTCAT
I04_1841	Iin16490_intron_2	I4	34121135	34121468	ACCTGAGGACCGTGATTGTC	GAAGCATCCAATGGCTTGAT
I04_1886	Iin16529_intron_9	I4	34287694	34287997	CCTCTGGTGAAGAGAGCTGC	GAATCGAGAGAGTTGCCGTC
I05_0026	Iin16658_intron_3	I5	716001	716330	TGCAAATACTCGAGCCCTCT	TTTCACTGCTTGCACAGGTC
I05_0034	Iin16669_intron_2	I5	780816	780981	CTTAAAGCGACGTCCTCCAG	CTTTTGAAGGGAAGCCATTG
I05_0132	Iin16822_intron_3	I5	1457742	1457919	CTGTCCGGGATGACATAAGC	ACACTTGCACACCTGGTGAC
I05_0260	Iin17051_intron_4	I5	2560517	2560838	CTATGGCCTCGTCCAAAATC	TCCGAAAGGGTACTTCATCG
I05_0372	Iin17270_intron_16	I5	3737079	3737298	TGCATTATGTGCCACCAGTT	CAGCTTGAAATGCCTTCGAT
I05_0460	Iin17394_intron_4	I5	4432867	4433222	TAGCTTGATGTTTCGGGTCC	ACGAGCTGTTTGGCTCAGAT
I05_0524	Iin17538_intron_3	I5	5210804	5211012	AGCGTCCCTTGGTGTCATAC	AGGCATATTCAGGTTGACGG
I05_0616	Iin17759_intron_1	I5	6570358	6570682	TTCTGCGGTGGAGATAAAGC	ATCTCAACACTTCCGTCGCT
I05_0670	Iin17835_intron_2	I5	7050084	7050476	ATTGGCTAGTCAGCGATGGT	TACCCCAGCCACTTCAACTC
I05_0754	Iin17927_intron_21	I5	7510542	7510969	CACCCAGATCTTTTGCGAAT	GATGCAGGAACTCCGAAGAG
I05_0914	Iin18198_intron_1	I5	9058837	9059066	AAATCCACCAACACCTCTGC	TGACGCATCTCTTCGTTCAC
I05_0997	Iin18338_intron_1	I5	9996813	9997235	AAGGGACCTTTCGTATGCCT	AATGTCTTCCTCGCAGCAAT
I05_1048	Iin18464_intron_1	I5	10834164	10834537	GCCTAAAAAGACCCCTTTGC	CACGGACATGAATCCTGTTG
I05_1055	Iin18491_intron_4	I5	11142731	11143226	TGCTAATTCCTCTGCTGGCT	AACCAGGCCATTTCAGTGAC
I05_SSR_3394	Lachesis_group4_3954	I5	11168088	11168499	TAAACAACATTAGAAACCGCCC	CCGGATCTGGATCCTTTAAATA
I05_1057	Iin18492_intron_4	I5	11146425	11146755	AAATCTTGAGTGTGGGGCTG	TTTCCTCAGCCTCTTTGCAT
I05_1096	Iin18593_intron_4	I5	12276904	12277208	TATTTGTCGACGAAGGGACC	TCTGCTGTTGGTTGGAGTTG
I05_1115	Iin18632_intron_16	I5	12886764	12886962	GCACCTCGCTTGAATTCTTT	ATGGCACTGAAAAATCCGAC
I05_SSR_3876	Lachesis_group4_4571	I5	13441353	13441489	ATATTTTATCCGCACAAGCTGC	ATCTCTTCGCTGAACGATTAGG
I05_SSR_3900	Lachesis_group4_4615	I5	13640411	13640509	ATGCCATTTTTAAATGTGGGTC	AAAGATTCACATGCATGATTGC
I05_1195	Iin18838_intron_3	I5	15849068	15849277	TCGATGGTTCACTATCGCTG	AACAGACCACCACCCGTTAG
I05_SSR_4346	Lachesis_group4_5465	I5	18565865	18566220	GCGTCTCGTCACTCAGTTATTG	TCTTTGGGACAAAACCAAGAAT
I05_1223	Iin18963_intron_13	I5	20235590	20236033	CCTGGTGTCTCCATTCCTGT	ACAGTGGCGGTTGGAATATC
I05_1249	Iin19054_intron_11	I5	22988716	22988985	CCAGTTCTTTTCCGTGGTGT	CTTTCGGTTGGTTCGATCAT
I05_SSR_4798	Lachesis_group4_6386	I5	24542972	24543246	AGATGAGTGTCTGTTCCCGATT	AAGCCACCACTGAAACCATACT
I05_SSR_4901	Lachesis_group4_6647	I5	26206927	26207031	AACAACCATCTCCTCGTCAACT	TAAGGCCTGAATGGCTTGTATT
I05_SSR_5162	Lachesis_group4_7133	I5	28629943	28630248	GTTAACAGGCCTGAGATTGGTC	GATCCACCAGATGCCTAAGTTC
I05_1312	Iin19421_intron_2	I5	29581278	29581657	TGTATGCCGTGAAAGACTGC	TGTAGGTCGTAGGGATTGGC
I05_1399	Iin19605_intron_4	I5	31303577	31303849	TCTTCAAGTTGTGGTGGCTG	ATCCAACACAAGAGTTCGCC
I05_1412	Iin19647_intron_4	I5	31695541	31695864	GACGTAGCCTGGTATGAGCC	TTTAGAGGGACCAAGGAGCC
I05_1464	Iin19750_intron_8	I5	32476748	32476939	CCTTGAATGCACTCCAACAT	CAACTTGGGAAAATCCGATG
I06_0030	Iin19987_intron_2	I6	747100	747506	GGGAAGAAGTTTGCAAGCAG	CTTTGCCGTGGTAGATGGTT
I06_0074	Iin20175_intron_5	I6	2297592	2297754	TCTTCCTCCTCAACTGCGAT	TCCAATCCCACCATATCCTC
I06_0082	Iin20194_intron_2	I6	2453846	2454118	AAAACACCTGCGGTAAGTCG	GAGATGTTGGCGTCGAGATT
I06_0128	Iin20438_intron_1	I6	4985237	4985543	GCGTAGACGAAGACAGGCTC	CCATGGAAACTCAAATCGCT
I06_0180	Iin20619_intron_3	I6	7961589	7961914	TTGTGATCGCAGACGAAGTC	ACGTTGCAGGATCCGTAGAT
I06_0188	Iin20625_intron_12	I6	8036632	8036781	CTCACTGCGACAACTTGACC	TATCCATTAGCCCGACAAGC
I06_SSR_1346	Lachesis_group5_2274	I6	9244622	9244959	GACTGGTCCAGGTTTCTTGAAC	AGGGATCTTACAAAGGGCGTAT
I06_SSR_1553	Lachesis_group5_2780	I6	12426751	12427000	AATGGCGTTCATAGTTTTGCTT	ACTCATGCGAATTGTGATGTTC
I06_SSR_1624	Lachesis_group4_3552	I6	13817547	13817840	CTCACTACGTACGCAAACAAGC	GGTCATTGGACGGTTACATCTT
I06_0248	Iin20906_intron_3	I6	14389513	14389715	CTAGGCCGTCCATCAATGTT	GTTCCTGGCCTTCATGTTGT
I06_SSR_1757	Lachesis_group5_3231	I6	15610599	15610950	GTGACGAGTCTAAGGTGCAGTG	CCCTCCTAGCAGATGATTTGTC
I06_SSR_1945	Lachesis_group5_3565	I6	17581618	17581819	TCTAATGGTCACACGATCAAGG	CTGTCGACTGTGGGTCTGTAAG
I06_SSR_2200	Lachesis_group5_3998	I6	19916142	19916468	GTTAAAATCCCCTGCATGATGT	TAAACCGGGAGAGTGAGACATT
I06_0390	Iin21403_intron_3	I6	22535634	22535833	TATCGAGGTCAGCCGGTATC	ATCCGATTATTGCAAGGCAT
I06_0413	Iin21458_intron_2	I6	23114490	23114985	GCGTTACAACAAGGCTGGAT	AGACCAATGATCCAAGCGAC
I06_0550	Iin21683_intron_12	I6	24707688	24707936	TTAAAAGCCGGAATTGATGG	TTCTGAAAAAGAAGCCCTGC
I06_0656	Iin21831_intron_6	I6	25673729	25673901	ACCTGAGCTTGTCAAAACGG	TTGTCTTGGCATTTGAGTGG
I06_0871	Iin22301_intron_10	I6	28769148	28769271	AATACGCCTTTGCCTCATTG	TTGACGGACCCCGTTACTAC
I06_1012	Iin22557_intron_8	I6	30247410	30247568	TACCATTAACGCCGACATCC	GGCACCTTTTAAGTTCCGTC
I06_1156	Iin22789_intron_3	I6	31460869	31461093	ATCTCCACATTGATCGCTCC	TCAGGTGAGAAGTGTGGACG
I06_1244	Iin22924_intron_14	I6	32171881	32172367	CTTCGAACTCAGGCTCCAAT	TCTTCTACGGCAGCCTTCAT
I06_1396	Iin23171_intron_11	I6	33591423	33591605	AGATGGCGACTTCATCCAAC	CACATCTTTTGGGATTGGCT
I06_1636	Iin23452_intron_1	I6	35087962	35088328	AGGACTACGGACCCCACTCT	ATTGACGGAATCTGGGACTG
I06_1803	Iin23762_intron_1	I6	36971372	36971674	GGAGATCTGACGAGCCTCAC	TTTGATGTTGGAACCCGAAT
I06_1929	Iin23956_intron_8	I6	38084066	38084552	GCCTGCTGGAAATACAGAGC	TCCTCTTCAATCACCAAGGC
I06_1972	Iin23980_intron_30	I6	38186854	38187019	TCCGTACATACCACACTCCG	CTTGAACTGAACTCCCGAGC
I07_0016	Iin24004_intron_10	I7	35381	35638	GCAGCACTTTTCTACCCAGC	GGTGTACCTTCAGCCTCTGC
I07_0060	Iin24025_intron_1	I7	122098	122272	CAGCAACAGCGTCGTTATGT	ACTACAGGCCATCTCCAACG
I07_SSR_0169	Lachesis_group6_169	I7	435165	435576	CGAAGAGAGCCTGAAATTGACT	TTATCTTGTTTGTTGTGAGCCG
I07_0180	Iin24189_intron_2	I7	836578	837036	CATGCTCTATGGCCTCCATT	ACTACGCCGATGGTGCTAAC
I07_SSR_0356	Lachesis_group6_381	I7	1051868	1052088	TTCTTTGAACCAGAACTCCCAT	CCGCTTTTTCTCTCTGTTGTCT
I07_0244	Iin24316_intron_1	I7	1542279	1542716	AAGAAGCGCAGAGCTAGTCG	TTCAGCAGAATGTACCAGCG
I07_0265	Iin24330_intron_3	I7	1618829	1619018	GATTTCGTCGTTCCAAGCAC	AGTGGAACATGTAGCGGGAG
I07_0362	Iin24503_intron_1	I7	2581485	2581804	GATAGAAACGACGGCGACAT	CGTAACCTCCTCTCCTCGTG
I07_0518	Iin24793_intron_9	I7	4159708	4159889	GACAACATCCCAGAATGCCT	GTGTGGCTGGATTCGGTAAC
I07_0544	Iin24850_intron_4	I7	4410551	4410809	GAGGCAAAAGTCGCAAGTTC	ATGAGACCAATTCGAGGACG
I07_0653	Iin25029_intron_6	I7	5539421	5539590	AGCGGAAGATCTACCCAATG	CTTCTGGTCCCTCAAAGCTG
I07_0696	Iin25187_intron_5	I7	6699995	6700302	TTTGGCACCAAATGGAACTT	TTCCTTACTCAATGGGTCGC
I07_0787	Iin25408_intron_2	I7	8286490	8286901	TTGAGTTGGACCTCCCTGTC	TGGAGGAAGATGGGTCACTC
I07_SSR_2888	Lachesis_group6_3391	I7	10590582	10590994	TTCAACTTCATGCAGTCGTTCT	ATTGCTAAGAGCAGAAACTCCG
I07_SSR_3161	Lachesis_group6_3897	I7	12943797	12944181	CAAGATCCTCATCTCCTTTTGC	AATCCTGGAGCAAACTGTCATT
I07_SSR_3375	Lachesis_group6_4306	I7	15093325	15093737	TGAATTTTGGCCTACACAACTG	TGTATGTGGAATGTGAATGGGT
I07_SSR_3615	Lachesis_group6_4806	I7	18076291	18076696	CCCGAAAAGACTTATCAGATGG	AGAATTCATCCGAGCATTGAGT
I07_SSR_3930	Lachesis_group6_2144	I7	20484284	20484465	CGAAGTTATTCGGATTGAGGTC	GTTTCTGCAGTGCAAAGAATTG
I07_SSR_4168	Lachesis_group6_5721	I7	22207154	22207421	TATTTGGACCAGAATGCAAGTG	TTAAGGCTCGAGGTCTCTTCAC
I07_SSR_4343	Lachesis_group6_6051	I7	23640075	23640407	ACTGCAAAAGTTTGGTTCGATT	TCATGCGTCTACAAAAATCCAC
I07_1074	Iin26446_intron_6	I7	24703026	24703253	GCTTGATTTGAGCATTCGGT	GTGCTGATTTCGCAACACAT
I07_1101	Iin26508_intron_1	I7	25084463	25084724	TGAAGACCCTACTGGGTTCG	GGGTGCCTTGATTCTCATGT
I07_1237	Iin26849_intron_2	I7	27207572	27207777	TGAGGTGCTAAAGCGGAACT	TAGCCTGAGCAACTCCCTGT
I07_1339	Iin27087_intron_5	I7	28594844	28595060	GATTTGGTGATCAACCTGGC	ATAGGATCATAACGCGCACC
I07_1395	Iin27166_intron_7	I7	28943603	28943791	GCAATGCTTAAGGGACCAAC	GCCAGTCATACCGTTCGATT
I07_1547	Iin27472_intron_7	I7	30696592	30696834	GGGTTTAACTCCACCCCAGT	TGATGAGAAGGACACGCAAG
I07_1575	Iin27531_intron_16	I7	31016905	31017132	GGAGACGCTGAACTCTACGG	ATACCCAGCGCATTTCACTC
I07_1637	Iin27618_intron_8	I7	31547628	31547794	GACTTCTGGGCATTGACGTT	TCCACGAGACTTGCAAACTG
I07_1760	Iin27795_intron_1	I7	32402750	32403246	GCACCTTCCTCTCTCCACTG	GAGCTGGTGTAGCTCGGAAC
I07_1882	Iin27980_intron_2	I7	33305999	33306410	TGACCATCTGCGATAAGTGC	AAGTCCGGATCAAATCATGC
