# Supplementary material for: Rapid Identification of Alien Chromosome Fragments and Tracing of Bioactive Compound Genes in Intergeneric Hybrid Offspring Between Brassica napus and Isatis indigotica Based on AMAC Method
Source: Int J Mol Sci. 2025 Feb 27;26(5):2091. doi: 10.3390/ijms26052091 (PMC11899788; doi:10.3390/ijms26052091)
Supplement: Supplementary file 1 [file ijms-26-02091-s001.zip › supplementary20250115/Table S7.xlsx]

## Sheet: Sheet1
Table S7 Information of 24 materials used for PCR validation
Serial number	Material name	Material description	Source
I 01	Isatis indigotica	selfing line of Isatis indigotica	Suqian, Jiangsu
I 02	Isatis indigotica	selfing line of Isatis indigotica	Tieling, Liaoning
I 03	Isatis indigotica	selfing line of Isatis indigotica	Hangzhou, Zhejiang
I 04	Isatis indigotica	selfing line of Isatis indigotica	Yuncheng, Shanxi
I 05	Isatis indigotica	selfing line of Isatis indigotica	Hefei, Anhui
I 06	Isatis indigotica	selfing line of Isatis indigotica	Kunming, Yunnan
I 07	Isatis indigotica	selfing line of Isatis indigotica	Tianshui, Gansu
I 08	Isatis indigotica	selfing line of Isatis indigotica	Zhengzhou, Henan
I 09	Isatis indigotica	selfing line of Isatis indigotica	Xinyu, Jiangxi
I 10	Isatis indigotica	selfing line of Isatis indigotica	Chengdu, Sichuan
I 11	Isatis indigotica	selfing line of Isatis indigotica	Baoding, Hebei
I 12	Isatis indigotica	selfing line of Isatis indigotica	Harbin, Heilongjiang
B01	Songyou No.1	offspring of intergic cross between Brassica napus and Isatis indigotica	Wuhan, Hubei
B02	Sichuan oil 81	Hybrid of Brassica napus	Sichuan
B03	Yunyouza No. 15	Hybrid of Brassica napus	Yunnan
B04	Yunhua Oil Precocious No. 1	Hybrid of Brassica napus	Yunnan
B05	Flower oil No. 8	selfing line of Brassica napus	Yunnan
B06	Jade Red Oil 4	selfing line of Brassica napus	Yunnan
B07	KunYang rape	selfing line of Brassica juncea	Yunnan
B08	Heqing Yellow Cabbage	selfing line of Brassica rapa	Yunnan
B09	Weishan mustard seed	selfing line of Brassica juncea	Yunnan
B10	Chinese cabbage	selfing line of Brassica rapa	Yunnan
B11	Xingdong Super Head 50	Hybrid of Brassica oleracea	Hebei
B12	Songyou No.1	Hybrid of Brassica napus	Wuhan
